# Supplementary material for: The prefrontal cortex controls memory organization in the hippocampus
Source: Nat Neurosci. 2026 Apr 28;29(5):1191–202. doi: 10.1038/s41593-026-02231-1 (PMC13156042; doi:10.1038/s41593-026-02231-1)
Supplement: Supplementary file 3 — Supplementary Data 1: Source data for Supplementary Fig. 1. [file 41593_2026_2231_MOESM3_ESM.xlsx]

## Sheet: 1B
	Freezing (%)
	Control								vmPFC inhibited
A	21	12	21	20	2	8	30		30	14	18	28	29	14	38	35
C	17	7	7	27	4	6	27		17	8	13	2	11	23	28	16
B	20	5	38	30	44	30	48		27	17	19	23	12	32	48	33
