# Supplementary material for: The prefrontal cortex controls memory organization in the hippocampus
Source: Nat Neurosci. 2026 Apr 28;29(5):1191–202. doi: 10.1038/s41593-026-02231-1 (PMC13156042; doi:10.1038/s41593-026-02231-1)
Supplement: Supplementary file 4 — Supplementary Data 2: Source data for Supplementary Fig. 2. [file 41593_2026_2231_MOESM4_ESM.xlsx]

## Sheet: 2B
Freezing (%)			Avg. Motion
Control	vmPFC inhibited		Control	mPFC inhibited
3.38	5.69		120.43	102.76
4.59	16.56		96.09	42.85
2.91	15.12		132.91	70.32
9.66	36.04		66.93	40.01
5.37	5.18		104.18	95.45
2.03	1.52		111	109.78
18.63	6.66		57.52	74.88
1.67	3.49		99.09	110.98

## Sheet: 2C
Freezing (%)
Control	vmPFC inhibited
61	11
25	4
55	44
17	42
50	50
4	11
13	18
13	3

## Sheet: 2D
Freezing (%)
Control	mPFC inhibited
42	0
18	0
27	45
3	2
23	55
0	1
6	3
1	0

## Sheet: 2F
c-Fos/virus (%)
Chance	Ovlp
0.068877	0.0443787
0.0826291	0.0486594
0.0228625	0.0187008
0.0504385	0.041456
0.00411207	0.00017027
0.00041223	0.00054437
0.0182039	0.0122094
0.00405497	0.00943857
0.00812709	0.0157374
0.00536297	0.0114396

## Sheet: 2G
c-Fos/virus (%)
Chance	Ovlp
0.053398	0.0193986
0.050946	0.0229541
0.015	0.00193237
0.0407488	0.01222
0.0153583	0.0193361
0.0241399	0.0136667
0.0326917	0.00050386
0.0110815	0.00112994
0.0160148	0.0111044
0.00892514	0.0078869

## Sheet: 2I
Time in mouse chamber (%)
mCherry	Camk2-hM4Di	hSyn-hM4Di
0.705769	0.670841	0.68784
0.689655	0.743056	0.815603
0.695876	0.467858	0.414747
0.685613	0.660777	0.5
0.813433	0.783394	0.593525
0.745704	0.527586	0.734589
0.681004	0.853147
	0.457539
	0.568696
	0.442341
