# Supplementary material for: The prefrontal cortex controls memory organization in the hippocampus
Source: Nat Neurosci. 2026 Apr 28;29(5):1191–202. doi: 10.1038/s41593-026-02231-1 (PMC13156042; doi:10.1038/s41593-026-02231-1)
Supplement: Supplementary file 5 — Supplementary Data 3: Source data for Supplementary Fig. 3. [file 41593_2026_2231_MOESM5_ESM.xlsx]

## Sheet: 3A
	Freezing (%)
	7 days																		5 hours
A	16	22	36	5	21	15	29	24	18	20	5	17	8	10	22	22	19		19	16	32	24	48	54	44	45	62	16	34	53	34	19	24	24
C	4	8	37	12	11	20	4	18	16	11	0	0	11	5	33	30	23		9	3	11	17	41	52	35	42	24	9	14	43	37	8	15	10
B	27	38	49	18	28	18	20	14	10	30	3	22	20	54	32	16	49		20	27	19	44	46	56	39	57	45	16	47	44	29	28	40	23

## Sheet: 3B
	Freezing (%)
	7 days																			5 hours
A	28	22	29	24	21	36	65	11	24	42	35	22	56	20	9	35	10	48		32	61	23	63	10	61	15	30	51	34	21	33	39	4	25	41	6	37
B	27	6	26	17	23	13	37	23	41	33	10	8	36	18	12	35	4	13		21	23	18	26	2	36	12	10	20	29	4	13	1	1	2	24	1	16
C	23	19	49	36	31	47	39	33	41	59	15	25	51	31	19	50	9	29		29	38	27	44	17	50	36	21	17	63	33	29	36	3	27	26	12	30
