# Supplementary material for: The prefrontal cortex controls memory organization in the hippocampus
Source: Nat Neurosci. 2026 Apr 28;29(5):1191–202. doi: 10.1038/s41593-026-02231-1 (PMC13156042; doi:10.1038/s41593-026-02231-1)
Supplement: Supplementary file 6 — Supplementary Data 4: Source data for Supplementary Fig. 4. [file 41593_2026_2231_MOESM6_ESM.xlsx]

## Sheet: 4B
	Freezing (%)
TRAP density	A	PreA	PreB
0.000154	8	2	14
0.000326	2	0.3	1
0.000165	0	0.2	0
0.000116	18	0.8	0
8.95e-05	24	2	2
0.00023	2	0.4	0
4.13e-05	10	6	3
1.81e-05	13	1	1
0.000273	2	0.2	0
7.06e-05	25	1	1
0.000133	12	3	9
4.46e-05	16	17	3
0.000124	26	0	0
5.71382e-05	5	4	1
