# Supplementary material for: The prefrontal cortex controls memory organization in the hippocampus
Source: Nat Neurosci. 2026 Apr 28;29(5):1191–202. doi: 10.1038/s41593-026-02231-1 (PMC13156042; doi:10.1038/s41593-026-02231-1)
Supplement: Supplementary file 7 — Supplementary Data 5: Source data for Supplementary Fig. 5. [file 41593_2026_2231_MOESM7_ESM.xlsx]

## Sheet: 5A
	c-Fos/DAPI (%)
	Control								Inhibited
dCA1	4.20244	8.33473	2.22145	3.56015	2.15662	5.05319			2.00432	2.4118	1.9454	3.03928	1.63493	2.46734
dCA3	2.10483	2.87789	4.69779	1.79797	2.2779	3.39286			1.45492	2.19975	2.22732	2.08632	1.1999	2.44154
dDG	1.46543	0.98383	1.0274	1.06652	1.6	1.9	1.8059		0.693056	0.475667	0.840454	0.705322	1.2	2.2421	1.6346

## Sheet: 5B
	TRAP/DAPI (%)
	Control								Inhibited
dCA1	0.32608	0.315837	0.0814143	0.66035	0.324082	0.58833			0.240038	0.137817	0.157335	0.0935162	0.149719	0.522496
dCA3	0.226991	0.457235	0.478755	0.931677	0.658061	1			0.0779423	0.177399	0.344432	0.159261	0.611951	0.618982
dDG	0.022288	0.297097	0.176125	0.227637	0.932673	0.686037	0.857055		0.210113	0.013328	0.196941	0.228802	0.403787	0.718164	0.843659

## Sheet: 5C
	OVLP/DAPI (%)
	Control								Inhibited
dCA1	0.000698742	0.00103416	0.000116306	0.00105273	0.0012374	0.00185364			0.00112018	0.000413451	0.000650603	0.000259767	0.000538987	0.00126833
dCA3	0.000537924	0.000897666	0.000206356	0.000326904	0.000843668	0.000535714			0.000177399	0.000259808	0.000229621	0.000637044	0.000399968	0.000343879
dDG	0.000146771	0.00016862	0.000243522	5.57196e-05	0.00116584	0.00121065	0.000918274		0.000350189	0.0001374	0	0.000120422	0.000278474	0.00157646	0.000790931
