# Supplementary material for: The prefrontal cortex controls memory organization in the hippocampus
Source: Nat Neurosci. 2026 Apr 28;29(5):1191–202. doi: 10.1038/s41593-026-02231-1 (PMC13156042; doi:10.1038/s41593-026-02231-1)
Supplement: Supplementary file 8 — Supplementary Data 6: Source data for Supplementary Fig. 6. [file 41593_2026_2231_MOESM8_ESM.xlsx]

## Sheet: 6A
Pearson correlation coefficients
	PL				ILA				CA1				MEC				LEC
	Sal.	CNO			Sal.	CNO			Sal.	CNO			Sal.	CNO			Sal.	CNO
ILA	0.998053	0.99692		PL	0.998053	0.99692		VIS	0.991032	0.99266		TEA	0.981378	0.977029		TEA	0.989906	0.990134
GU	0.989868	0.983849		GU	0.987382	0.989771		CA2	0.995021	0.991278		ECT	0.98061	0.97275		ECT	0.983917	0.989834
ORB	0.996033	0.963596		AI	0.993168	0.964021		CA3	0.993612	0.990815		VISC	0.958145	0.964504		ENT	0.985201	0.987426
AI	0.993062	0.959772		ORB	0.998662	0.962502		DG	0.990825	0.989886		AUD	0.99377	0.962759		AUD	0.96075	0.975197
CLA	0.976129	0.956257		CLA	0.976422	0.960399		PA	0.983288	0.988371		LEC	0.958441	0.953994		MEC	0.958441	0.953994
OLF	0.991472	0.941048		OLF	0.994672	0.943886		SUB	0.982019	0.988241		PARA	0.942081	0.936077		PERI	0.976321	0.953829
MO	0.990343	0.925303		MO	0.994674	0.934038		PRO	0.949998	0.984228		PRO	0.967507	0.935345		VISC	0.874946	0.938726
ACA	0.995201	0.912522		ACA	0.994216	0.929101		DORsm	0.954922	0.98229		VIS	0.938886	0.909388		PRO	0.894184	0.896128
EP	0.984214	0.905736		EP	0.984604	0.913943		PTLp	0.978608	0.979578		POST	0.878886	0.902617		VIS	0.835906	0.878102
SS	0.985447	0.887712		LA	0.977816	0.899784		BLA	0.998203	0.973285		SUB	0.952412	0.893344		SUB	0.865346	0.859429
LA	0.976343	0.887379		SS	0.984236	0.8919		BMA	0.960736	0.963343		PERI	0.878663	0.883579		POST	0.757545	0.850138
BLA	0.979573	0.858761		BLA	0.982833	0.872139		LA	0.990466	0.958427		CA1	0.892123	0.86401		PTLp	0.649571	0.849507
STR	0.953947	0.840658		STR	0.958119	0.846666		SS	0.99382	0.955038		PA	0.836482	0.831136		CA1	0.776146	0.841663
PAL	0.935728	0.819711		PAL	0.94049	0.822628		PAL	0.929061	0.95468		PTLp	0.790984	0.823496		PARA	0.852684	0.83027
CA2	0.989387	0.791746		CA2	0.990378	0.804876		EP	0.998486	0.953889		PRE	0.879	0.818178		PA	0.692689	0.82978
BMA	0.924657	0.789822		BMA	0.931036	0.797008		DORpm	0.967012	0.949465		CA3	0.83822	0.81306		CA3	0.709572	0.793075
FRP	0.984649	0.788331		FRP	0.988381	0.787592		POST	0.994028	0.948739		CA2	0.84745	0.806738		CA2	0.722164	0.783041
DORpm	0.989018	0.763718		DORpm	0.983768	0.784969		PRE	0.988419	0.944906		DG	0.834453	0.804409		DG	0.701393	0.780816
CA3	0.976639	0.760971		CA3	0.978846	0.776843		VISC	0.953859	0.932908		BMA	0.758645	0.7745		BMA	0.614408	0.77395
DORsm	0.959217	0.753167		DORsm	0.955358	0.766028		STR	0.965891	0.932578		DORsm	0.72258	0.764455		DORsm	0.570385	0.766291
CA1	0.98351	0.749333		CA1	0.985536	0.763578		PARA	0.978389	0.891657		BLA	0.87401	0.758573		PRE	0.758508	0.736644
DG	0.989485	0.738112		DG	0.98666	0.758104		TEA	0.841048	0.891603		LA	0.939516	0.756797		BLA	0.751099	0.717406
PTLp	0.955998	0.72288		PRE	0.979871	0.733733		CLA	0.992209	0.889635		EP	0.869257	0.734002		PAL	0.532977	0.717137
PRO	0.896489	0.717556		HY	0.978529	0.731665		AUD	0.909678	0.887423		SS	0.843935	0.731386		SS	0.714613	0.703166
VIS	0.972536	0.707668		PRO	0.905303	0.730335		HY	0.950854	0.881956		PAL	0.671269	0.707111		LA	0.838696	0.686524
PA	0.955185	0.706667		RSP	0.985425	0.727562		MB	0.948844	0.881598		DORpm	0.78306	0.683145		EP	0.744518	0.679074
HY	0.983692	0.702424		MB	0.977659	0.727083		ECT	0.852318	0.871706		STR	0.751175	0.671329		STR	0.607207	0.659499
PRE	0.985383	0.697456		PTLp	0.95762	0.726878		MEC	0.892123	0.86401		CLA	0.838319	0.636179		DORpm	0.647294	0.654507
RSP	0.992344	0.690674		VIS	0.972296	0.724992		MO	0.989487	0.863294		MB	0.85488	0.629714		CLA	0.708619	0.566016
MB	0.986147	0.686586		PA	0.952442	0.721983		RSP	0.95918	0.857055		OLF	0.88354	0.62513		MB	0.752703	0.547994
SUB	0.95985	0.669498		P	0.933849	0.707771		OLF	0.995819	0.844634		AI	0.905728	0.609384		HY	0.626505	0.541164
VISC	0.957365	0.667146		SUB	0.961292	0.690673		ACA	0.965967	0.84215		HY	0.756273	0.589388		OLF	0.775437	0.525042
P	0.945338	0.657932		VISC	0.952882	0.67036		LEC	0.776146	0.841663		MO	0.846684	0.587933		AI	0.805543	0.50742
POST	0.989876	0.60681		POST	0.986269	0.638086		AI	0.993961	0.841128		GU	0.890203	0.584636		MO	0.736079	0.50222
AUD	0.892539	0.572178		PARA	0.978654	0.600325		GU	0.987721	0.83726		RSP	0.825894	0.579634		RSP	0.708699	0.501313
PARA	0.979109	0.567345		AUD	0.898375	0.56815		PERI	0.647685	0.778687		ORB	0.883083	0.531304		GU	0.789267	0.482708
ECT	0.844711	0.507297		MEC	0.863449	0.516425		ILA	0.985536	0.763578		ILA	0.863449	0.516425		ACA	0.728421	0.430927
TEA	0.82703	0.505772		TEA	0.835549	0.507287		ORB	0.989214	0.760639		ACA	0.829747	0.513856		ORB	0.786006	0.41547
MEC	0.858698	0.504255		ECT	0.852373	0.505596		PL	0.98351	0.749333		PL	0.858698	0.504255		PL	0.751743	0.400255
LEC	0.751743	0.400255		LEC	0.766599	0.399001		P	0.902871	0.706879		P	0.889116	0.437885		ILA	0.766599	0.399001
PERI	0.617054	0.23316		PERI	0.641273	0.23848		FRP	0.990694	0.630316		FRP	0.899479	0.42991		FRP	0.793006	0.310586
																P	0.812456	0.306905

## Sheet: 6B
	Cell density
	Control							Inhibited
P	0.0010902	0.0027705	0.000653772	0.00276524	0.00290429	0.00332086		0.00254556	0.00285463	0.00293584	0.00263963	0.0020548	0.00242696	0.00208635
HY	0.00152729	0.00534095	0.00215345	0.00439592	0.00747489	0.00693104		0.00522877	0.00440629	0.00719443	0.00508183	0.00320457	0.00420143	0.00270401
DORpm	0.00152932	0.00524045	0.00222997	0.00409703	0.00678263	0.00661222		0.00505302	0.00425693	0.00732554	0.00442843	0.00294311	0.00411496	0.00295524
DORsm	0.00156226	0.00480585	0.00303925	0.00363874	0.00613225	0.00606532		0.00456387	0.00358532	0.00722117	0.00360334	0.0026322	0.00349587	0.00305792
MB	0.0012164	0.0037982	0.00105578	0.00346922	0.00449901	0.00469169		0.00363122	0.00357399	0.00477325	0.00369121	0.00235317	0.00300201	0.002435
STR	0.000852806	0.00427787	0.00206872	0.00242387	0.00515212	0.00470637		0.00416687	0.00316197	0.00678281	0.00241551	0.00261261	0.00267347	0.00205837
PAL	0.00113416	0.00415699	0.00237591	0.00270365	0.00575386	0.00475714		0.00409901	0.00298272	0.00695094	0.00240785	0.00232135	0.00298101	0.00223523
CA1	0.00133136	0.00436656	0.00202705	0.00305183	0.00427491	0.00449539		0.00421441	0.00329954	0.00591155	0.00318539	0.00215572	0.00306748	0.00314071
CA2	0.00112279	0.00412378	0.00185759	0.00285677	0.0044637	0.00447057		0.00409287	0.00320357	0.00592299	0.00296321	0.00226619	0.00286364	0.00275033
CA3	0.00102671	0.00387711	0.00197509	0.0026183	0.00407293	0.00415468		0.00369784	0.00295554	0.00565795	0.00277759	0.00201662	0.00250711	0.00257019
DG	0.00143206	0.00434778	0.00225787	0.00328084	0.00479583	0.00500011		0.00420879	0.00344169	0.00630581	0.00347117	0.00231894	0.00301707	0.0029352
POST	0.0009551	0.00344329	0.00157539	0.00262917	0.00353493	0.00390675		0.00319483	0.00303623	0.00437725	0.00292698	0.00184852	0.00232431	0.00297808
PRE	0.000995021	0.00375558	0.00175296	0.00298147	0.00382742	0.004386		0.00374839	0.00376276	0.00505773	0.0034251	0.00236901	0.00271386	0.00312157
PRO	0.00118008	0.00424951	0.0018156	0.00275843	0.00308541	0.00365456		0.0041438	0.00299691	0.00535461	0.00284817	0.0017357	0.00270558	0.00320588
SUB	0.00114286	0.00411847	0.00175136	0.00307555	0.0035011	0.00406286		0.00399999	0.00304251	0.00534837	0.00333991	0.00196252	0.0028112	0.00306427
PARA	0.00103422	0.00383849	0.00106983	0.00285343	0.00355365	0.00387239		0.00374354	0.00315692	0.00404872	0.00329086	0.0020854	0.00266524	0.00319083
LEC	0.000607848	0.00179903	0.000586311	0.00147254	0.00113528	0.00125212		0.00164529	0.00111076	0.00211475	0.00131192	0.000920592	0.00127297	0.00179536
MEC	0.000746067	0.00302024	0.000698809	0.0020885	0.00188422	0.00248943		0.00283944	0.00207478	0.00315745	0.00214948	0.00143878	0.00186044	0.0026995
GU	0.000976715	0.00598371	0.00228196	0.0047859	0.0061391	0.00674377		0.00605475	0.00535329	0.00688495	0.00339808	0.00357744	0.00447868	0.00309175
FRP	0.000857172	0.00595181	0.00119866	0.00352685	0.00592001	0.005826		0.00614399	0.00364989	0.00510432	0.00370519	0.00348814	0.00403424	0.00224662
PTLp	0.00101407	0.00329767	0.00201143	0.00225018	0.00355134	0.00364206		0.00307624	0.0022657	0.0049283	0.00217199	0.00179537	0.00231523	0.00244058
AUD	0.0011164	0.00331967	0.00106309	0.00257012	0.00245914	0.00281942		0.00326691	0.002282	0.00404188	0.00215625	0.00159669	0.00244246	0.00323083
RSP	0.00143309	0.0052228	0.00143232	0.00438425	0.00659062	0.00656476		0.00507886	0.0046475	0.00659047	0.00508071	0.00309756	0.004121	0.00284986
ACA	0.00096897	0.00552213	0.0012673	0.00436806	0.00699748	0.00634224		0.00546808	0.00510815	0.0069703	0.00388071	0.00326473	0.00446137	0.00237728
ILA	0.000877674	0.00704061	0.00191337	0.00519131	0.00802079	0.00752323		0.00722853	0.0066242	0.00796954	0.00322027	0.00408941	0.00505036	0.00320319
SS	0.000960586	0.0047744	0.00216148	0.00332951	0.00514357	0.00543246		0.00464728	0.00375702	0.00664741	0.00267748	0.00267328	0.0033246	0.00277497
MO	0.00099807	0.00595529	0.00193901	0.00386113	0.00668028	0.0061369		0.00598271	0.00457253	0.00687007	0.00371409	0.00346664	0.00418628	0.00255161
TEA	0.000733718	0.00207194	0.000686139	0.00173588	0.00144039	0.00164323		0.00209247	0.00139582	0.00257027	0.00155358	0.0010873	0.00149698	0.00205391
VIS	0.00110086	0.00365823	0.00154462	0.00266924	0.00325804	0.00373245		0.00349393	0.00286879	0.00474322	0.00274127	0.00182638	0.00252311	0.00289189
VISC	0.00140518	0.00428433	0.00123965	0.00344237	0.00374189	0.00444412		0.00429794	0.00332987	0.00497939	0.00309483	0.00236251	0.0033055	0.00386944
ORB	0.000981355	0.00723774	0.00178622	0.00505154	0.00780556	0.00745778		0.0074918	0.00569809	0.00728331	0.00393695	0.00414401	0.00537222	0.003293
ECT	0.000853993	0.00229881	0.000750293	0.00194327	0.00167226	0.00186048		0.00231275	0.00160341	0.00285565	0.00164611	0.00120779	0.00169579	0.00236678
PERI	0.00048923	0.00135035	0.000501867	0.0011301	0.000803348	0.000785295		0.00126008	0.000711279	0.00179444	0.0011987	0.000792516	0.000866532	0.00146227
AI	0.00106433	0.00623365	0.00198	0.00456042	0.00624137	0.00660366		0.00623423	0.00499155	0.00661118	0.00363646	0.00338561	0.0046711	0.00308598
PL	0.000959589	0.00674458	0.00183544	0.00517959	0.00783802	0.00776732		0.00691893	0.00617144	0.0075312	0.00299958	0.00412253	0.00505535	0.00326315
OLF	0.000719192	0.00425526	0.00128108	0.00276449	0.00441275	0.00433419		0.0042995	0.00315233	0.00447566	0.00249671	0.00250771	0.00292022	0.00209195
LA	0.000840722	0.00481376	0.00119521	0.00309781	0.00427263	0.00474945		0.00475259	0.0035417	0.006067	0.00279823	0.00196691	0.00308997	0.00228062
BLA	0.000689165	0.00375698	0.00137833	0.00225714	0.00374862	0.00384634		0.0036419	0.00310253	0.00565026	0.002198	0.00166827	0.00242751	0.00204885
BMA	0.000731488	0.00318531	0.00186565	0.00179267	0.00339456	0.00332774		0.00300508	0.0024125	0.00538593	0.00168981	0.00162914	0.00185158	0.00204412
CLA	0.000535983	0.00591496	0.00249123	0.00376009	0.00626772	0.00667518		0.00561689	0.00454765	0.00715921	0.00277289	0.00315027	0.0037136	0.00253225
PA	0.00108224	0.00334185	0.00199491	0.0023699	0.00331014	0.00377475		0.00318606	0.00251604	0.00516718	0.00250914	0.00174675	0.00218792	0.00244159
EP	0.000790807	0.00503231	0.00194664	0.00325706	0.00512777	0.0054749		0.00491624	0.00390305	0.0065011	0.00289583	0.0025845	0.00338669	0.00267724
