# Supplementary material for: The prefrontal cortex controls memory organization in the hippocampus
Source: Nat Neurosci. 2026 Apr 28;29(5):1191–202. doi: 10.1038/s41593-026-02231-1 (PMC13156042; doi:10.1038/s41593-026-02231-1)
Supplement: Supplementary file 9 — Supplementary Data 7: Source data for Supplementary Fig. 7. [file 41593_2026_2231_MOESM9_ESM.xlsx]

## Sheet: 7D
mCherry+/mm2
MEC	LEC	HPC
0.10556	0.192588	0.143896
0.0896841	0.123289	0.0382711
0.045762	0.152124	0.160734
0.0421481	0.139548	0.0392

## Sheet: 7E
GAD67/mCherry (%)
MEC	HPC	LEC
0	10.5263	11.4286
0	0	3.0303
0	4	17.2414
0
