# Supplementary material for: The prefrontal cortex controls memory organization in the hippocampus
Source: Nat Neurosci. 2026 Apr 28;29(5):1191–202. doi: 10.1038/s41593-026-02231-1 (PMC13156042; doi:10.1038/s41593-026-02231-1)
Supplement: Supplementary file 10 — Supplementary Data 8: Source data for Supplementary Fig. 8. [file 41593_2026_2231_MOESM10_ESM.xlsx]

## Sheet: 8A
	Top X% CtxB (%)
Percentils	A/HC2												A												HC2												B
5	7.69231	25	10.5263	0	0	40	0	22.2222	22.2222	16.6667	0		15.3846	25	10.5263	8.33333	0	20	14.2857	11.1111	0	16.6667	0		46.1538	0	21.0526	33.3333	0	13.3333	28.5714	11.1111	11.1111	0	0		30.7692	50	57.8947	58.3333	100	26.6667	57.1429	55.5556	66.6667	66.6667	100
10	22.2222	28.5714	21.6216	8.33333	0	26.6667	13.3333	29.4118	17.6471	8.33333	0		22.2222	28.5714	13.5135	16.6667	0	36.6667	20	11.7647	11.7647	16.6667	0		25.9259	14.2857	16.2162	37.5	33.3333	10	20	29.4118	23.5294	41.6667	16.6667		29.6296	28.5714	48.6486	37.5	66.6667	26.6667	46.6667	29.4118	47.0588	33.3333	83.3333
20	18.5185	40	27.027	27.0833	0	41.6667	34.4828	48.5714	29.4118	20.8333	0		24.0741	20	14.8649	25	0	31.6667	13.7931	20	14.7059	20.8333	25		27.7778	6.66667	17.5676	29.1667	20	10	13.7931	8.57143	17.6471	25	8.33333		29.6296	33.3333	40.5405	18.75	80	16.6667	37.931	22.8571	38.2353	33.3333	66.6667
30	32.5	40.9091	38.7387	31.5068	25	58.8889	38.6364	51.9231	45.098	45.9459	16.6667		21.25	27.2727	15.3153	27.3973	12.5	24.4444	25	26.9231	7.84314	18.9189	22.2222		23.75	13.6364	19.8198	24.6575	37.5	6.66667	11.3636	7.69231	17.6471	13.5135	11.1111		22.5	18.1818	26.1261	16.4384	25	10	25	13.4615	29.4118	21.6216	50
40	42.9907	40	46.6216	46.3918	40	65.8333	44.8276	61.4286	51.4706	42.8571	20.8333		20.5607	26.6667	14.1892	23.7113	10	18.3333	20.6897	22.8571	13.2353	24.4898	25		17.757	16.6667	17.5676	20.6186	20	5.83333	17.2414	7.14286	20.5882	18.3673	20.8333		18.6916	16.6667	21.6216	9.27835	30	10	17.2414	8.57143	14.7059	14.2857	33.3333
50	52.2388	56.7568	51.6129	58.6777	46.1538	66.6667	56.1644	68.9655	67.4419	49.1803	30		18.6567	18.9189	14.5161	19.0083	0	19.3333	15.0685	14.9425	15.1163	18.0328	26.6667		15.6716	8.10811	20.9677	14.0496	23.0769	6	16.4384	9.1954	10.4651	16.3934	16.6667		13.4328	16.2162	12.9032	8.26446	30.7692	8	12.3288	6.89655	6.97674	16.3934	26.6667
60	63.354	63.6364	60.9865	64.1379	56.25	70.9497	65.9091	73.0769	70.8738	54.7945	42.8571		18.0124	15.9091	12.5561	17.2414	0	14.5251	14.7727	11.5385	12.6214	15.0685	22.8571		10.559	6.81818	17.0404	12.4138	18.75	5.02793	9.09091	7.69231	9.70874	15.0685	17.1429		8.07453	13.6364	9.41704	6.2069	25	9.49721	10.2273	7.69231	6.79612	15.0685	17.1429
70	76.0638	71.1538	71.5385	74.5562	61.1111	73.6842	76.4706	75.4098	73.3333	69.4118	53.6585		10.6383	13.4615	9.61538	13.0178	5.55556	14.3541	11.7647	11.4754	13.3333	11.7647	17.0732		7.44681	5.76923	11.5385	8.28402	27.7778	8.13397	5.88235	7.37705	8.33333	11.7647	17.0732		5.85106	9.61538	7.30769	4.14201	5.55556	3.82775	5.88235	5.7377	5	7.05882	12.1951
80	85.0467	74.5763	79.1246	85.567	71.4286	79.4979	87.1795	76.9784	83.2117	78.5714	72.3404		7.00935	13.5593	7.74411	9.27835	9.52381	10.4603	7.69231	12.2302	8.75912	9.18367	10.6383		5.14019	8.47458	8.75421	4.63918	14.2857	7.94979	2.5641	7.91367	5.10949	9.18367	12.766		2.80374	3.38983	4.3771	0.515464	4.7619	2.09205	2.5641	2.8777	2.91971	3.06122	4.25532
90	91.2863	89.5522	87.1257	91.7431	82.6087	90.3346	89.313	84.7134	88.3117	87.2727	84.9057		3.73444	7.46269	4.49102	4.58716	8.69565	4.08922	4.58015	8.9172	4.54545	6.36364	7.54717		4.14938	1.49254	6.58683	2.75229	8.69565	3.71747	3.81679	5.73248	6.49351	4.54545	7.54717		0.829876	1.49254	1.79641	0.917431	0	1.85874	2.29008	0.636943	0.649351	1.81818	0

## Sheet: 8B
	Top X% CtxB (%)
Percentils	A/HC2												A												HC2												B
5	0	0	0	12.5	50	33.3333	0	22.2222	22.2222	0	0		33.3333	33.3333	23.8095	37.5	0	20	12.5	22.2222	22.2222	33.3333	20		16.6667	33.3333	19.0476	12.5	0	13.3333	12.5	33.3333	11.1111	0	0		50	33.3333	57.1429	37.5	50	33.3333	75	22.2222	44.4444	66.6667	80
10	4.34783	0	16.6667	6.25	50	32.2581	5.88235	29.4118	23.5294	9.09091	10		26.087	27.2727	26.1905	25	25	25.8065	17.6471	29.4118	29.4118	36.3636	30		17.3913	27.2727	23.8095	31.25	0	19.3548	5.88235	5.88235	23.5294	27.2727	20		52.1739	45.4545	33.3333	37.5	25	22.5806	70.5882	35.2941	23.5294	27.2727	40
20	27.6596	34.7826	41.6667	15.625	37.5	39.3443	12.1212	45.7143	38.2353	17.3913	10		27.6596	26.087	13.0952	31.25	25	29.5082	33.3333	31.4286	17.6471	34.7826	25		8.51064	17.3913	21.4286	28.125	25	11.4754	15.1515	8.57143	23.5294	13.0435	40		36.1702	21.7391	23.8095	25	12.5	19.6721	39.3939	14.2857	20.5882	34.7826	25
30	28.5714	35.2941	53.1746	20.8333	33.3333	56.5217	24	50	41.1765	23.5294	17.2414		24.2857	23.5294	13.4921	27.0833	41.6667	25	34	25	17.6471	44.1176	27.5862		22.8571	26.4706	13.4921	35.4167	25	9.78261	14	7.69231	21.5686	11.7647	37.931		24.2857	14.7059	19.8413	16.6667	0	8.69565	28	17.3077	19.6078	20.5882	17.2414
40	39.7849	33.3333	54.7619	40.625	43.75	60.1626	28.7879	65.2174	47.0588	42.2222	35.8974		23.6559	26.6667	13.0952	18.75	25	21.1382	36.3636	20.2899	14.7059	31.1111	17.9487		23.6559	24.4444	15.4762	21.875	18.75	8.13008	13.6364	5.7971	23.5294	11.1111	30.7692		12.9032	15.5556	16.6667	18.75	12.5	10.5691	21.2121	8.69565	14.7059	15.5556	15.3846
50	51.2821	45.614	57.346	54.321	50	66.8831	49.3976	72.4138	54.1176	52.6316	48.9796		22.2222	26.3158	10.9005	16.0494	20	17.5325	25.3012	12.6437	17.6471	26.3158	16.3265		20.5128	17.5439	16.5877	20.9877	15	6.49351	8.43373	4.5977	17.6471	14.0351	26.5306		5.98291	10.5263	15.1659	8.64198	15	9.09091	16.8675	10.3448	10.5882	7.01754	8.16327
60	65	60.2941	65.6126	61.8557	54.1667	72.2826	57.5758	70.1923	55.8824	55.8824	55.9322		15	16.1765	12.253	13.4021	16.6667	11.413	22.2222	15.3846	18.6275	23.5294	18.6441		14.2857	11.7647	12.6482	15.4639	16.6667	8.15217	9.09091	9.61538	15.6863	10.2941	18.6441		5.71429	11.7647	9.48617	9.27835	12.5	8.15217	11.1111	4.80769	9.80392	10.2941	6.77966
70	76.0736	63.2911	70.5085	69.0265	67.8571	75.814	68.6957	72.7273	65.5462	67.0886	71.0145		9.81595	16.4557	11.5254	11.5044	10.7143	9.30233	19.1304	13.2231	16.8067	16.4557	11.5942		12.2699	15.1899	11.5254	13.2743	10.7143	7.44186	4.34783	6.61157	14.2857	6.32911	13.0435		1.84049	5.06329	6.44068	6.19469	10.7143	7.44186	7.82609	7.43802	3.36134	10.1266	4.34783
80	84.4086	68.8889	80.7122	83.7209	78.125	80.0813	75.7576	77.5362	75	73.3333	82.0513		7.52688	14.4444	7.12166	6.97674	9.375	6.91057	15.1515	11.5942	11.7647	13.3333	10.2564		7.52688	15.5556	7.12166	5.42636	12.5	7.31707	7.57576	7.97101	11.0294	10	6.41026		0.537634	1.11111	5.04451	3.87597	0	5.69106	1.51515	2.89855	2.20588	3.33333	1.28205
90	90.4762	85.2941	89.9736	89.6552	83.3333	86.9565	87.2483	87.1795	85.6209	89.2157	89.7727		5.2381	4.90196	3.69393	4.82759	5.55556	4.71014	7.38255	5.76923	5.88235	4.90196	4.54545		3.80952	7.84314	3.69393	3.44828	8.33333	5.7971	4.69799	4.48718	6.53595	4.90196	4.54545		0.47619	1.96078	2.63852	2.06897	2.77778	2.53623	0.671141	2.5641	1.96078	0.980392	1.13636

## Sheet: 8C
	Top X% CtxB (%)
Percentils	A1/HC2												A1												HC2												A2
5	0	16.6667	0	0	5	0	0	50	0	16.6667	6.25		9.09091	0	40	28.5714	5	20	50	10	0	33.3333	12.5		18.1818	16.6667	20	0	30	20	0	30	50	8.33333	12.5		72.7273	66.6667	40	71.4286	60	60	50	10	50	41.6667	68.75
10	9.09091	33.3333	0	7.14286	22.5	5	0	47.3684	0	12.5	9.09091		22.7273	8.33333	33.3333	21.4286	7.5	20	66.6667	26.3158	50	33.3333	12.1212		18.1818	33.3333	22.2222	14.2857	17.5	35	0	10.5263	25	12.5	12.1212		50	25	44.4444	57.1429	52.5	40	33.3333	15.7895	25	41.6667	66.6667
20	25	33.3333	10.5263	20.6897	33.75	29.2683	14.2857	52.6316	12.5	38.7755	26.1538		38.6364	8.33333	26.3158	17.2414	15	21.9512	85.7143	13.1579	37.5	32.6531	21.5385		18.1818	16.6667	26.3158	17.2414	20	31.7073	0	5.26316	50	2.04082	18.4615		18.1818	41.6667	36.8421	44.8276	31.25	17.0732	0	28.9474	0	26.5306	33.8462
30	38.4615	37.8378	14.2857	30.2326	46.6667	39.3443	10	59.6491	25	42.4658	35.7143		40	16.2162	35.7143	20.9302	15	19.6721	70	15.7895	25	31.5068	18.3673		12.3077	24.3243	21.4286	18.6047	18.3333	31.1475	10	12.2807	41.6667	5.47945	21.4286		9.23077	21.6216	28.5714	30.2326	20	9.83607	10	12.2807	8.33333	20.5479	24.4898
40	50.5747	55.102	28.9474	40.3509	51.25	54.321	35.7143	60.5263	31.25	52.0408	43.8462		24.1379	6.12245	31.5789	26.3158	15.625	16.0494	50	13.1579	25	31.6327	24.6154		14.9425	16.3265	26.3158	15.7895	18.125	22.2222	0	14.4737	31.25	6.12245	20		10.3448	22.449	13.1579	17.5439	15	7.40741	14.2857	11.8421	12.5	10.2041	11.5385
50	53.211	60.6557	38.2979	52.7778	59.5	65.6863	47.0588	72.9167	45	61.4754	53.9877		22.0183	6.55738	29.7872	19.4444	14.5	13.7255	35.2941	7.29167	15	20.4918	20.8589		15.5963	19.6721	21.2766	19.4444	15	12.7451	5.88235	10.4167	20	9.01639	12.2699		9.17431	13.1148	10.6383	8.33333	11	7.84314	11.7647	9.375	20	9.01639	12.8834
60	57.2519	58.9041	51.7857	66.2791	65.8333	71.3115	55	70.4348	52.1739	71.9178	62.2449		17.5573	10.9589	26.7857	11.6279	12.9167	10.6557	25	14.7826	13.0435	17.8082	15.3061		15.2672	19.1781	16.0714	16.2791	12.0833	11.4754	10	9.56522	21.7391	7.53425	14.2857		9.92366	10.9589	5.35714	5.81395	9.16667	6.55738	10	5.21739	13.0435	2.73973	8.16327
70	67.9739	67.0588	69.697	67	72.8571	76.7606	70.8333	76.8657	70.3704	78.3626	71.9298		13.0719	8.23529	15.1515	14	11.7857	10.5634	20.8333	11.9403	11.1111	9.94152	13.5965		14.3791	18.8235	13.6364	13	8.21429	9.85915	8.33333	8.20896	7.40741	7.60234	7.89474		4.57516	5.88235	1.51515	6	7.14286	2.8169	0	2.98507	11.1111	4.09357	6.57895
80	74.1379	79.5918	76	77.193	80.9375	83.3333	74.0741	83.6601	77.4194	82.5641	76.2452		9.1954	5.10204	14.6667	10.5263	9.0625	7.40741	14.8148	8.49673	9.67742	7.69231	11.8774		13.7931	10.2041	8	8.77193	5	7.40741	7.40741	5.88235	6.45161	6.66667	8.04598		2.87356	5.10204	1.33333	3.50877	5	1.85185	3.7037	1.96078	6.45161	3.07692	3.83142
90	86.2245	91.8182	90.5882	89.9225	89.4444	90.7104	90.3226	90.6977	82.8571	88.6364	87.0307		4.59184	0.909091	3.52941	3.87597	5	3.82514	6.45161	5.81395	5.71429	4.54545	6.48464		8.67347	3.63636	3.52941	4.65116	4.16667	4.37158	3.22581	2.90698	8.57143	5	4.77816		0.510204	3.63636	2.35294	1.55039	1.38889	1.0929	0	0.581395	2.85714	1.81818	1.70648

## Sheet: 8D
	Top X% CtxB (%)
Percentils	A1/HC2						A1						HC2						A2
5	11.1111	10	10	5	4.7619		22.2222	30	10	25	28.5714		33.3333	10	20	15	4.7619		33.3333	50	60	55	61.9048
10	17.6471	10	5	12.5	2.32558		23.5294	20	30	20	25.5814		23.5294	10	30	17.5	13.9535		35.2941	60	35	50	58.1395
20	20	21.519	35	17.9487	47.0588		17.6471	16.4557	20	23.0769	11.7647		16.4706	18.9873	20	12.8205	17.6471		45.8824	43.038	25	46.1538	23.5294
30	25	28.5714	48.3333	27.1186	53.8462		20.3125	15.9664	16.6667	20.339	23.0769		24.2188	20.1681	8.33333	25.4237	9.61538		30.4688	35.2941	26.6667	27.1186	13.4615
40	38.0117	35.8491	52.5	39.2405	57.971		21.6374	20.1258	17.5	24.0506	18.8406		22.807	21.3836	11.25	22.7848	13.0435		17.5439	22.6415	18.75	13.9241	10.1449
50	47.6636	45.2261	62	56.5657	59.3023		20.0935	20.1005	16	17.1717	20.9302		17.2897	17.5879	11	15.1515	10.4651		14.9533	17.0854	11	11.1111	9.30233
60	58.5938	51.6807	70.5882	65.2542	65.0485		15.625	15.9664	13.4454	12.7119	15.534		14.4531	18.9076	9.2437	15.2542	7.76699		11.3281	13.4454	6.72269	6.77966	11.6505
70	66.2207	60.7914	82.0144	73.1884	72.5		13.0435	15.1079	7.19424	11.5942	15		13.0435	16.1871	5.7554	13.0435	7.5		7.69231	7.91367	5.03597	2.17391	5
80	74.5614	73.5849	89.9371	81.6456	76.8116		11.1111	10.6918	3.77358	5.6962	11.5942		10.5263	10.6918	3.77358	8.86076	8.69565		3.80117	5.03145	2.51572	3.79747	2.89855
90	88.0208	84.0336	93.2961	88.7006	88.3871		5.20833	7.28291	3.35196	3.9548	6.45161		4.16667	7.56303	2.23464	6.21469	3.87097		2.60417	1.12045	1.11732	1.12994	1.29032

## Sheet: 8E
	Top X% CtxB (%)
Percentils	A1/HC2						A1						HC2						A2
5	28.5714	7.69231	0	10	0		0	7.69231	11.1111	5	5		0	7.69231	11.1111	15	10		71.4286	76.9231	77.7778	70	85
10	40	12	11.7647	7.31707	10		13.3333	4	17.6471	14.6341	10		0	16	0	9.7561	12.5		46.6667	68	70.5882	68.2927	67.5
20	17.5	17.0732	22.8571	39.2157	43.3333		16.25	23.1707	8.57143	11.7647	20		20	14.6341	20	21.5686	3.33333		46.25	45.122	48.5714	27.451	33.3333
30	27.5	25.4098	34.6154	42.1053	48.8889		18.3333	25.4098	13.4615	13.1579	20		24.1667	13.9344	23.0769	22.3684	8.88889		30	35.2459	28.8462	22.3684	22.2222
40	35	32.5153	46.3768	59.4059	53.3333		17.5	29.4479	17.3913	11.8812	16.6667		21.25	11.6564	18.8406	13.8614	10		26.25	26.3804	17.3913	14.8515	20
50	45	35.7843	58.6207	61.4173	57.3333		14.5	27.451	14.9425	13.3858	18.6667		19	18.6275	10.3448	12.5984	9.33333		21.5	18.1373	16.092	12.5984	14.6667
60	51.4644	44.898	75.9615	68.4211	59.5506		14.2259	24.0816	11.5385	13.1579	16.8539		18.41	18.3673	6.73077	10.5263	10.1124		15.8996	12.6531	5.76923	7.89474	13.4831
70	61.6487	57.6923	81.8182	77.4011	64.4231		12.9032	19.5804	7.43802	7.34463	15.3846		15.7706	17.4825	5.78512	8.47458	12.5		9.67742	5.24476	4.95868	6.77966	7.69231
80	72.1003	70.2454	89.1304	79.703	69.7479		12.5392	14.7239	5.7971	7.42574	15.1261		11.9122	11.9632	2.17391	8.41584	13.4454		3.44828	3.06748	2.89855	4.45545	1.68067
90	85.7939	82.2888	96.1538	89.4737	82.0896		6.68524	8.71935	1.92308	5.26316	9.70149		6.40669	8.44687	0.641026	5.26316	7.46269		1.11421	0.544959	1.28205	0	0.746269
