# Supplementary material for: The prefrontal cortex controls memory organization in the hippocampus
Source: Nat Neurosci. 2026 Apr 28;29(5):1191–202. doi: 10.1038/s41593-026-02231-1 (PMC13156042; doi:10.1038/s41593-026-02231-1)
Supplement: Supplementary file 11 — Supplementary Data 9: Source data for Supplementary Fig. 9. [file 41593_2026_2231_MOESM11_ESM.xlsx]

## Sheet: 9A
	GAD67/DAPI (%)
	Control							Inhibited
SLM	1.73541	4.11093	3.64146	5.52355	3.01339	3.33111		4.0474	3.32791	5.10839	6.03626	3.38558	2.05357
RAD	1.30777	1.69683	2.21072	2.5706	2.77541	2.76577		3.09533	1.59656	2.89931		3.26232	2.81385
Oriens	1.53036	2.50078	1.83188	2.87557	2.16115	2.46744		2.48918	1.56123	2.38318		4.41788	2.57862

## Sheet: 9B
	c-Fos/DAPI (%)
	Control							Inhibited
SLM	1.36353	1.52257	1.22365	2.18005	1.45089	1.7988		1.29271	2.00252	1.13758	1.3185	0.689655	0.446429
RAD	2.28122	1.15636	1.30135	1.20685	2.69001	2.67934		0.88438	0.736874	1.11111		2.59654	1.86147
Oriens	1.57591	3.27186	1.84348	3.17158	3.4952	4.04387		2.34488	2.10877	3.78505		3.37838	3.58491

## Sheet: 9C
	c-Fos Overlap (%)
	Control					Inhibited
VIP	17.6471	34.7826	36.6667	19.0476		23.3333	19.2308	20	22.2222
SOM	72	80	56	60		76	70	62	52
PV	11.5385	23.4043	22.8571	9.09091		27.5	7.69231	11.9048	22.8571
