# Supplementary material for: The prefrontal cortex controls memory organization in the hippocampus
Source: Nat Neurosci. 2026 Apr 28;29(5):1191–202. doi: 10.1038/s41593-026-02231-1 (PMC13156042; doi:10.1038/s41593-026-02231-1)
Supplement: Supplementary file 12 — Statistical source data. [file 41593_2026_2231_MOESM12_ESM.xlsx]

## Sheet: Figure 1e DIFF
Normalized calcium events
A	B	C
0.867795	1.13307	1.26788
1.48248	1.60967	1.29505
1.73559	2.08628	1.69353
1.5548	1.54673	1.55769
0.840677	1.07012	1.17732
1.03051	0.656459	0.633942
1.32881	1.5737	1.24071
0.0903953	0.287763	0.235464
1.03051	1.11508	0.869406
1.71751	1.12407	0.733561
0.470056	0.548548	0.615829
1.19322	0.962208	0.715448
1.05763	1.15105	1.19543
0.479095	0.629482	0.796955
0.433898	0.404667	0.679223
1.39209	1.0881	1.16826
0.813558	1.23199	0.959969
0.994349	2.23016	1.58485
1.53672	3.09345	2.52671
1.26553	1.53773	1.91088
0.714123	0.683437	0.652054
1.60904	2.14024	1.27694
0.433898	0.989186	0.715448
0.750281	1.13307	0.806011
1.59096	2.16722	2.07389
0.216949	0.512578	0.570547
1.9435	2.02333	2.0105
0.289265	0.332726	0.371309
0.171751	0.0359704	0.24452
0.831637	0.818326	0.58866
0.280226	0.845304	0.996194
0.162712	0.197837	0.950912
0.216949	0.107911	0.316971
0.216949	0.404667	0.507153
0.542372	0.20683	0.778843
1.76271	1.02516	1.15921
0.912993	0.953215	1.29505
0.415819	0.602504	0.579604
0.361581	0.260785	0.887518
0.705084	1.04314	1.72975
1.27457	1.78053	1.10487
0.632767	1.73557	1.33128
0.289265	0.458622	0.83318
2.10621	1.56471	1.35845
2.0339	1.91542	1.78409
0.994349	1.16004	1.04148
0.831637	0.188845	0.507153
0.470056	0.620489	0.615829
1.56384	1.31292	1.38562
1.13898	1.76255	1.6573
0.325423	0.27877	0.326027
1.38305	0.863289	0.905631
0.325423	0.746385	0.742617
1.10282	1.0971	0.796955
1.29265	0.746385	1.78409
1.01243	0.854297	0.507153
0.714123	0.710415	0.326027
0.596609	0.845304	1.39467
0.488135	0.980193	1.14109
2.6305	2.64382	1.98333
1.39209	0.422652	0.615829
1.14802	1.16004	1.53052
1.62712	1.5827	1.88371
0.714123	1.23199	0.796955
0.741242	1.01616	1.20449
1.43729	1.24098	1.52146
1.11186	1.37587	1.66636
1.53672	1.35788	0.842237
0.524293	1.00717	0.688279
1.43729	1.06113	1.73881
0.271186	0.395674	0.41659
0.560451	0.647467	0.715448
0.533333	0.467615	0.652054
0.271186	0.395674	0.796955
1.02147	0.782356	0.688279
1.1661	1.25896	1.4309
0.894914	0.773363	0.796955
0.632767	1.3309	1.39467
1.24746	1.30393	1.64825
0.849716	1.19602	0.9328
1.27457	1.47479	1.10487
0.271186	0.827319	0.670167
0.352542	0.584519	0.398478
0.39774	1.20501	1.05959
0.343502	0.143882	0.289802
1.03051	1.03415	1.47618
1.59096	1.32191	1.4309
0.442937	0.9712	1.92899
0.551412	1.03415	1.11393
0.659886	0.521571	0.733561
1.36497	1.89744	1.63014
0.822598	0.773363	1.10487
0.723163	1.01616	1.31316
0.831637	1.34889	1.21355
0.831637	1.17803	0.851293
2.05197	1.07012	1.60297
2.07909	2.48196	2.40898
0.524293	0.683437	0.633942
0.461016	0.980193	0.796955
1.26553	1.20501	0.851293
0.885874	1.35788	1.58485
0.668926	0.638474	0.624885
1.20226	1.44781	1.12298
0.876835	1.11508	0.815068
2.02486	1.80751	1.24071
0.96723	0.89926	1.10487
1.19322	1.47479	1.62108
0.108474	0.413659	0.697336
0.96723	2.76073	2.97047
0.912993	1.34889	1.05053
0.759321	1.48378	1.53957
1.77175	1.24997	1.04148
2.11525	1.69061	1.5758
0.876835	1.60068	1.74787
0.732202	1.22299	1.30411
1.4644	1.85247	1.32222
1.68135	1.89744	2.01956
2.29604	0.872282	0.742617
0.849716	0.530563	0.941856
0.524293	0.350711	0.706392
0.271186	0.359704	3.46857
1.13898	1.77154	1.5124
0.931072	0.638474	1.18638
0.849716	1.42083	0.742617
2.05197	1.95139	1.98333
0.370621	1.3399	0.842237
1.30169	1.75356	1.82032
1.15706	0.917245	0.688279
0.37966	0.395674	0.715448
0.479095	0.710415	0.498097
0.216949	1.62766	1.73881
1.33785	1.46579	1.58485
0.885874	1.36687	0.941856
1.43729	0.926237	1.24071
1.39209	0.791348	1.21355
0.3887	0.503585	0.787899
1.1661	1.87945	1.5124
1.32881	1.72658	1.56674
1.90734	1.70859	1.88371
0.569491	1.04314	0.670167
0.750281	1.14206	0.950912
0.705084	0.863289	1.34033
0.488135	0.917245	0.941856
0.804519	0.2428	0.371309
0.325423	0.44963	0.407534
0.569491	0.584519	0.670167
1.49152	1.12407	1.15921
1.61808	1.86147	2.08295
0.271186	0.467615	0.58866
0.406779	0.458622	0.498097
0.687005	0.872282	0.724505
0.940112	1.02516	1.04148
2.06101	1.70859	2.10106
0.560451	0.953215	0.751674
0.813558	0.215822	0.507153
0.958191	1.17803	1.34033
0.723163	1.36687	1.25883
0.19887	0.7284	0.461872
1.03955	1.05213	1.27694
1.1209	1.47479	1.7207
2.0339	1.43882	1.7207
0.97627	1.44781	1.14109
0.949151	1.24098	0.996194
0.795479	0.521571	0.597716
0.822598	1.40284	1.31316
0.931072	1.73557	1.80221
0.506214	0.674445	0.815068
0.994349	0.908252	1.24071
0.415819	0.9712	0.923743
2.54011	1.95139	1.6573
0.605649	0.7284	0.561491
0.623728	0.845304	0.878462
1.6452	1.42083	1.20449
1.35593	1.07012	1.04148
0.632767	0.179852	1.12298
1.9435	1.30393	1.18638
1.51864	1.86147	1.23166
0.659886	0.953215	1.63919
0.813558	0.944223	1.45807
1.2565	1.37587	0.987138
1.63616	1.3399	0.923743
1.08474	1.60068	1.33128
1.2565	1.65464	1.14109
0.216949	0.215822	0.507153
0.415819	0.665452	1.64825
2.38644	2.20319	1.54863
1.51864	1.39385	1.80221
0.76836	0.809334	1.19543
0.361581	0.4856	0.778843
1.02147	1.59169	1.24977
1.1209	0.845304	1.19543
1.1209	1.78953	1.60297
1.19322	1.12407	0.842237
0.795479	1.02516	1.24977
1.4644	0.710415	1.26788
1.01243	1.11508	1.18638
1.15706	1.05213	1.17732
1.11186	1.54673	0.815068
1.5096	1.51076	1.31316
1.5548	1.96938	1.85654
0.912993	1.51975	0.987138
2.44971	1.9424	2.18257
0.433898	0.845304	0.787899
1.15706	1.4568	1.40373
2.19661	1.87046	2.7984
1.65423	1.37587	1.27694
0.940112	0.701422	0.570547
1.99774	1.24098	1.46712
1.20226	0.93523	0.851293
0.867795	1.14206	0.842237
1.11186	1.22299	1.19543
1.90734	2.01434	1.68447
0.958191	0.890267	1.17732
0.922033	1.26796	1.11393
0.78644	1.6996	1.52146
1.13898	1.89744	1.75692
2.7209	0.782356	0.733561
1.8983	1.8165	1.70259
1.15706	0.908252	0.887518
1.78079	1.90643	1.80221
0.542372	1.38486	1.20449
1.69039	1.78953	1.70259
1.71751	1.05213	0.733561
1.31977	1.74456	1.3675
0.623728	0.305748	0.525266
0.840677	1.68162	2.29125
1.80791	2.02333	1.53957
0.732202	1.214	0.815068
1.29265	1.80751	1.27694
1.12994	2.60785	3.09726
1.13898	1.24098	1.82032
0.696044	1.43882	1.09581
1.61808	1.50176	1.63014
0.822598	1.04314	0.470928
1.03051	1.63665	1.08676
1.05763	1.42982	1.69353
1.47344	3.21935	2.25502
1.29265	1.15105	1.23166
0.759321	0.962208	0.679223
1.57288	2.1852	1.88371
2.08813	2.10427	1.42184
1.17514	2.22117	1.63919
1.53672	1.73557	1.80221
1.2113	1.91542	1.76598
0.822598	0.926237	0.778843
1.1661	0.9712	1.04148
1.08474	1.37587	1.56674
1.6	1.78053	1.91088
0.813558	1.5827	1.46712
1.2113	1.28594	1.286
1.6452	1.66363	1.16826
1.26553	1.86147	2.25502
1.60904	2.04132	1.60297
1.65423	1.38486	1.38562
1.10282	1.38486	1.13204
1.13898	1.52874	1.27694
1.82599	2.10427	1.44901
1.63616	1.18702	1.09581
1.50056	1.62766	0.778843
0.723163	1.37587	1.24977
1.11186	0.9712	0.579604
0.750281	0.989186	1.34033
1.27457	1.50176	2.0105
1.22938	1.47479	1.34033
1.17514	1.42982	1.34033
0.424858	0.638474	0.452815
1.97062	2.21218	1.81126
1.45537	1.91542	1.25883
2.12429	2.53591	3.01575
1.31073	1.4568	1.80221
1.88926	1.90643	2.38181
1.00339	0.980193	0.869406
1.39209	0.665452	0.842237
0.840677	0.809334	0.860349
0.596609	0.593511	0.815068
1.65423	1.63665	1.5758
0.931072	0.350711	0.914687
1.9887	1.36687	0.697336
0.940112	1.54673	1.5758
1.38305	0.809334	0.679223
1.97966	2.15822	2.08295
1.03051	1.40284	1.34939
1.86214	1.83449	1.39467
1.67231	1.87046	2.42709
1.30169	0.593511	1.05959
1.61808	1.16904	1.01431
2.23277	2.00535	1.78409
0.741242	0.782356	0.824124
1.13898	2.52692	2.2188
2.02486	2.37405	1.31316
0.804519	1.42083	1.53957
0.903953	1.91542	1.5124
2.25988	1.78053	1.85654
1.99774	1.86147	1.93805
0.668926	1.62766	1.03242
2.39548	1.51975	1.92899
0.813558	1.214	0.887518
1.66327	1.9424	1.96522
1.2113	1.51975	1.14109
1.18418	1.214	0.842237
1.03051	1.87046	2.09201
1.22938	1.51975	1.26788
0.741242	1.30393	1.13204
2.44971	2.52692	2.39992
0.78644	0.908252	0.987138
1.37401	1.55572	1.53052
1.77175	1.67262	1.6573
1.84407	1.91542	1.72975
1.79887	1.43882	0.76073
2.19661	1.46579	1.61202
1.65423	2.3021	1.69353
0.207909	0.224815	0.226408
2.90169	2.20319	1.43995
0.759321	1.28594	1.08676
0.180791	0.161867	0.235464
2.10621	1.84348	1.84749
0.759321	0.539556	0.851293
1.49152	2.5539	3.00669
0.822598	0.719408	1.29505
1.12257	2.19791	1.75062
0.592717	0.412669	0.583541
2.39781	1.75833	2.19052
0.449028	0.484437	0.538653
0.781309	0.708714	0.0179551
0.0987862	0.448553	0.511721
0.0718445	0.197363	0.161596
0.880095	0.76254	0.73616
0.96092	0.466495	0.781048
1.00582	0.59209	0.861846
1.03276	0.924019	0.547631
0.996842	1.21109	1.42743
0.682523	0.529292	0.269327
0.251456	0.583119	0.511721
1.26626	0.529292	0.40399
0.754367	0.538263	0.619451
0.96092	1.33669	1.0414
1.13155	0.610032	0.269327
0.502911	0.278103	0.188529
0.664562	0.502379	0.475811
0.709464	0.188392	0.395013
1.18543	0.888135	0.987531
0.664562	0.915048	0.709227
1.02378	1.03167	1.60698
1.47281	0.376784	0.287282
0.853153	0.708714	0.834913
0.511892	0.574148	0.179551
1.91286	1.38154	1.42743
0.880095	0.59209	0.628429
1.19441	0.529292	0.673317
2.07451	2.27865	2.75611
1.28422	0.475466	0.412968
0.332281	0.520321	0.386035
0.727425	0.780482	0.84389
1.19441	1.52508	1.22993
0.359222	0.861221	0.475811
0.978881	0.915048	0.610474
2.05655	2.17997	1.70574
0.754367	1.13035	0.80798
0.63762	0.941961	0.655362
0.987862	1.00476	1.66085
0.889076	0.583119	0.395013
0.197572	0.547234	0.377057
0.853153	1.07653	1.31072
0.79927	0.744598	0.951621
0.79927	1.03167	1.1581
0.565775	0.915048	0.709227
1.02378	0.627974	0.475811
0.969901	0.915048	0.718205
1.00582	0.645916	0.484788
0.718445	0.834308	0.799003
0.269417	0.780482	0.691272
0.466989	0.313987	0.143641
1.76917	1.82112	1.49027
0.16165	0.627974	0.0987531
1.05073	0.977845	0.816958
1.23932	1.95569	1.7596
0.772328	0.915048	0.565586
1.38301	1.23801	1.31072
0.736406	1.20212	1.51721
0.574756	0.448553	0.287282
0.826212	0.85225	1.08628
0.700484	1.33669	0.987531
1.25728	1.11241	1.07731
1.32014	1.13932	1.2389
0.709464	1.09447	0.942644
0.736406	0.493408	0.906733
0.628639	0.995787	0.215461
0.449028	0.619003	0.574564
0.3233	0.3409	0.278304
0.718445	0.547234	0.637407
0.143689	0.358842	0.0718205
0.664562	0.636945	0.215461
0.790289	0.941961	0.33217
0.969901	0.915048	0.969576
0.996842	0.941961	1.19402
0.386164	0.547234	0.978554
1.37403	1.43537	1.65187
0.933978	0.906077	0.538653
0.826212	0.3409	0.664339
1.48179	0.950932	0.77207
0.31432	1.39051	1.4005
1.2483	1.22903	0.969576
1.2034	1.25595	1.14015
0.547814	0.654887	0.709227
0.341261	0.690771	0.529676
1.27524	1.45331	0.70025
0.287378	0.403698	0.33217
0.493931	0.547234	0.377057
0.79927	1.7045	1.47232
0.538834	0.358842	0.215461
0.511892	0.520321	1.10424
1.03276	0.3409	0.646384
0.969901	0.331929	0.619451
2.02961	0.493408	0.520698
0.942959	0.843279	0.870823
1.41893	1.27389	1.12219
1.16747	1.46228	1.12219
0.996842	1.94672	2.32519
0.565775	1.00476	1.19402
0.422086	0.403698	0.206484
0.547814	0.565177	0.565586
0.709464	0.331929	0.412968
0.987862	1.58788	1.98404
0.978881	0.924019	0.682294
0.718445	0.672829	0.502743
0.691503	0.672829	0.448878
0.547814	1.9826	1.95711
0.736406	1.07653	1.06833
1.6614	1.30977	0.502743
0.844173	0.313987	0.592519
0.727425	0.358842	0.36808
1.09563	0.870193	1.40948
1.32014	1.19315	2.34314
0.440048	0.59209	0.754115
1.05073	1.48022	1.66983
1.27524	1.03167	0.592519
0.862134	0.888135	1.2389
0.835192	0.601061	0.466833
0.862134	0.439582	0.547631
0.96092	0.941961	0.978554
1.04175	0.448553	0.395013
0.924998	0.636945	1.12219
0.763348	1.53405	1.64289
1.15849	1.90186	1.54414
1.23034	1.27389	1.3197
0.179611	0.233247	0.33217
0.682523	0.457524	0.323192
0.332281	0.367813	0.421945
0.233495	0.367813	0.430923
0.431067	0.717685	0.610474
0.341261	0.672829	1.02344
0.538834	0.538263	0.592519
1.06869	0.888135	0.816958
0.655581	0.233247	0.296259
1.93082	0.753569	0.341147
0.96092	0.735627	0.691272
0.817231	0.556206	0.529676
1.38301	1.3636	1.09526
0.619659	0.59209	0.529676
1.49077	0.789453	0.996509
1.13155	0.627974	0.601496
0.889076	0.242219	0.287282
0.79927	0.735627	0.718205
1.13155	0.816366	0.816958
0.260436	0.59209	0.73616
0.601698	0.654887	0.987531
1.00582	1.10344	1.09526
0.996842	0.843279	0.718205
1.11359	1.17521	0.861846
1.34708	1.34566	1.02344
0.727425	0.941961	0.852868
0.305339	0.870193	0.116708
0.709464	0.780482	0.933666
1.02378	0.888135	1.28379
1.17645	1.25595	1.99302
1.47281	2.20688	2.002
0.969901	1.11241	1.20299
0.583736	0.744598	1.55312
1.71529	1.56096	1.78653
0.880095	1.47125	1.03242
1.70631	0.93299	1.14015
1.32014	0.807395	0.799003
0.709464	0.915048	1.05037
1.54466	0.870193	0.790025
0.63762	0.556206	0.673317
1.08665	0.574148	0.466833
1.27524	0.807395	0.709227
1.84102	2.22482	2.05586
1.6614	1.39948	0.73616
0.520873	0.879164	0.583541
1.11359	0.924019	1.35561
1.85898	0.619003	0.520698
1.07767	0.798424	0.825935
0.359222	0.870193	0.816958
1.44587	0.986816	0.763092
1.58058	0.349871	0.323192
1.04175	0.0897106	0.215461
1.45485	0.977845	0.242394
1.67038	1.09447	1.13117
0.79927	0.484437	0.547631
1.46383	1.34566	1.44539
1.38301	1.24698	1.16708
1.59854	1.4892	1.05935
1.40995	2.13511	1.40948
1.76917	1.21109	0.969576
1.22136	1.49817	1.52618
0.772328	1.34566	1.16708
0.772328	1.52508	1.26584
0.628639	0.924019	0.897756
0.978881	0.843279	0.861846
0.655581	0.619003	0.529676
0.718445	1.63273	0.951621
1.68835	1.66862	1.19402
0.898056	1.34566	1.69676
2.15533	1.45331	1.05037
1.63446	0.663858	0.825935
1.81407	1.20212	1.60698
0.889076	1.4892	1.40948
0.754367	0.879164	0.969576
1.05073	1.19315	1.0414
0.583736	0.645916	0.601496
0.987862	1.45331	1.05935
0.502911	1.12138	1.14913
1.80509	1.37257	1.72369
1.43689	1.04064	1.39152
0.48495	0.789453	0.484788
0.502911	1.04064	1.14913
0.341261	0.825337	0.70025
0.987862	1.21109	0.80798
0.898056	1.27389	1.79551
1.16747	0.843279	0.84389
0.969901	0.672829	0.457855
0.511892	1.07653	0.942644
1.05073	1.06756	1.34663
1.04175	1.1483	1.01446
1.05073	0.986816	0.816958
0.826212	0.520321	0.80798
1.09563	0.601061	0.502743
0.79927	0.502379	0.323192
1.2483	1.17521	1.12219
1.19441	0.672829	0.628429
1.26626	1.54302	1.69676
0.368203	1.09447	1.24788
0.197572	0.753569	0.897756
1.14053	1.11241	0.852868
0.871114	0.753569	0.619451
0.493931	1.00476	0.77207
0.933978	0.924019	0.655362
0.6466	0.6818	0.448878
2.09247	1.82112	1.93915
1.23034	1.13932	0.816958
1.2932	1.33669	1.22095
0.844173	0.780482	0.879801
0.341261	0.888135	1.4813
1.05971	1.78524	2.10075
0.305339	0.394727	0.269327
0.835192	1.29183	1.61596
1.50873	1.13035	0.421945
0.260436	0.403698	0.269327
1.53568	1.80318	1.58005
1.34708	1.39051	1.51721
0.502911	1.7045	2.37905
1.06869	1.03167	0.655362
1.32014	1.30977	0.888778
1.51771	1.37257	1.36459
1.12257	1.0855	0.897756
1.55364	1.47125	0.888778
0.664562	0.672829	0.709227
1.5267	0.771511	0.799003
1.03276	1.26492	1.13117
0.987862	1.72244	1.35561
1.49077	1.79421	1.68778
1.44587	1.7673	2.2803
1.51771	1.79421	1.73267
0.969901	1.04961	0.906733
1.74223	1.96466	2.31621
0.628639	0.215305	0.529676
0.853153	0.403698	0.556609
1.74223	1.39051	1.8404
1.39199	1.82112	1.51721
0.63762	1.09447	1.16708
0.862134	1.7673	0.996509
0.440048	0.843279	1.05037
1.23034	2.06334	1.4005
0.107767	0.403698	0.448878
0.682523	0.484437	0.242394
0.987862	0.76254	0.70025
0.978881	0.93299	0.915711
2.34393	2.18894	2.13666
1.70631	1.91084	2.54065
2.52354	2.24276	2.02893
1.19441	1.94672	1.63392
1.54466	1.35463	1.4813
1.10461	0.906077	0.825935
0.898056	1.30977	1.05935
1.8949	3.0681	2.002
1.48179	2.08129	1.40948
0.592717	0.529292	0.592519
1.59854	1.44434	1.06833
0.6466	0.538263	0.260349
0.826212	1.13035	1.53516
0.691503	0.753569	0.682294
1.26626	0.76254	1.08628
1.30218	1.27389	1.21197
1.92184	1.97363	2.16359
0.556795	0.986816	1.24788
1.2932	1.37257	1.19402
1.22136	1.82112	1.80449
1.40097	1.11241	1.14015
2.23616	1.80318	2.05586
1.19441	1.4892	1.27481
1.37403	1.13035	0.987531
1.74223	1.4264	1.35561
1.43689	0.897106	1.22993
1.32014	1.40846	1.57107
1.80509	1.61479	2.08279
2.51456	1.27389	1.01446
1.05971	2.28762	1.88529
1.2034	0.825337	0.816958
1.45485	1.79421	1.55312
0.942959	1.74936	0.933666
1.84102	2.56572	1.9212
0.96092	1.35463	1.90324
1.32912	1.65067	1.18504
0.835192	1.27389	1.14015
1.07767	1.56993	1.8404
0.404125	0.735627	0.395013
1.02378	1.09447	0.592519
1.75121	1.17521	1.27481
2.29004	1.32772	1.83142
1.17645	1.27389	1.08628
0.969901	1.28286	1.16708
1.10461	1.10344	0.996509
1.48179	1.59685	1.27481
1.34708	1.35463	1.44539
1.38301	1.00476	1.72369
1.05073	1.32772	0.951621
1.15849	1.48022	1.58005
0.287378	1.39051	2.50474
0.96092	1.4264	1.72369
1.76019	1.69553	1.50823
1.71529	1.3636	1.20299
1.38301	1.31875	1.7596
2.308	1.65965	2.54963
1.26626	1.65067	1.82244
2.31698	1.28286	1.66983
1.0148	1.15727	1.12219
1.51771	1.10344	1.53516
1.48179	1.71347	1.77756
1.72427	1.61479	2.09177
1.41893	0.861221	1.06833
1.77815	1.0227	0.77207
1.62548	0.977845	1.37357
1.68835	1.3008	1.40948
1.40097	1.4892	1.30175
1.43689	1.28286	0.673317
0.951939	0.780482	0.870823
1.47281	0.708714	0.969576
0.63762	0.780482	0.781048
1.30218	2.24276	2.87282
1.14053	1.13932	1.00549
1.42791	1.03167	0.655362
1.14053	1.31875	1.36459
1.9847	2.23379	2.62145
1.14053	1.03167	1.00549
0.664562	0.520321	0.520698
1.2034	1.26492	0.861846
0.691503	1.65965	2.14564
1.32912	1.04064	0.73616
1.8949	1.53405	1.55312
1.12257	1.15727	1.2389
1.60752	1.88392	2.31621
1.51771	2.21585	2.23541
0.350242	2.43116	2.47781
2.00267	1.59685	2.01097
2.20024	2.41321	2.68429
0.996842	1.1483	0.70025
0.673542	1.3008	1.22993
1.38301	1.44434	1.61596
1.64344	2.22482	1.95711
0.916017	1.23801	1.52618
1.90388	2.15305	2.33417
1.05971	1.77627	1.17606
1.55364	1.65067	1.93017
1.03276	1.52508	1.62494
1.87694	1.9826	1.25686
1.72427	1.67759	1.47232
1.15849	0.861221	1.32868
1.15849	1.16624	0.852868
2.5415	2.00952	2.14564
1.59854	1.33669	1.70574
1.60752	0.861221	0.897756
1.21238	1.00476	1.12219
1.2483	1.21109	1.68778
1.86796	1.31875	1.85835
1.43689	1.65067	2.27132
1.23034	0.888135	0.942644
1.9847	2.39527	2.18155
1.03276	0.798424	0.825935
1.9847	2.07231	1.72369
0.853153	1.23801	1.13117
1.60752	1.44434	1.25686
1.31116	0.672829	1.08628
1.00582	1.65067	1.62494
1.44587	0.59209	0.412968
1.69733	1.61479	2.42394
1.19441	2.12614	2.30723
1.44587	1.75833	1.84938
1.2034	1.3636	2.1187
1.63446	1.24698	0.80798
2.5864	1.55199	1.87631
0.538834	2.49395	1.22095
2.1733	2.09923	2.52269
1.54466	1.65965	1.50823
2.71213	1.44434	1.53516
1.67038	1.54302	1.40948
1.67936	2.20688	2.43292
2.12839	2.22482	2.2803
2.2182	1.65067	1.60698
2.67621	2.89765	2.67531
1.56262	1.74039	2.17257
1.22136	1.71347	2.81895
1.05971	1.7673	1.66983
1.02378	1.01373	1.13117
0.851477	0.426554	1.01407
0.95219	0.805713	1.16663
0.750765	0.872066	0.502547
0.33876	0.379159	0.412807
0.0915567	0.843629	0.0538443
1.6114	1.73465	1.39098
0.256359	0.246454	0.251274
0.576807	0.132706	0.161533
1.20855	1.128	1.06791
1.04375	1.09008	1.27432
0.897256	1.00477	0.933302
0.778232	0.578218	0.511521
0.183113	0.454991	0.269222
1.26348	1.50716	0.888432
0.054934	0.180101	0.161533
0.668364	1.63986	1.16663
0.595119	0.673008	1.04099
0.448628	0.312806	0.430755
0.814855	0.83415	0.70895
0.0915567	1.14696	0.457677
1.37335	0.92894	0.99612
1.07121	0.473949	0.637158
1.0529	1.31758	1.11278
0.82401	0.682487	0.987146
1.12615	2.256	1.92942
1.50153	1.21331	0.691002
0.27467	0.379159	0.493573
0.82401	0.891024	1.40893
0.256359	0.578218	0.529469
1.15361	1.15644	1.64225
1.53815	0.891024	0.448703
1.23602	0.625613	0.646132
1.28179	0.985814	0.762795
0.750765	1.10904	1.22945
0.796543	0.900503	1.11278
0.283826	0.388638	0.161533
1.30011	1.27966	1.15765
0.219736	0.227496	0.161533
0.778232	0.957377	0.987146
1.73958	2.10433	1.78584
0.366227	0.909982	0.735873
1.66633	1.45976	1.25637
0.421161	1.2607	0.888432
0.164802	0.113748	0.0987146
0.714142	0.872066	1.2115
1.38251	1.87684	1.57046
1.09868	0.824671	0.682028
1.15361	1.03321	1.79481
0.100712	0.161143	0.116663
0.631741	0.236975	1.03202
0.979657	0.635092	0.897406
0.421161	0.815192	0.870483
1.29095	1.39341	1.24739
1.09868	0.492907	0.341014
0.201425	0.199059	0.2423
1.41913	1.69674	1.84866
0.805699	0.284369	0.565366
0.567652	0.398117	0.394858
0.219736	0.360201	0.197429
0.27467	0.436033	0.394858
0.943034	0.957377	1.12176
0.503562	0.341243	0.233325
0.439472	0.597176	0.870483
0.430316	0.398117	0.323066
0.997968	0.796235	0.897406
0.924723	0.976335	0.843561
0.494406	0.388638	0.457677
0.732454	0.891024	0.879458
0.292981	0.388638	0.161533
0.0915567	0.606655	0.188455
0.531029	0.350722	0.556391
0.82401	1.15644	1.56149
0.311293	0.492907	0.637158
1.12615	0.957377	1.11278
1.56562	1.67778	1.8666
1.39166	1.52612	0.99612
1.19024	2.23704	2.77298
0.631741	0.644571	0.987146
1.14446	0.995293	1.34611
0.155646	0.379159	0.493573
0.851477	0.701445	0.933302
2.38047	1.19435	1.64225
1.89522	1.43133	1.46277
0.265514	0.0568739	0.2423
0.979657	1.35549	1.49867
1.22686	1.61143	1.48072
0.796543	0.673008	0.502547
1.1353	1.27018	1.22945
0.723298	0.710924	0.717924
1.38251	0.938419	0.95125
0.640897	0.255933	0.385884
1.17193	0.83415	1.28329
1.0529	1.09008	1.31919
1.59309	1.61143	1.32816
0.48525	0.710924	0.807665
1.07121	1.04269	1.22945
1.92269	0.587697	0.924328
1.47406	1.16591	1.31021
1.06206	0.55926	0.70895
1.40997	1.34602	0.852535
0.659208	0.83415	1.14868
0.915567	1.20383	1.33713
0.796543	0.691966	1.19355
0.466939	0.786756	0.969198
0.650053	0.521344	0.717924
1.00712	0.597176	0.70895
1.26348	0.36968	0.601262
0.695831	0.92894	0.843561
1.80367	1.31758	1.39995
0.759921	0.65405	0.99612
1.30011	1.16591	0.699976
0.228892	1.23227	0.511521
2.00509	1.65882	1.77686
0.924723	0.947898	0.879458
0.457783	0.597176	0.655106
0.943034	1.45028	1.56149
1.01628	0.853108	0.771769
0.814855	1.17539	1.24739
1.60224	0.83415	0.924328
0.604274	0.720403	0.475625
0.67752	1.17539	1.05894
0.82401	0.720403	1.30124
1.38251	1.65882	0.897406
0.8881	1.36497	1.24739
0.924723	0.597176	0.735873
0.933878	0.663529	0.870483
1.22686	1.56403	1.48969
0.448628	0.625613	0.942276
1.37335	0.900503	0.99612
1.04375	1.19435	0.646132
0.192269	0.720403	0.502547
1.07121	1.14696	0.924328
1.10784	0.900503	1.22047
0.759921	0.995293	1.15765
0.814855	1.42185	1.20252
1.73042	0.862587	1.04099
0.897256	0.758319	0.933302
1.25433	1.23227	1.27432
0.787388	0.691966	1.06791
1.19024	1.41237	0.879458
1.41913	1.44081	1.92942
0.256359	0.312806	0.28717
1.41913	1.47872	1.4179
0.970501	0.843629	1.24739
1.19024	0.83415	1.30124
0.448628	0.710924	0.691002
1.27264	1.43133	1.81276
1.45575	1.56403	1.57943
1.08037	1.45976	1.13971
1.91353	0.445512	0.367936
1.23602	1.11852	1.40893
1.33673	1.50716	1.55251
1.47406	1.14696	1.13971
1.27264	1.57351	1.50764
0.430316	0.729882	0.978172
1.48322	1.20383	1.31919
1.51984	1.77257	1.54354
0.622586	0.682487	0.771769
0.21058	0.492907	0.547417
0.82401	0.549781	0.888432
1.46491	1.4882	1.30124
1.38251	1.22279	1.00509
1.42828	1.51664	2.28838
0.943034	1.07112	0.601262
0.860633	1.24175	0.825613
1.12615	1.10904	1.42687
0.878944	1.10904	1.02304
0.256359	0.511865	0.57434
0.860633	1.06165	0.861509
0.448628	0.530823	1.00509
1.20855	1.09956	1.13073
1.58393	1.02373	1.1756
0.869789	1.27966	1.88455
0.769076	0.606655	0.90638
0.714142	1.17539	1.27432
0.585963	1.04269	1.1756
0.878944	1.24175	1.18458
1.10784	1.44081	1.1756
1.59309	1.38393	1.10381
0.988812	1.21331	1.07689
0.805699	0.786756	0.897406
0.631741	0.947898	0.933302
0.503562	0.303327	0.511521
1.01628	1.38393	1.47175
1.11699	0.966856	1.01407
1.11699	1.06165	1.27432
1.48322	0.824671	1.00509
0.27467	0.995293	0.430755
0.686675	0.900503	1.08586
1.38251	1.22279	1.26534
0.723298	0.947898	0.960224
0.95219	1.128	0.879458
1.09868	1.17539	0.538443
1.35504	0.398117	1.36406
0.750765	1.07112	1.46277
1.04375	1.09008	0.843561
1.36419	1.42185	1.77686
0.897256	1.47872	1.65123
1.07121	1.0806	1.43585
0.448628	0.625613	0.457677
0.970501	1.18487	1.61533
1.0529	1.04269	1.06791
0.759921	0.36968	0.601262
1.03459	0.796235	0.682028
0.366227	0.407596	0.565366
0.366227	0.36968	0.816639
0.384538	0.55926	0.699976
1.00712	0.379159	1.33713
1.00712	0.644571	0.457677
1.01628	0.985814	0.798691
0.732454	0.625613	1.00509
0.95219	0.853108	1.36406
0.585963	0.815192	1.08586
1.30011	1.10904	1.91147
0.915567	0.767798	1.9384
0.430316	0.341243	0.385884
1.47406	1.64934	2.24351
0.33876	1.18487	1.58841
1.00712	1.11852	0.924328
0.814855	1.128	1.4179
1.62055	1.31758	1.01407
0.906411	1.36497	1.15765
0.833166	1.39341	0.942276
0.219736	0.701445	0.924328
1.25433	0.341243	0.70895
1.04375	0.682487	1.24739
0.457783	0.322285	0.33204
1.19939	0.881545	1.15765
0.915567	0.454991	0.341014
1.83113	1.2607	0.780743
0.924723	0.995293	1.31919
0.723298	0.417075	0.484599
1.29095	1.46924	1.92942
1.55646	0.985814	1.34611
1.83113	1.41237	1.92045
0.109868	0.710924	0.314092
0.915567	1.09956	1.39995
1.30011	1.33654	1.02304
0.67752	0.919461	1.04099
1.82198	1.21331	1.31919
0.448628	1.10904	0.610236
1.76704	1.51664	1.39098
0.650053	0.303327	0.448703
0.814855	0.919461	0.798691
1.59309	1.63038	1.88455
1.51069	1.62091	1.06791
1.51069	1.88632	1.54354
0.622586	0.900503	0.538443
1.15361	0.796235	1.07689
1.2177	1.47872	1.33713
1.17193	1.23227	1.14868
1.04375	0.995293	1.1756
1.30926	1.07112	1.30124
1.76704	1.74413	1.8666
0.95219	0.786756	0.583314
0.503562	0.530823	0.673054
1.19939	1.28914	1.32816
0.869789	1.128	1.16663
2.07834	1.62091	2.19864
1.53815	0.957377	1.39098
0.750765	1.09956	1.04996
0.521873	0.483428	0.70895
1.30926	0.360201	1.36406
0.997968	0.881545	0.897406
1.36419	1.19435	1.29226
0.723298	0.957377	0.744847
0.833166	0.625613	0.843561
1.73042	1.18487	1.08586
1.2177	1.11852	1.31021
1.02544	0.824671	1.40893
0.466939	0.673008	0.61921
0.576807	0.909982	0.717924
1.26348	0.985814	1.22047
0.814855	1.79153	0.987146
1.38251	0.966856	1.49867
1.91353	1.39341	2.16275
1.04375	1.19435	0.735873
1.55646	1.64934	1.79481
0.448628	0.597176	1.30124
0.759921	0.568739	0.816639
1.37335	0.872066	0.879458
0.622586	1.00477	1.73199
1.07121	0.511865	0.726899
1.08952	1.29862	0.556391
1.27264	1.24175	1.31021
1.55646	1.0806	1.4538
1.33673	1.37445	1.9025
1.48322	1.38393	1.28329
2.13327	1.83892	1.83071
1.50153	1.80101	1.46277
1.30011	1.01425	1.71404
0.320448	1.03321	0.260248
2.03256	1.59247	1.29226
1.59309	1.21331	1.72302
1.62971	1.06165	1.77686
0.686675	0.616134	0.771769
1.1353	1.13748	1.46277
0.219736	0.236975	0.547417
1.49237	1.23227	1.23842
0.704987	0.815192	0.960224
0.805699	1.19435	1.25637
0.61343	0.710924	0.861509
0.650053	0.682487	0.457677
0.95219	1.01425	1.10381
2.07834	2.24652	2.84478
0.897256	0.720403	0.915354
1.46491	1.63986	1.35508
0.842322	0.83415	0.888432
0.878944	0.492907	0.610236
0.704987	1.41237	2.09993
0.979657	1.3081	1.00509
0.67752	0.909982	0.744847
1.51984	1.31758	1.40893
1.07121	1.23227	1.23842
1.08037	1.81049	1.22945
0.869789	0.909982	1.08586
0.704987	0.909982	0.915354
0.906411	1.05217	0.834587
1.78536	1.8484	1.79481
1.29095	0.635092	1.27432
0.842322	1.19435	1.13971
0.714142	2.22756	1.6243
1.27264	1.42185	1.35508
1.40997	1.00477	1.61533
1.66633	1.68726	1.89353
2.75586	2.29391	1.81276
1.02544	0.881545	0.987146
0.329604	0.407596	0.493573
1.73042	1.18487	1.52559
1.58393	1.96215	1.36406
1.40997	1.34602	1.4538
0.67752	0.454991	0.421781
1.99594	1.10904	0.879458
0.48525	1.3081	1.64225
1.2177	1.60195	1.58841
0.704987	0.701445	0.726899
1.87691	1.29862	1.47175
1.74873	1.50716	1.33713
1.529	0.786756	0.646132
1.07121	1.03321	1.1756
2.00509	1.15644	1.24739
0.997968	0.796235	1.33713
1.80367	1.21331	1.66917
0.979657	1.37445	1.96532
1.06206	0.947898	1.28329
1.34588	1.61143	1.66917
1.15361	1.14696	1.05894
0.604274	0.417075	0.66408
0.897256	1.11852	1.11278
1.01628	0.966856	1.31021
1.29095	0.454991	0.601262
0.402849	1.04269	1.43585
0.851477	0.843629	0.870483
0.759921	0.900503	1.382
1.81282	2.12329	1.34611
1.19024	0.938419	0.780743
1.64802	0.947898	1.05894
0.979657	0.966856	0.99612
1.34588	1.00477	1.27432
0.878944	0.701445	1.28329
1.83113	1.6683	1.6243
0.695831	1.18487	1.15765
1.0529	1.25123	1.14868
0.228892	0.436033	0.744847
1.91353	1.21331	1.48969
1.12615	1.51664	0.969198
0.924723	0.805713	0.628184
1.16277	1.00477	1.03202
1.49237	1.55455	1.46277
1.98678	1.47872	1.57943
0.769076	0.815192	0.95125
1.48322	1.24175	1.53456
1.24517	2.32235	2.05506
0.439472	1.06165	0.789717
1.71211	1.25123	1.71404
0.970501	1.80101	1.13073
1.29095	1.06165	0.987146
0.979657	1.45028	3.05118
0.558496	0.673008	1.07689
0.897256	0.796235	1.12176
0.933878	0.872066	0.798691
1.64802	2.17069	1.56149
0.878944	0.786756	1.43585
2.57274	1.38393	1.2115
2.31638	2.03798	1.6961
1.08037	1.02373	1.48072
1.1353	0.729882	1.6243
1.10784	0.966856	1.22945
0.878944	1.01425	0.915354
1.66633	1.81996	1.35508
0.869789	1.06165	1.39995
1.19939	1.02373	1.35508
1.11699	1.38393	1.28329
2.03256	1.87684	1.61533
1.19024	1.22279	1.68712
1.35504	1.61143	1.46277
1.18108	1.80101	1.74097
1.80367	1.87684	1.73199
1.67549	1.6683	1.78584
0.750765	0.985814	1.07689
1.70295	1.36497	1.30124
1.50153	1.4882	1.36406
0.61343	2.46454	2.34223
1.07121	1.35549	1.76789
1.31842	1.04269	1.10381
0.732454	1.31758	1.09483
1.51069	1.77257	2.23454
1.30011	1.74413	1.30124
0.997968	1.11852	0.90638
2.5819	2.69203	2.65632
1.40082	1.85788	1.78584
1.30926	0.578218	0.942276
1.529	1.00477	0.978172
0.769076	0.540302	0.475625
1.22686	0.872066	1.19355
1.36419	0.83415	1.15765
2.47203	2.31287	1.61533
1.63886	1.32706	1.37303
2.68261	2.24652	1.99224
1.28179	0.710924	0.942276
1.03459	1.63986	1.59738
1.941	1.44081	1.39995
2.27976	2.15173	1.97429
0.906411	1.01425	1.9025
1.40082	1.36497	0.960224
1.46491	1.31758	1.20252
1.08952	0.492907	0.511521
2.09665	2.45506	2.24351
1.25433	1.19435	1.47175
1.73958	1.81996	1.92942
0.82401	0.65405	0.699976
1.46491	1.6683	1.48969
0.95219	1.13748	0.870483
1.28179	1.34602	1.08586
2.29807	2.26548	2.13583
1.26348	1.96215	1.95634
1.28179	1.77257	1.35508
0.95219	0.881545	0.870483
1.51984	0.74884	0.879458
1.01628	1.17539	1.64225
0.718235	1.18073	1.04589
0.200015	0.0901323	0.0183489
0.34548	0.450661	0.366978
0.281839	1.37001	1.00919
0.22729	0.0901323	0.220187
0.200015	0.270397	0.220187
0.436396	0.432635	0.266059
1.0819	1.01849	0.954142
0.272747	0.342503	0.348629
0.836426	0.83823	0.807351
1.291	0.685005	0.871572
0.954616	1.361	1.17433
0.127282	0.486714	0.357803
0.981891	1.09961	1.77984
0.554587	0.937376	0.752305
0.581861	0.549807	0.467897
0.218198	0.874283	0.761479
0.436396	0.243357	0.238536
0.272747	0.712045	0.789002
0.890975	0.802177	0.633037
1.14554	0.89231	0.789002
0.463671	0.423622	0.587164
0.409121	0.883296	0.614688
0.618228	0.630926	0.532118
0.763693	1.03652	0.954142
0.609136	0.874283	0.394501
0.718235	0.83823	0.642211
0.936433	0.928363	0.889921
0.91825	0.468688	0.422024
0.527312	1.00047	0.688083
0.454579	0.387569	0.211012
0.163648	0.126185	0.0550467
0.118191	0.396582	0.431199
0.836426	1.44212	1.28442
0.700052	1.01849	0.550467
1.06372	1.03652	1.00001
0.0727327	0.856257	1.2202
0.154557	0.766124	0.733956
0.972799	1.10863	0.8257
1.38192	1.79363	1.26607
0.990983	1.34297	0.807351
1.16372	1.28889	0.880747
0.545495	0.459675	0.238536
0.200015	0.180265	0.99084
0.109099	0.171251	0.266059
0.136374	0.531781	0.293582
0.436396	1.21679	1.7248
0.318205	1.04553	0.834875
1.14554	0.270397	0.174314
0.418213	0.504741	0.49542
0.609136	1.11764	0.954142
0.836426	1.02751	1.02754
0.109099	0.180265	0.128442
1.37283	0.639939	0.642211
0.490945	0.549807	0.422024
1.50011	1.32494	1.46791
1.31828	1.44212	1.30277
1.03644	1.11764	0.706432
0.309114	0.0721058	0.146791
0.945525	0.784151	0.880747
0.0363663	1.67646	1.76149
1.05462	0.414609	1.09176
1.36374	1.2258	1.578
0.645502	0.766124	0.513769
0.845517	1.00948	0.917445
0.17274	0.288423	0.08257
0.600044	0.666979	0.596339
0.981891	1.0906	1.37617
0.963708	0.937376	0.752305
0.154557	0.630926	0.678909
0.827334	1.10863	0.889921
0.290931	0.675992	0.871572
0.500037	0.414609	0.266059
0.736418	0.423622	0.623862
0.600044	0.342503	0.201838
1.01826	1.06356	1.14681
1.00917	1.82067	1.44039
0.463671	0.27941	0.440373
0.290931	0.730072	0.66056
0.34548	0.432635	0.284408
0.327297	0.603886	0.119268
0.836426	1.00047	0.752305
0.481854	0.324476	0.311931
0.972799	0.486714	0.789002
0.200015	0.216317	0.16514
1.35465	1.18975	1.35782
0.736418	0.522767	0.431199
0.963708	1.24383	1.05506
1.10008	0.883296	0.669735
0.69096	0.549807	0.798177
0.0727327	0.27941	0.0917445
0.445488	0.198291	0.348629
0.91825	0.450661	0.293582
0.0909158	0.802177	0.568816
0.654594	1.25284	1.09176
1.09099	1.27988	1.15598
0.69096	0.811191	0.74313
0.654594	0.982442	0.862398
0.590953	0.766124	0.532118
0.736418	0.685005	0.798177
0.372755	0.207304	0.128442
0.536403	0.324476	0.293582
1.24555	0.360529	0.422024
1.00917	1.06356	0.853223
0.563678	0.712045	1.16515
1.33646	1.12665	1.2202
0.554587	0.58586	0.422024
0.554587	0.378556	0.90827
1.78195	0.630926	1.43121
0.236381	0.387569	0.41285
0.645502	0.0360529	0.293582
0.609136	0.639939	0.486246
0.836426	1.4331	1.16515
0.672777	0.540794	0.458722
0.163648	0.27941	0.211012
0.781876	0.540794	0.568816
1.00917	0.883296	0.403676
1.48193	1.19876	0.981666
0.945525	0.883296	0.8257
1.27282	1.66745	1.42204
0.0909158	0.450661	0.155966
0.600044	1.08159	0.880747
0.209106	0.522767	0.57799
0.40003	0.477701	1.17433
0.536403	0.685005	0.201838
0.836426	0.86527	1.13763
0.872792	1.21679	1.03671
0.57277	0.30645	0.348629
1.0819	0.630926	0.917445
0.827334	0.486714	0.513769
1.62739	0.964415	1.04589
0.527312	0.58586	0.770653
0.51822	0.522767	0.422024
1.4092	1.53225	1.16515
0.781876	0.919349	0.724781
0.57277	1.37902	0.74313
0.854609	0.531781	0.853223
0.854609	1.16271	1.23855
1.28191	1.59534	1.77067
2.20925	1.37902	1.41286
1.3001	1.01849	0.587164
1.6183	1.24383	1.20185
1.06372	1.13567	0.972491
0.74551	0.495728	0.559641
0.754601	1.18975	1.00001
0.145465	0.351516	0.477071
0.40003	0.829217	0.513769
0.945525	1.27087	1.32112
0.545495	0.58586	0.486246
1.18191	2.01896	1.53213
0.900067	1.46916	1.48626
1.18191	1.39705	1.32112
0.481854	0.549807	0.357803
1.64558	1.37001	0.90827
0.0909158	0.712045	0.844049
0.990983	0.955402	1.17433
0.754601	0.829217	0.275233
0.418213	0.648952	0.614688
1.24555	1.66745	1.11011
1.41829	1.23481	1.02754
1.15463	0.973429	0.614688
0.409121	0.189278	0.119268
1.3001	1.73054	1.45874
0.818242	1.13567	1.05506
0.909158	1.37902	1.60553
1.10008	0.991455	0.880747
0.472762	0.30645	0.220187
0.854609	0.937376	0.871572
0.51822	0.477701	0.449548
0.709143	0.83823	0.917445
0.618228	0.666979	0.568816
0.163648	1.05455	0.651386
0.69096	0.594873	0.422024
0.8637	1.33396	1.11928
0.754601	0.712045	0.74313
0.527312	0.757111	0.752305
1.02735	0.89231	0.99084
1.3001	0.666979	0.651386
0.636411	0.648952	0.770653
1.00917	0.946389	1.11011
1.03644	0.937376	0.899096
0.57277	1.14468	1.02754
1.49102	1.03652	0.944968
1.33646	0.946389	0.733956
1.28191	1.24383	1.14681
1.0819	1.05455	0.74313
0.627319	0.423622	0.623862
0.0727327	1.00948	1.10093
0.727327	0.58586	0.669735
1.30919	0.946389	0.596339
1.81832	1.46014	0.871572
2.10016	1.00948	0.697258
0.936433	1.4331	1.43121
0.272747	0.522767	0.201838
0.163648	0.25237	0.440373
0.781876	0.333489	0.431199
1.01826	0.721058	0.550467
1.06372	1.01849	0.99084
0.545495	0.982442	0.871572
0.51822	1.11764	0.807351
0.736418	0.6129	0.504594
0.672777	0.423622	0.238536
0.581861	0.603886	0.917445
0.963708	0.486714	0.394501
1.05462	1.2258	1.00919
1.191	1.61337	1.01836
0.463671	0.6129	0.211012
1.36374	1.46014	1.41286
0.872792	1.11764	0.688083
1.3001	1.03652	0.752305
0.790968	0.703032	0.431199
1.06372	1.2979	1.00919
1.12736	0.937376	1.33029
0.281839	0.567833	0.201838
0.663686	0.639939	0.853223
1.05462	0.432635	0.651386
1.0819	1.24383	0.779828
0.981891	1.38804	1.14681
0.954616	0.883296	1.36699
0.0727327	0.856257	1.03671
0.181832	0.531781	0.733956
0.709143	0.712045	0.633037
1.20918	0.973429	1.14681
0.854609	0.639939	0.486246
1.49102	0.874283	1.43121
0.981891	0.928363	0.733956
1.46374	1.19876	1.55048
1.04553	1.11764	0.504594
0.272747	0.6129	0.321106
0.954616	1.46014	1.53213
0.0909158	0.955402	0.807351
0.327297	0.414609	0.541292
1.31828	1.5683	1.45874
0.327297	0.522767	0.504594
0.109099	1.24383	1.1835
0.736418	0.594873	0.66056
1.28191	1.30692	0.899096
1.12736	1.00047	0.926619
0.554587	0.666979	0.559641
0.527312	0.784151	0.834875
1.53648	1.2979	1.60553
0.772785	1.11764	0.834875
0.790968	0.757111	1.06424
1.4001	1.52324	1.44039
0.145465	0.342503	0.449548
0.618228	1.51422	0.834875
1.32737	1.69449	0.954142
1.36374	1.51422	1.00001
0.454579	0.964415	0.57799
1.30919	1.2258	1.19268
0.69096	0.198291	0.284408
0.600044	0.414609	0.486246
0.91825	0.946389	1.08258
1.06372	0.685005	0.90827
0.890975	1.10863	0.688083
1.5092	0.964415	1.39452
1.60012	2.01896	2.16517
0.800059	1.9739	1.81654
0.772785	0.567833	0.807351
0.74551	0.928363	0.715607
1.55466	1.24383	1.39452
1.4092	1.25284	1.10093
1.36374	1.27087	1.03671
1.27282	0.919349	0.513769
1.20918	1.28889	1.11928
1.20918	2.07304	1.7248
1.05462	0.820204	0.944968
0.645502	0.369542	0.596339
0.772785	0.766124	0.752305
1.18191	1.54126	1.62388
1.37283	1.54126	1.55048
0.91825	0.730072	0.862398
1.4001	1.4331	1.51378
0.809151	1.14468	1.11011
1.27282	1.18975	1.26607
0.581861	1.2258	0.889921
0.218198	0.414609	0.623862
0.8637	1.27988	1.09176
0.69096	0.522767	0.321106
0.781876	1.07257	1.04589
0.581861	1.37001	0.889921
2.08197	2.01896	1.84406
1.28191	0.955402	1.66975
0.509129	0.964415	0.8257
0.309114	0.739085	0.605513
0.663686	0.739085	0.66056
0.663686	0.83823	0.880747
1.24555	1.17172	1.22938
1.4001	1.11764	1.33947
1.97287	1.11764	1.11011
0.709143	1.41508	0.889921
1.31828	1.34297	1.35782
1.00917	0.648952	0.678909
1.46374	1.18073	1.11928
1.04553	1.11764	0.853223
1.05462	1.35198	1.22938
1.12736	0.973429	0.66056
1.25464	1.2258	1.44039
0.818242	0.89231	0.568816
0.909158	0.721058	0.880747
0.545495	0.775138	0.880747
1.58194	1.47817	1.38534
0.972799	1.13567	1.31195
0.872792	0.928363	1.07341
1.25464	1.2258	0.880747
0.972799	1.2979	1.62388
1.27282	0.621913	0.715607
1.17281	0.784151	0.889921
0.945525	1.10863	1.13763
1.11826	1.42409	0.899096
1.36374	1.25284	1.11011
0.618228	1.4962	1.32112
1.55466	1.51422	1.48626
1.33646	0.757111	0.605513
1.3001	1.13567	1.46791
0.300022	0.603886	0.366978
1.31828	0.730072	0.33028
0.681869	0.468688	0.348629
0.763693	0.549807	0.678909
1.33646	1.53225	1.11011
0.854609	1.04553	1.09176
0.709143	0.58586	0.779828
1.67285	2.13614	2.0459
0.654594	0.766124	0.669735
1.04553	1.06356	0.522943
1.26373	1.27087	1.09176
0.34548	0.639939	0.688083
0.890975	0.432635	1.1835
1.10008	1.41508	1.03671
1.51829	1.07257	1.06424
1.47284	1.81166	2.16517
1.07281	1.38804	1.13763
0.845517	1.01849	0.981666
1.4001	1.37001	1.39452
0.827334	0.937376	0.715607
1.10008	0.919349	0.715607
1.21827	0.928363	0.926619
0.681869	1.27988	0.862398
0.74551	1.16271	0.74313
1.05462	1.24383	1.27525
1.05462	0.730072	0.477071
1.10008	1.12665	1.00919
1.27282	1.08159	0.229361
0.927341	0.703032	0.541292
0.890975	1.30692	1.03671
1.09099	0.89231	1.16515
1.00917	1.30692	1.26607
1.30919	2.02798	1.27525
1.25464	1.93784	2.28444
1.20918	1.62238	1.44956
0.827334	0.919349	0.798177
0.654594	0.405595	0.522943
0.963708	0.829217	0.954142
0.663686	0.919349	1.14681
1.10008	1.11764	1.00919
1.80013	1.00948	0.917445
1.00007	1.11764	1.17433
0.954616	1.30692	1.00001
0.890975	0.360529	0.513769
1.24555	2.046	2.31196
1.74558	1.82067	1.578
0.763693	0.955402	0.935793
1.57284	1.37001	1.19268
1.25464	1.39705	1.21103
0.709143	1.13567	0.761479
0.69096	0.297437	0.256884
1.21827	0.964415	0.889921
0.809151	1.66745	0.752305
2.02742	2.29837	2.1193
0.554587	1.361	0.972491
0.936433	1.07257	0.871572
1.06372	1.20777	0.926619
1.54557	2.01896	1.30277
1.42738	1.79363	2.10095
0.57277	0.603886	0.880747
1.27282	1.48718	1.55966
1.42738	1.42409	1.05506
1.16372	1.40606	1.17433
1.42738	1.71251	1.38534
0.254564	0.648952	0.33028
1.14554	1.66745	1.51378
0.881884	1.28889	1.00001
1.57284	1.30692	1.21103
1.04553	1.26185	0.899096
0.645502	0.432635	0.284408
1.05462	1.12665	0.90827
1.41829	1.15369	1.42204
1.64558	1.4962	1.77067
0.51822	0.919349	0.66056
1.60012	1.41508	1.85324
1.36374	1.42409	1.11011
2.00015	1.69449	1.47709
0.245473	0.621913	0.41285
1.52739	1.45113	1.45874
1.24555	0.540794	0.486246
1.4001	1.50521	1.39452
0.372755	0.58586	0.201838
1.32737	1.03652	1.11928
1.58194	1.40606	1.2936
0.736418	0.766124	0.761479
1.36374	1.61337	1.54131
1.25464	1.25284	1.51378
0.327297	0.513754	0.376152
1.27282	1.26185	1.1835
1.33646	1.34297	1.12846
0.827334	0.991455	0.899096
1.15463	1.01849	0.761479
1.04553	1.61337	1.05506
1.03644	1.2979	1.20185
0.972799	1.28889	1.23855
1.05462	1.2258	1.17433
0.554587	1.58633	1.15598
1.48193	1.4962	1.38534
1.291	1.14468	0.981666
1.01826	0.883296	0.8257
0.981891	0.991455	1.05506
0.881884	0.811191	0.504594
0.700052	0.83823	0.917445
1.06372	1.38804	1.47709
1.32737	1.2258	1.47709
1.04553	0.820204	0.706432
1.43647	1.24383	1.22938
1.20009	0.991455	0.431199
1.5092	1.20777	1.11928
0.790968	1.00047	0.752305
1.17281	1.08159	1.00919
1.01826	1.05455	0.972491
1.3001	1.01849	0.678909
1.20009	1.03652	1.00919
0.51822	0.89231	0.605513
1.26373	0.829217	1.06424
1.39101	1.07257	1.2569
1.23646	1.06356	1.19268
0.681869	1.04553	0.853223
1.66376	1.62238	1.21103
0.836426	2.57778	1.53213
1.05462	1.20777	0.770653
1.32737	0.522767	0.733956
1.10008	1.42409	1.03671
0.800059	0.784151	1.08258
1.10917	1.01849	0.954142
0.800059	1.31593	0.90827
1.28191	1.40606	1.12846
2.36381	3.19068	2.34866
0.900067	1.89278	1.33947
1.38192	1.82969	1.91746
0.854609	1.26185	1.23855
1.14554	2.50568	1.87159
1.14554	1.9108	1.86241
1.48193	1.55929	1.40369
1.33646	1.63139	1.77984
1.70922	2.00094	1.88994
1.06372	0.648952	0.596339
1.67285	1.77561	1.60553
0.754601	1.37902	1.2569
1.10008	1.35198	1.55048
0.236381	1.10863	0.449548
0.890975	1.02751	1.06424
1.45465	1.53225	0.935793
0.590953	0.243357	0.311931
2.04561	2.17219	1.45874
0.790968	1.15369	0.944968
1.36374	1.19876	1.1835
1.36374	1.20777	1.13763
1.20918	1.06356	1.20185
0.8637	1.41508	1.44039
1.43647	1.37902	1.7248
0.645502	1.34297	1.22938
0.567171	0.772828	0.504623
0.37491	0.309131	0.431223
0.355684	0.690999	0.366999
0.528719	0.336408	0.284424
0.230714	0.254579	0.266074
0.365297	0.454605	0.293599
0.62485	0.90921	1.12852
0.586397	0.300039	0.348649
0.509493	0.718276	0.789047
0.269166	0.127289	0.238549
0.663302	0.918302	1.09182
0.788272	0.39096	0.715647
0.269166	0.309131	0.293599
0.980533	1.34563	1.34872
0.307618	0.78192	0.504623
0.769046	0.936486	1.08265
0.422975	0.772828	0.623898
0.576784	0.863749	0.798222
0.490267	0.718276	0.477098
1.34583	0.618263	0.642248
0.903629	0.818289	0.715647
0.221101	0.21821	0.0733997
0.990146	1.27289	0.816572
0.173035	0.109105	0.1101
0.490267	0.836473	0.275249
1.04782	1.0365	0.825747
0.576784	0.754644	0.458748
0.432588	0.290947	0.550498
0.576784	0.56371	0.440398
1.72074	0.245487	0.385349
0.240327	0.572802	0.256899
1.17279	0.200026	0.403699
2.74934	2.54579	1.86252
0.163422	0.200026	0.1101
0.528719	0.400052	0.853272
0.740206	0.254579	0.229374
0.442201	0.700091	0.678948
0.403749	0.463697	0.422049
1.0286	0.891025	0.266074
0.451814	0.445513	0.578023
0.999759	1.19106	0.779872
0.346071	0.236394	0.311949
0.586397	0.409144	0.660598
0.797885	0.981946	0.853272
0.0384523	0.109105	0.183499
1.28815	0.754644	0.697298
0.134583	0.590986	0.467923
1.72074	1.30926	1.59644
1.21125	1.30926	1.16522
0.692141	0.500065	0.779872
0.346071	0.445513	0.568848
0.115357	0.163658	0.1101
0.230714	0.454605	0.366999
0.59601	0.39096	0.174324
0.84595	0.745552	0.669773
0.961307	0.772828	0.935847
0.480654	0.400052	0.12845
0.134583	0.145474	0.256899
0.307618	0.772828	0.183499
0.990146	0.327315	0.229374
0.672915	0.709183	0.458748
1.19202	1.16379	0.651423
1.33622	1.05468	0.688123
0.759433	0.463697	0.752347
1.73035	0.881933	0.889972
0.730593	0.881933	1.27532
0.942081	1.24562	0.853272
0.547945	1.04559	0.578023
2.2783	1.96389	1.3946
1.12473	0.754644	1.22027
1.18241	1.0365	0.816572
0.980533	1.00922	0.899147
0.865176	1.05468	0.559673
0.49988	0.581894	0.642248
0.788272	0.854657	0.789047
0.682528	0.891025	0.596373
0.990146	0.718276	0.467923
1.13434	0.545526	0.486273
0.557558	0.754644	0.917497
0.999759	0.872841	0.807397
1.06705	1.12742	0.706473
0.259553	0.0545526	0.146799
0.432588	0.454605	0.293599
1.09589	0.309131	0.376174
0.567171	0.400052	0.412874
0.769046	0.845565	0.954197
0.980533	1.07287	0.926672
1.01899	1.1456	1.19275
1.41312	0.281855	0.733997
1.34583	1.40018	1.48634
0.480654	0.500065	0.330299
0.692141	0.981946	0.596373
0.855563	0.836473	1.09182
0.894016	0.981946	0.899147
0.336457	0.254579	0.0733997
1.19202	0.727368	0.752347
0.74982	0.791012	0.807397
0.211488	0.0181842	0.12845
0.807498	0.627355	0.605548
0.788272	0.60917	0.339474
0.817111	1.10924	0.688123
0.153809	0.245487	0.266074
0.528719	0.109105	0.165149
1.64384	1.11833	0.917497
1.3939	0.73646	0.853272
0.605623	1.2638	0.844097
0.49988	0.645539	0.137625
0.49988	0.090921	0.174324
1.44196	0.95467	0.651423
0.394136	0.363684	0.321124
0.288392	0.427329	0.220199
1.04782	0.472789	0.752347
0.644076	0.690999	0.697298
0.355684	0.718276	0.697298
0.740206	0.590986	0.706473
0.615237	0.645539	0.311949
1.45157	0.881933	1.22945
0.326844	0.21821	0.477098
0.759433	1.01831	1.0276
0.865176	0.73646	1.05512
0.788272	0.409144	0.412874
0.874789	0.991038	0.357824
0.653689	0.427329	0.284424
0.288392	0.372776	0.192674
0.365297	0.309131	0.458748
0.480654	0.363684	0.201849
0.932468	0.272763	0.211024
0.942081	1.29108	1.23862
0.980533	1.04559	1.36707
0.173035	0.272763	0.12845
0.365297	1.02741	0.816572
0.932468	0.672815	0.770697
1.16318	1.40018	0.733997
1.64384	1.54566	1.59644
0.874789	1.06378	0.660598
0.999759	0.809197	0.779872
0.288392	0.200026	0.1101
0.807498	0.772828	0.880797
0.384523	0.209118	0.0550498
0.547945	0.636447	0.357824
0.605623	0.690999	0.743172
1.38428	0.409144	0.394524
0.336457	0.245487	0.12845
1.22086	1.32745	1.75242
0.836337	0.572802	0.669773
0.384523	0.318223	0.495448
0.490267	0.145474	0.1101
0.740206	0.672815	0.467923
0.903629	1.21834	0.798222
0.84595	0.527342	0.458748
1.18241	0.881933	0.917497
1.36506	1.30017	1.03677
0.932468	0.581894	0.789047
0.442201	0.509157	0.321124
0.961307	0.254579	0.284424
1.51887	0.618263	0.449573
0.97092	0.95467	0.908322
0.62485	0.39096	0.220199
0.413362	0.418236	0.247724
0.288392	0.318223	0.486273
1.44196	0.654631	0.366999
1.28815	1.04559	1.29367
1.19202	1.7275	2.00932
1.28815	0.95467	0.293599
1.62461	1.62749	1.09182
1.18241	0.90921	0.761522
0.730593	0.481881	0.403699
1.22086	1.29108	1.29367
0.980533	0.427329	0.541323
0.519106	0.663723	0.174324
0.394136	0.3455	0.495448
0.24994	0.690999	0.467923
0.942081	0.681907	0.752347
0.951694	1.41837	0.807397
1.01899	1.32745	1.36707
1.0286	0.972854	1.33955
0.855563	0.400052	0.311949
0.557558	0.472789	0.486273
1.16318	0.554618	0.724822
0.173035	0.381868	0.165149
1.05744	0.518249	0.431223
0.567171	1.02741	0.871622
0.74982	0.800104	0.623898
1.88416	1.12742	1.51387
1.20163	0.709183	1.07347
0.663302	0.800104	0.339474
0.586397	0.718276	0.752347
1.40351	0.381868	0.440398
1.37467	1.34563	1.11017
0.884403	0.854657	0.789047
1.01899	1.13651	0.853272
0.586397	0.181842	0.284424
0.519106	0.418236	0.477098
0.999759	1.13651	1.12852
0.980533	1.02741	0.697298
0.807498	0.336408	0.293599
0.692141	0.427329	0.412874
0.528719	0.500065	0.330299
1.34583	0.554618	0.908322
1.11512	0.645539	0.578023
1.0286	0.581894	0.678948
0.644076	0.527342	0.311949
0.451814	0.854657	0.477098
0.451814	1.30926	0.688123
0.826724	0.3455	0.293599
0.480654	0.39096	0.431223
1.3266	0.263671	0.165149
1.43235	1.2638	1.0643
0.692141	0.972854	0.669773
0.567171	0.3455	0.403699
0.182648	0.590986	0.486273
1.05744	0.900117	0.559673
1.0286	0.78192	0.513798
0.788272	2.1821	0.954197
0.74982	0.572802	0.412874
0.797885	0.809197	0.660598
1.04782	0.654631	0.467923
0.605623	1.10924	0.440398
1.24009	0.90921	1.11017
0.567171	0.290947	0.165149
1.1055	0.827381	0.724822
0.759433	0.618263	0.669773
1.2497	0.618263	0.321124
0.538332	1.56384	0.541323
0.884403	0.109105	0.100925
1.30738	1.13651	1.25697
0.490267	0.336408	0.311949
1.09589	1.0365	0.945022
0.615237	0.700091	0.880797
0.653689	0.900117	1.16522
0.663302	0.881933	0.761522
1.52848	1.77296	1.22027
0.59601	0.472789	0.385349
0.49988	0.39096	0.477098
0.663302	0.700091	0.733997
1.48041	1.36381	1.0276
0.336457	0.681907	0.550498
0.961307	0.836473	0.935847
1.26893	1.21834	0.844097
1.18241	0.745552	0.798222
0.84595	0.800104	0.816572
0.97092	0.60917	0.449573
0.884403	0.363684	0.779872
1.1055	0.600078	0.467923
1.12473	1.10014	0.779872
1.36506	1.40927	1.04595
0.509493	1.43655	1.66067
0.547945	0.472789	0.431223
0.355684	0.818289	0.917497
1.72074	1.27289	0.908322
1.26893	1.05468	0.908322
0.288392	0.627355	0.669773
0.84595	0.672815	0.504623
1.17279	0.627355	0.422049
0.451814	0.436421	0.678948
0.97092	0.836473	0.541323
1.0286	1.32745	0.889972
0.913242	0.836473	0.761522
0.663302	0.78192	0.412874
0.605623	1.01831	0.568848
0.634463	1.13651	0.871622
0.999759	0.572802	0.715647
1.26893	0.181842	0.100925
1.24009	1.22743	1.3212
0.932468	0.854657	0.715647
1.14396	0.654631	0.422049
1.2497	1.02741	0.807397
0.913242	0.754644	0.724822
1.59577	1.27289	0.945022
1.18241	1.1456	0.917497
1.0286	0.681907	0.660598
0.797885	0.800104	0.770697
1.30738	1.13651	1.05512
1.73035	1.68204	2.00932
0.663302	1.10924	1.11017
0.961307	0.527342	0.504623
1.12473	0.672815	0.825747
0.884403	0.681907	0.458748
0.682528	0.400052	0.412874
0.788272	1.43655	1.2845
0.615237	0.927394	1.00925
1.08628	0.627355	0.467923
1.00937	1.08196	1.42212
0.884403	0.618263	0.477098
0.769046	0.600078	0.275249
1.09589	1.30926	0.688123
1.15357	0.727368	0.633073
0.778659	1.19106	1.19275
0.961307	0.763736	0.779872
0.797885	0.600078	0.513798
1.45157	0.836473	0.587198
1.18241	1.16379	1.0643
1.3939	1.10014	1.46799
0.346071	0.627355	0.293599
0.84595	0.263671	0.183499
0.576784	0.572802	0.311949
1.11512	0.654631	0.733997
0.509493	0.891025	1.34872
1.00937	0.927394	0.789047
1.26893	1.07287	0.853272
0.942081	0.936486	0.201849
0.807498	0.800104	0.348649
1.77842	1.73659	2.20199
0.894016	0.400052	0.513798
1.53809	0.991038	1.20192
1.4708	1.09105	1.1744
1.35544	1.66385	1.05512
1.60538	0.90921	0.192674
1.5477	0.709183	0.605548
1.25931	1.43655	1.57809
0.62485	0.981946	0.761522
1.24009	1.20016	0.743172
0.788272	0.681907	0.761522
1.06705	1.23653	1.11017
1.49964	0.400052	0.339474
1.56693	1.06378	1.38542
0.932468	1.20016	0.669773
2.0572	1.46383	0.761522
1.11512	0.73646	0.486273
1.20163	1.54566	0.935847
1.3939	1.31835	1.01842
1.34583	1.33654	1.46799
1.64384	0.663723	0.770697
0.903629	1.2638	1.31202
0.942081	1.0365	0.972547
0.692141	0.827381	0.889972
1.07666	0.645539	0.541323
1.17279	0.581894	0.431223
1.72074	1.92752	1.62397
1.21125	1.19106	1.0276
1.46119	1.53656	1.26615
1.65345	1.57293	1.3946
0.84595	0.845565	0.633073
0.797885	1.0365	1.07347
1.07666	1.382	1.40377
0.509493	0.672815	0.678948
1.06705	1.17288	0.660598
1.80726	1.25471	1.19275
1.08628	0.972854	0.770697
0.990146	1.10924	0.862447
0.84595	0.78192	0.486273
1.43235	1.29108	1.11935
1.40351	1.31835	1.30285
0.769046	1.81842	1.00007
0.298005	0.309131	0.256899
0.980533	1.02741	0.743172
1.27854	0.95467	1.12852
1.62461	1.1547	1.37625
0.942081	0.409144	0.495448
0.903629	0.554618	0.660598
0.836337	0.95467	0.532148
1.09589	1.19106	1.14687
0.84595	0.554618	0.311949
0.913242	1.20925	1.04595
0.701754	0.836473	0.889972
1.42273	1.30926	1.2845
1.14396	1.39109	1.44047
0.865176	1.05468	0.458748
1.53809	1.77296	1.19275
0.74982	1.76387	0.568848
1.99952	1.46383	1.52304
1.44196	1.21834	1.25697
0.788272	0.881933	0.495448
0.999759	1.11833	1.0643
0.913242	1.24562	1.05512
0.59601	0.536434	0.844097
[truncated: 237 more rows]

## Sheet: Figure 1e Same
Normalized calcium events
D1	D2	D3
0.513665	0.136239	0.252959
0.174452	0.077851	0.272418
0.426439	0.204359	0.252959
0.765652	0.467106	1.04102
0.368288	0.0583883	0.418356
0.310137	0.0194628	0.272418
0.193836	0.0389255	0.165396
0.125993	0.0583883	0.11675
0.096918	0.077851	0.0778336
0.494282	0.301673	0.330793
0.455514	0.155702	0.11675
1.34716	0.0389255	0.165396
0.193836	0.28221	0.48646
0.48459	0.077851	0.934004
0.455514	0.4963	0.428085
0.116302	0.175165	0.350251
0.300446	0.77851	0.496189
0.949796	1.32347	0.836712
0.736577	0.700659	0.583752
0.116302	0.155702	0.252959
0.775344	0.953675	0.807524
0.494282	0.136239	0.175126
0.746268	0.700659	0.476731
0.251987	0.0583883	0.0389168
0.358596	0.613077	0.681044
1.35685	0.301673	0.233501
0.659042	0.447644	0.739419
0.281062	0.56442	0.603211
0.232603	0.652003	0.788065
0.232603	0.63254	0.719961
1.6573	0.311404	0.72969
0.0775344	0.0486569	0.175126
0.436131	0.583883	0.515648
0.290754	0.223822	0.48646
0.21322	0.175165	0.136209
0.998255	1.15803	1.69288
0.629967	0.467106	0.681044
1.68637	0.136239	0.525377
0.610583	0.389255	0.194584
0.242295	0.116777	0.136209
0.746268	0.4963	0.359981
0.843186	0.525495	0.223772
0.697809	0.476838	0.272418
0.319829	0.175165	0.535106
0.542741	0.797973	0.204313
0.5912	0.077851	0.496189
0.620275	0.233553	0.194584
0.407055	0.155702	0.204313
0.319829	0.311404	0.11675
1.40531	0.603346	0.700503
0.407055	0.525495	0.311335
0.523357	0.467106	0.48646
1.541	0	0.642127
1.46346	0.759048	0.681044
0.21322	0.21409	0.311335
0.949796	0.21409	0.379439
0.930412	0.175165	0.155667
0.474898	0.710391	0.875628
1.21147	0.506032	0.0194584
0.37798	0.204359	0.272418
0.37798	0.321136	0.252959
0.959488	1.10938	0.97292
1.81237	0.291941	0.457273
1.02733	0.126508	0.194584
0.988563	0.272479	0.622669
0.775344	0.262747	0.359981
1.48284	0.817436	1.41073
0.96918	0.749316	0.574023
0.600891	0.428181	0.136209
1.14363	0.729854	0.330793
0.988563	0.535226	0.943733
0.843186	0.360061	0.359981
0.348905	0.700659	1.23561
0.823803	0.720122	0.447543
0.155069	0.253016	0.136209
0.397364	0.330867	0.61294
0.48459	0.301673	0.291876
0.533049	0.262747	0.233501
0.407055	0.204359	0.155667
0.310137	0.467106	0.457273
0.562124	0.340598	0.194584
0.96918	0.544957	0.282147
1.34716	0.535226	0.282147
0.678426	0.603346	0.214042
0.503973	0.515763	0.457273
0.407055	0.574151	0.175126
0.726885	1.20669	1.27453
0.765652	0.593614	0.661586
0.533049	0.574151	0.875628
1.63791	0.885556	0.914545
0.397364	0.797973	0.36971
0.901337	0.155702	0.272418
0.571816	0.35033	0.574023
0.436131	0.136239	0.272418
1.38593	0.262747	0.447543
1.28901	0.895287	0.875628
0.368288	0.136239	0.175126
0.329521	0.243285	0.788065
0.911029	0.506032	0.632398
1.1824	1.1775	0.85617
0.610583	0.486569	0.817253
0.503973	0.515763	0.700503
0.5912	0.535226	0.340522
0.348905	0.729854	0.574023
0.329521	0.184896	0.252959
1.38593	0.982869	1.15778
0.329521	0.311404	0.389168
1.62822	0.321136	1.00211
0.872262	2.09225	2.00422
0.785035	0.768779	0.398897
0.465206	0.262747	0.165396
0.503973	0.330867	0.457273
1.22117	0.613077	0.603211
1.04671	1.15803	1.1675
0.911029	1.0218	0.389168
1.02733	0.749316	0.291876
0.891645	0.622808	0.788065
0.639659	0.642271	0.457273
1.15332	0.681197	0.671315
0.387672	0.486569	0.875628
1.46346	1.26508	1.48857
0.688118	0.535226	0.710232
0.455514	0.155702	0.11675
1.541	1.1483	0.72969
0.290754	0.418449	0.321064
0.48459	0.554689	0.418356
1.49254	1.12884	1.12859
0.678426	1.08018	0.768607
1.46346	1.01206	0.437814
0.717193	0.827167	0.953462
0.494282	0.340598	0.642127
0.891645	0.077851	0.535106
0.571816	0.4963	0.642127
1.93836	1.07045	0.895087
1.13394	0.583883	0.321064
0.368288	0.4963	0.12648
1.12425	0.35033	0.340522
1.38593	0.574151	0.671315
0.736577	0.340598	0.632398
1.22117	0.91475	0.953462
0.64935	0.486569	0.710232
0.232603	0.136239	0.165396
0.474898	0.486569	0.155667
0.678426	0.233553	0.223772
0.542741	0.720122	0.574023
0.494282	0.311404	0.904816
0.717193	0.360061	0.262688
0.64935	0.710391	0.515648
1.21147	1.29427	1.38155
0.949796	1.03153	1.07021
1.09517	0.77851	0.476731
0.348905	0.311404	0.291876
0.920721	0.486569	0.554565
0.610583	1.16777	1.02157
1.16302	1.27481	0.97292
1.23086	1.09965	0.98265
3.05292	3.36706	2.24745
0.513665	0.681197	0.467002
0.610583	0.544957	0.437814
1.27932	1.08018	0.885358
1.04671	1.32347	0.846441
1.16302	0.681197	0.496189
1.57007	0.905018	1.18696
1.50223	1.12884	0.515648
0.678426	0.924481	0.603211
1.09517	1.08018	1.30371
1.25024	0.243285	0.048646
0.281062	0.136239	0.145938
1.04671	0.525495	0.340522
0.717193	0.934213	0.467002
0.426439	0.613077	0.272418
1.95774	0.652003	0.904816
1.70576	1.97547	1.15778
1.07579	1.1483	0.98265
1.1824	0.729854	0.340522
0.940104	0.84663	0.48646
0.785035	1.0218	0.934004
0.27137	0.21409	0.165396
0.978871	0.642271	0.398897
1.60884	1.90735	1.60532
0.988563	0.515763	0.768607
1.47315	1.06072	1.36209
1.40531	1.85869	1.60532
0.978871	0.437912	0.330793
0.620275	0.369792	0.437814
0.368288	0.885556	0.895087
1.23086	1.08991	1.05075
1.25024	0.593614	0.467002
1.08548	0.875824	0.98265
0.27137	0.155702	0.223772
1.08548	1.01206	0.98265
0.407055	0.476838	0.476731
1.38593	1.37212	0.788065
1.19209	0.690928	0.544835
0.96918	1.07045	1.48857
1.16302	1.25535	1.0994
0.881953	1.00233	1.28425
1.1824	1.3332	1.19669
0.513665	0.311404	0.311335
0.804419	0.184896	0.291876
0.978871	1.18723	0.943733
1.2987	0.797973	0.875628
0.581508	0.817436	0.437814
1.80267	0.953675	1.11886
1.32778	0.671465	0.700503
1.25024	0.973138	0.953462
0.75596	0.369792	0.447543
1.14363	1.36239	1.15778
1.02733	0.885556	1.01184
1.25993	1.08018	1.02157
0.48459	0.321136	0.184855
0.203528	0.389255	0.661586
1.23086	0.749316	0.865899
1.52161	1.50836	0.758878
2.03528	0.953675	0.340522
1.34716	1.1483	0.389168
0.75596	1.19696	0.865899
1.24055	0.992601	0.496189
1.02733	0.963407	0.593481
1.43439	1.5181	1.76099
1.5313	0.418449	0.61294
0.48459	0.253016	0.24323
0.697809	0.652003	0.447543
0.911029	0.583883	0.749149
1.12425	0.340598	0.632398
1.0661	1.06072	0.554565
1.37624	0.856362	0.739419
1.12425	0.953675	0.622669
1.80267	1.3332	0.85617
1.21147	1.13857	0.836712
1.23086	0.875824	0.72969
1.73483	1.66407	1.53721
0.765652	0.943944	0.496189
0.571816	0.398987	0.223772
0.785035	0.408718	0.291876
0.542741	0.535226	0.330793
0.794727	1.21642	1.30371
1.30839	1.77111	1.30371
2.54894	1.27481	1.85828
2.09343	2.0144	1.35236
0.978871	1.49863	1.08967
1.33747	0.992601	1.0313
0.794727	0.253016	0.204313
1.02733	0.91475	0.710232
1.13394	1.24562	0.710232
1.24055	0.311404	0.36971
1.19209	1.21642	1.0994
0.542741	0.476838	0.535106
0.930412	1.42078	1.13832
0.881953	0.145971	0.233501
0.96918	1.55702	1.12859
0.988563	1.21642	1.3329
1.79298	1.70299	0.836712
1.02733	0.768779	0.48646
1.22117	1.00233	1.21615
1.25993	1.16777	0.924274
1.14363	1.60568	0.904816
0.407055	0.175165	0.252959
0.988563	0.943944	1.12859
1.20178	0.768779	0.574023
0.620275	0.690928	0.671315
0.407055	0.253016	0.476731
1.33747	0.875824	0.904816
1.1824	0.603346	0.136209
1.58945	1.03153	1.08967
1.59915	0.953675	0.72969
1.68637	1.79057	1.34263
0.804419	1.30401	1.06048
1.55069	0.749316	0.457273
1.03702	1.25535	1.05075
0.678426	0.729854	0.262688
1.89959	1.73219	1.19669
0.86257	1.03153	0.690773
0.978871	0.924481	1.07994
0.697809	0.408718	0.311335
1.541	1.57648	1.65396
1.09517	0.856362	0.885358
0.775344	0.544957	0.593481
1.75422	0.807705	0.428085
2.07404	1.62514	1.69288
1.27932	0.486569	0.583752
1.36654	0.973138	0.934004
1.0661	0.992601	1.43019
1.63791	1.00233	1.41073
0.503973	0.788242	0.321064
0.881953	1.21642	0.826982
1.73483	1.77111	0.846441
1.47315	1.23589	1.24534
1.10486	0.506032	0.447543
0.852878	0.856362	0.574023
1.39562	0.953675	1.29398
1.1824	1.1483	0.895087
1.09517	1.15803	1.00211
1.59915	1.07045	0.934004
1.12425	0.661734	0.739419
1.11456	1.01206	0.788065
1.0661	0.836899	1.14805
0.804419	1.15803	0.651857
1.19209	1.29427	1.07994
1.23086	1.16777	0.398897
1.5313	0.84663	0.418356
0.959488	1.18723	1.00211
1.08548	0.807705	0.642127
1.43439	1.12884	0.758878
1.15332	0.866093	0.408627
1.46346	1.38186	1.3329
1.05641	1.58622	0.992379
0.75596	0.369792	0.379439
1.24055	2.1701	1.48857
0.765652	0.807705	0.817253
0.610583	1.00233	0.875628
0.688118	0.408718	0.272418
1.62822	1.5181	1.31344
1.1824	0.28221	0.097292
1.32778	1.32347	1.45938
1.23086	1.49863	1.0313
0.949796	0.63254	0.457273
0.833494	1.01206	0.603211
1.16302	1.25535	1.46911
1.99651	0.700659	0.632398
1.33747	1.45971	1.44965
1.25024	0.700659	0.72969
0.959488	1.4889	0.826982
1.60884	1.20669	0.681044
1.31808	1.73219	1.54694
0.804419	0.642271	0.359981
1.43439	1.41105	1.28425
2.34541	1.41105	0.437814
1.33747	1.26508	1.15778
0.96918	0.739585	0.690773
1.61853	1.31374	1.04102
0.552432	0.437912	0.282147
1.71545	1.27481	1.34263
0.581508	1.27481	1.18696
1.42469	0.729854	0.904816
0.843186	0.243285	0.194584
1.57976	1.41105	1.05075
0.901337	0.418449	0.36971
1.45377	1.09965	0.992379
1.10486	0.720122	0.661586
1.27932	1.49863	1.07994
2.07404	1.69326	1.39128
2.04497	2.11171	0.817253
0.823803	1.86843	1.28425
1.0661	1.38186	1.43992
1.07579	2.36473	2.04313
1.47315	1.78084	1.60532
1.12425	1.34293	1.43019
1.68637	1.07045	0.632398
1.02733	0.447644	0.359981
0.96918	0.924481	0.788065
0.348905	0.613077	0.574023
2.07404	1.92681	0.98265
1.38593	1.18723	1.43019
1.10486	1.26508	1.17723
1.38593	1.22615	0.85617
1.16302	1.39159	1.00211
0.765652	0.671465	0.340522
1.35685	1.20669	0.963191
1.0661	1.79057	1.75126
0.852878	1.30401	0.943733
1.12425	0.729854	0.554565
1.11456	1.1775	0.583752
1.10486	1.18723	1.2648
1.00795	0.671465	0.943733
1.27932	1.87816	1.27453
1.22117	1.45971	1.2648
0.96918	0.447644	0.437814
1.16302	0.768779	0.671315
1.62822	2.50096	1.5664
1.17271	1.30401	0.505919
1.541	1.46944	0.98265
1.27932	1.4889	1.28425
0.75596	0.973138	1.06048
0.339213	0.291941	0.564294
1.83175	1.01206	0.807524
1.79298	3.41571	1.74153
0.697809	0.749316	0.408627
0.920721	0.992601	0.700503
1.67668	1.66407	1.30371
0.930412	1.31374	1.43992
1.11456	1.46944	1.38155
1.08548	0.788242	0.895087
0.629967	0.63254	0.98265
1.7736	1.29427	1.23561
0.620275	0.56442	0.671315
1.71545	1.11911	1.07994
0.610583	0.321136	0.233501
0.920721	0.253016	0.272418
1.23086	1.10938	1.04102
1.14363	0.515763	0.457273
1.20178	1.42078	1.21615
0.804419	0.622808	0.145938
1.30839	1.3332	1.24534
1.52161	1.55702	1.07021
2.2388	1.86843	1.46911
1.541	1.1775	1.20642
1.52161	1.6446	1.4983
1.16302	1.28454	0.681044
1.27932	0.982869	1.01184
2.47141	2.33553	1.88747
1.44408	1.1483	0.447543
1.01764	1.35266	0.97292
1.47315	1.40132	1.15778
1.20178	0.963407	0.457273
0.717193	0.457375	0.350251
1.91898	1.28454	0.934004
1.36654	1.57648	1.04102
1.20178	1.15803	0.72969
0.959488	0.652003	0.593481
1.58945	1.35266	1.25507
1.30839	1.01206	0.895087
1.0661	1.04126	0.904816
1.00795	1.08018	1.12859
0.843186	1.44024	1.15778
1.63791	1.12884	1.30371
1.0661	0.885556	0.98265
2.03528	1.52783	1.27453
1.43439	1.35266	1.20642
0.833494	0.963407	0.846441
1.39562	1.20669	1.13832
2.10312	1.1483	0.408627
1.13394	1.04126	1.05075
1.51192	1.26508	1.58586
1.25024	1.06072	0.865899
1.82206	1.12884	0.642127
1.93836	1.54729	0.758878
0.823803	0.418449	0.583752
0.629967	0.554689	0.214042
1.0661	0.21409	1.2648
0.678426	0.506032	0.36971
1.52161	0.788242	0.398897
0.901337	0.836899	1.19669
0.911029	0.0973138	0.690773
1.57976	1.29427	1.25507
1.37624	1.57648	1.39128
1.12425	1.41105	1.34263
1.11456	1.36239	0.963191
1.25024	1.04126	1.29398
1.12425	0.77851	0.496189
1.5313	1.21642	0.943733
2.21942	1.97547	1.35236
1.83175	1.57648	1.46911
0.988563	1.69326	1.1675
2.61678	1.86843	0.963191
0.930412	0.982869	0.719961
1.44408	1.46944	1.07994
1.28901	1.30401	1.85828
2.09343	1.79057	1.89719
1.34716	1.6738	1.11886
1.1824	1.29427	0.564294
1.28901	1.23589	1.00211
1.58945	1.3332	1.02157
1.44408	0.720122	0.36971
1.30839	0.973138	1.21615
0.688118	0.690928	0.252959
1.10486	0.515763	0.544835
0.920721	0.875824	0.690773
2.05466	1.8295	1.59559
1.27932	1.34293	1.1675
1.43439	1.81004	1.21615
0.736577	0.593614	0.924274
1.21147	1.3332	0.943733
1.09517	0.467106	0.311335
0.930412	0.428181	0.418356
1.25024	1.20669	1.22588
1.28901	1.28454	1.15778
1.99651	1.27481	0.934004
1.69606	1.25535	0.24323
1.31808	1.05099	0.788065
1.2987	1.29427	0.85617
1.30839	0.681197	0.895087
0.75596	0.535226	0.875628
1.51192	1.8295	1.77072
2.27757	0.554689	0.48646
1.33747	1.44998	1.10913
1.43439	1.29427	1.28425
1.20178	1.04126	1.82909
2.26788	1.29427	1.58586
1.55069	0.749316	0.525377
1.79298	1.77111	1.4983
0.5912	0.700659	0.963191
0.116179	0.194595	0.184886
0.212994	0.340541	0.175155
0.154905	0.165406	0.165424
1.37478	1.62487	1.58613
0.56153	0.749191	1.24555
0.716434	0.651893	0.661697
0.851976	0.681082	1.13851
0.309809	0.175135	0.253002
0.145223	0.243244	0.321118
0.474396	0.671353	0.35031
0.677708	0.505947	0.214078
0.551848	0.525406	0.214078
0.851976	0.681082	0.603312
0.212994	0.116757	0.262733
0.329173	0.496217	0.690889
0.232357	0.437839	0.369772
0.174268	0.321082	0.204348
1.65554	1.96541	1.6737
1.2586	0.856218	1.06066
0.271083	0.36973	0.437888
0.416306	0.505947	0.311387
0.0580893	0.116757	0.194617
1.48128	0.593515	0.973084
0.803568	0.865948	0.710351
1.26828	1.86811	1.77101
0.93911	1.30379	1.01201
0.571211	0.749191	0.437888
1.31669	1.35243	1.32339
0.271083	0.350271	0.243271
0.193631	0.252973	0.136232
0.309809	0.291892	0.214078
0.900384	1.09946	1.08012
0.212994	0.301622	0.155693
0.135542	0.408649	0.360041
0.367899	0.700542	0.642235
1.06497	0.885407	1.27474
1.08433	1.24541	1.34286
1.63618	1.94595	1.79047
0.484077	0.505947	0.632504
0.522803	0.214054	0.866044
0.68739	0.554596	0.486542
0.232357	0.272433	0.155693
1.24892	1.56649	1.36232
0.716434	0.749191	0.710351
1.05529	0.836758	0.428157
0.793887	0.77838	0.70062
0.174268	0.155676	0.204348
1.09401	0.642163	0.866044
0.242039	0.291892	0.398964
0.329173	1.1773	0.866044
1.28765	0.992434	0.613043
1.37478	1.03135	0.739544
0.861658	0.37946	0.35031
1.56841	1.50811	1.39151
0.396943	0.846488	0.46708
0.697071	0.681082	0.982814
1.06497	0.710272	0.973084
0.309809	0.360001	0.311387
0.648664	0.243244	0.476811
1.30701	1.31352	1.1677
2.21707	1.39135	1.35259
0.977836	0.953515	1.13851
1.35542	1.67352	1.64451
1.64586	1.13838	1.36232
1.42319	1.59568	1.64451
0.56153	0.311352	0.671428
1.82981	1.54703	1.38178
0.735797	0.78811	1.19689
0.871339	0.622704	0.408695
0.425988	0.564325	0.496273
1.13274	1.1773	0.836852
1.01656	0.418379	0.46708
1.57809	1.29406	0.895237
0.280765	1.04108	0.866044
1.43287	1.25514	1.07039
0.271083	0.311352	0.23354
0.348536	0.340541	0.282194
0.212994	0.505947	0.564389
0.803568	1.14811	1.00228
0.367899	0.340541	0.204348
1.05529	0.729731	0.58385
0.513122	0.476758	0.447618
1.40382	1.37189	1.40124
1.12306	1.44973	1.52774
0.135542	0.233514	0.369772
1.39414	1.59568	1.71263
0.416306	0.467028	0.340579
1.16179	1.04108	0.856314
1.09401	0.856218	0.81739
0.174268	0.505947	0.564389
0.716434	0.535136	0.408695
1.24892	1.23568	0.535196
0.590574	0.476758	0.223809
1.72332	3.72649	3.14306
0.280765	0.311352	0.253002
1.79109	0.76865	0.953622
0.290446	0.36973	0.389233
0.513122	0.486487	0.943891
0.726116	0.574055	0.272463
1.22956	1.08	0.992545
0.997199	1.08973	0.681159
0.416306	0.505947	0.496273
0.493759	0.622704	0.671428
1.38446	1.35243	0.93416
0.329173	0.321082	0.330848
1.61682	1.37189	1.72236
1.81045	1.69298	1.59586
1.00688	0.603244	0.827121
0.716434	1.12865	1.08985
1.17147	1.19676	1.14824
1.66523	1.51784	1.48882
0.977836	1.37189	1.00228
0.154905	0.214054	0.136232
1.40382	1.37189	1.21635
0.638982	0.233514	0.428157
0.677708	0.943786	0.593581
0.455033	1.18703	0.574119
2.21707	2.26703	1.64451
1.14242	1.03135	0.739544
0.861658	0.77838	0.973084
0.784205	1.2746	1.08985
1.01656	1.60541	1.1677
0.329173	0.136216	0.282194
1.82981	2.03352	1.10932
1.04561	1.52757	0.885506
0.212994	0.311352	0.282194
0.358217	0.632434	0.282194
0.425988	1.42054	1.08985
0.513122	0.301622	0.398964
1.05529	0.797839	0.544927
0.300128	0.437839	0.369772
0.745479	0.681082	0.457349
0.13567	0.145954	0.214078
0.145361	0.574087	0.457349
0.261649	0.252988	0.155693
0.251959	0.214066	0.23354
0.348866	0.496245	0.408695
0.397319	0.457324	0.194617
1.08536	0.593548	1.03147
0.232577	0.613008	0.603312
0.13567	0.252988	0.282194
0.339175	0.33083	0.0778467
0.310103	0.3211	0.398964
0.620206	0.846535	0.574119
0.484536	0.467054	0.136232
0.164742	0.175145	0.291925
0.775257	0.875726	0.46708
0.145361	0.126494	0.0973084
0.746185	0.924378	1.06066
0.213196	0.214066	0.0778467
0.610515	0.632469	0.155693
0.106598	0.214066	0.136232
0.620206	0.632469	0.486542
0.310103	0.632469	0.321118
0.823711	0.613008	0.710351
0.368247	1.3817	1.14824
0.368247	0.262718	0.321118
0.213196	0.175145	0.165424
0.281031	0.369751	0.418426
0.54268	0.496245	0.282194
1.13381	0.885457	0.301656
0.571752	0.360021	0.506004
0.193814	0.233527	0.145963
0.339175	0.437863	0.340579
0.27134	0.0583818	0.145963
0.40701	0.739502	0.136232
0.232577	0.116764	0.0778467
0.503917	0.700581	0.214078
0.436082	0.282178	0.175155
0.784948	0.301639	0.340579
0.503917	0.690851	0.330848
0.27134	0.194606	0.194617
0.436082	0.496245	0.593581
0.222886	0.194606	0.0389233
1.52144	0.457324	0.389233
0.455464	0.291909	0.301656
0.155051	0.155685	0.175155
0.717113	0.428133	0.437888
0.562062	1.44008	0.136232
0.329484	0.583818	0.457349
0.232577	0.136224	0.0778467
0.290721	0.175145	0.0778467
0.116289	0.632469	0.058385
0.668659	0.68112	0.389233
0.164742	0.65193	0.311387
0.426392	0.505975	0.866044
0.707422	0.272448	0.253002
1.27917	0.817345	0.739544
0.232577	0.136224	0.204348
1.31794	1.10925	0.943891
1.09505	1.54712	1.33312
1.18227	1.57631	1.00228
0.290721	0.379481	0.136232
0.0775257	0.194606	0.194617
0.523299	0.214066	0.194617
0.348866	0.194606	0.340579
1.03691	1.3817	0.904968
0.416701	0.33083	0.428157
0.494227	0.622739	0.389233
0.387629	0.291909	0.194617
0.397319	0.252988	0.194617
0.668659	0.934108	0.866044
0.484536	0.175145	0.194617
0.174433	0.311369	0.145963
1.21134	0.856266	1.05093
0.484536	0.447593	0.145963
0.736494	0.583818	0.788198
0.81402	0.953569	0.661697
1.45361	1.23575	1.50828
0.843092	0.486515	0.642235
0.213196	0.116764	0.058385
0.591134	0.593548	0.330848
0.213196	0.252988	0.126501
0.649278	0.486515	0.447618
1.07567	0.447593	0.613043
1.16289	0.953569	0.46708
0.436082	0.467054	0.253002
1.4633	1.37197	1.25528
1.06598	1.07033	1.77101
0.862474	0.593548	0.564389
0.281031	0.214066	0.0973084
0.67835	0.369751	0.642235
0.213196	0.243257	0.398964
0.532989	0.68112	0.729813
0.988453	0.98276	0.807659
0.552371	1.1579	1.4207
0.261649	0.282178	0.282194
0.54268	0.214066	0.564389
0.503917	0.467054	0.739544
0.775257	0.856266	0.398964
1.28887	0.778423	0.574119
1.08536	0.807614	0.836852
0.426392	0.311369	0.223809
0.833402	1.1579	0.632504
0.310103	0.350291	0.321118
0.242268	0.194606	0.0973084
0.397319	0.505975	0.603312
1.53113	1.23575	1.44016
0.552371	0.505975	0.204348
0.581443	0.243257	0.136232
0.862474	0.768693	0.369772
0.174433	0.311369	0.0973084
0.707422	0.564357	0.46708
0.40701	0.301639	0.389233
1.13381	0.486515	0.924429
0.436082	0.282178	0.175155
0.755876	0.574087	0.321118
0.484536	0.525436	0.311387
0.920618	1.1871	0.223809
0.746185	0.904917	0.136232
0.368247	0.194606	0.155693
0.251959	0.204336	0.194617
0.833402	0.574087	0.23354
0.746185	0.690851	1.22609
1.39546	0.914647	0.788198
0.368247	0.467054	0.437888
0.455464	0.564357	0.671428
0.920618	0.690851	0.93416
0.988453	0.817345	0.866044
0.610515	0.953569	1.00228
0.562062	0.467054	0.807659
0.707422	0.145954	0.486542
0.494227	0.418403	0.194617
1.53113	1.00222	1.41097
1.06598	1.04114	0.856314
1.07567	0.613008	0.214078
1.45361	0.788154	0.535196
0.523299	0.457324	0.321118
1.17258	0.66166	0.642235
1.26948	0.613008	1.45963
1.47299	0.934108	0.973084
1.68618	1.35251	0.992545
0.339175	0.554627	0.0973084
0.513608	0.67139	0.437888
1.10474	0.0778423	0.58385
0.503917	0.369751	0.768736
1.49237	1.13844	0.885506
1.68618	0.758963	1.55693
0.213196	0.272448	0.145963
1.0466	0.311369	0.515734
0.329484	0.214066	0.535196
1.96722	1.84876	2.13105
0.717113	0.583818	0.866044
1.17258	1.53739	1.47909
0.939999	0.729772	0.632504
2.5099	1.35251	2.69544
1.09505	1.20656	0.904968
0.164742	0.223797	0.408695
1.06598	0.603278	0.690889
1.19196	0.865996	0.81739
0.746185	1.24548	0.963353
0.232577	0.165415	0.282194
0.998144	0.632469	0.379503
0.164742	0.0973029	0.155693
1.30825	0.914647	1.68343
0.707422	0.963299	1.08012
0.620206	0.768693	0.136232
1.13381	1.08006	0.457349
1.2501	1.20656	1.1677
0.978762	0.885457	0.330848
0.436082	0.467054	0.282194
1.60866	0.817345	0.506004
0.155051	0.214066	0.194617
0.377938	0.827075	0.496273
1.21134	1.09952	1.34286
0.67835	0.447593	0.476811
0.562062	0.311369	0.525465
0.513608	0.603278	0.973084
0.843092	0.66166	0.729813
1.20165	0.68112	1.09958
1.27917	1.13844	0.866044
0.775257	1.00222	0.564389
0.688041	0.749232	0.710351
0.164742	0.175145	0.311387
0.978762	0.68112	0.885506
0.445773	0.836805	0.661697
1.60866	1.6055	0.554658
1.2501	0.895187	1.10932
0.562062	0.632469	0.428157
0.290721	0.515705	0.398964
0.717113	0.827075	0.904968
0.503917	0.642199	1.05093
0.94969	0.194606	0.35031
1.10474	0.749232	0.46708
0.523299	0.739502	0.904968
1.02722	1.1579	1.10932
0.658969	0.613008	0.564389
0.872164	1.31359	0.486542
0.377938	0.233527	0.11677
1.30825	0.924378	1.12878
0.901237	0.262718	0.301656
1.47299	1.76118	1.33312
1.26948	0.67139	0.651966
0.978762	1.22602	1.36232
0.40701	0.243257	0.23354
0.668659	0.379481	0.525465
0.988453	0.700581	0.690889
1.00783	0.194606	0.70062
0.862474	0.963299	0.710351
0.67835	1.05087	0.904968
2.0835	1.81956	0.866044
0.67835	0.778423	1.13851
0.697732	0.204336	0.291925
1.42454	1.32332	1.22609
1.00783	0.622739	0.437888
1.20165	1.54712	1.28447
0.998144	0.807614	0.992545
0.736494	0.447593	0.544927
1.01753	0.836805	1.06066
0.203505	0.214066	0.282194
0.54268	0.583818	0.885506
0.998144	1.39143	1.66397
0.901237	0.457324	0.476811
1.1435	0.632469	1.05093
0.833402	0.642199	0.681159
0.843092	1.10925	1.06066
1.16289	0.895187	0.681159
1.65711	1.77091	1.25528
0.600824	0.476784	0.632504
0.426392	0.914647	0.622774
1.25979	1.03141	1.38178
1.42454	0.943838	0.515734
1.0466	0.856266	0.729813
1.36639	1.01195	0.807659
1.60866	0.65193	0.807659
1.17258	0.924378	0.515734
1.87031	1.3817	1.22609
1.12412	1.11898	0.739544
0.755876	0.768693	0.476811
1.33732	0.67139	0.875775
0.920618	0.700581	0.408695
0.523299	0.836805	1.20662
1.70557	1.69307	1.86832
1.01753	0.98276	0.943891
1.01753	0.68112	1.06066
1.31794	1.32332	0.924429
1.11443	0.515705	0.515734
0.920618	0.155685	0.506004
0.988453	0.447593	1.05093
1.24041	1.45954	0.447618
1.61835	1.77091	1.25528
0.503917	0.515705	0.506004
1.06598	1.21629	0.963353
0.872164	0.67139	0.651966
1.2501	0.973029	0.622774
0.784948	0.505975	0.369772
0.988453	0.749232	1.18716
0.649278	1.05087	1.25528
0.377938	0.729772	0.846583
1.10474	0.622739	0.963353
1.09505	0.603278	0.428157
1.85093	1.97525	1.60559
0.920618	0.720042	0.943891
1.51175	1.00222	1.50828
0.959381	0.486515	1.33312
1.38577	1.17737	1.05093
1.36639	0.729772	0.661697
1.19196	1.43035	1.69317
1.01753	1.29413	1.50828
0.67835	0.33083	0.175155
1.78309	0.827075	0.447618
1.06598	0.98276	0.885506
1.16289	1.51793	1.74182
1.36639	1.02168	0.554658
1.75402	1.24548	0.525465
1.6668	0.700581	1.7029
4.38989	2.00444	1.39151
1.9866	1.77091	1.61532
3.8666	3.32776	3.36687
3.24639	2.71475	2.56894
1.39546	0.788154	0.418426
0.920618	0.515705	0.35031
1.52144	1.04114	1.26501
1.34105	1.30379	1.08979
0.767705	0.690812	0.437863
0.369276	0.301622	0.252988
1.71033	1.34271	1.72226
0.689963	0.36973	0.408672
1.12726	1.12865	0.895187
1.53541	1.84865	1.64442
1.16613	1.32325	1.11898
1.6909	1.85838	1.59577
1.09811	0.593515	0.564357
0.330405	0.0972975	0.155685
1.46739	0.885407	0.856266
0.583067	0.856218	1.03141
0.184638	0.107027	0.564357
0.534478	0.340541	0.282178
1.10783	0.233514	0.350291
0.592785	0.282163	0.155685
1.57428	1.8973	1.65415
1.54513	2.05298	1.74172
0.242945	0.116757	0.0778423
0.894037	1.04108	0.846535
1.68118	1.29406	1.76118
0.34984	0.408649	0.34056
2.09904	1.75135	0.797884
1.32162	0.972975	0.875726
1.11755	0.924326	0.642199
1.86582	1.67352	2.13093
0.155485	0.243244	0.252988
0.310969	0.496217	0.428133
0.894037	0.321082	0.243257
0.826012	1.07027	0.924378
0.728834	0.574055	0.613008
0.855165	0.301622	0.145954
1.4188	1.50811	1.79037
0.981497	1.43027	1.69307
0.26238	0.749191	0.564357
1.00093	1.30379	0.846535
0.57335	0.574055	0.525436
0.57335	0.554596	0.476784
1.49654	1.32325	0.749232
0.874601	0.76865	0.846535
1.99215	3.13298	2.92882
1.42851	1.96541	2.18932
1.35077	0.690812	0.603278
1.16613	1.77081	1.54712
0.787141	0.505947	0.350291
1.67146	0.943786	0.642199
1.61315	1.64433	1.08979
1.68118	1.24541	1.31359
1.98243	1.76108	1.2844
1.13698	1.29406	1.02168
0.0583067	0.350271	0.301639
2.01158	0.817299	0.544896
1.44795	1.76108	1.85849
0.26238	0.428109	0.33083
1.67146	2.11136	1.89741
1.00093	0.710272	0.554627
0.320687	0.145946	0.214066
0.456736	0.525406	0.408672
1.64231	2.03352	1.87795
1.18557	1.29406	1.17737
0.4373	0.690812	0.66166
1.05924	1.41081	1.33305
2.48775	1.84865	2.16986
1.61315	1.80973	1.65415
0.583067	0.827029	0.311369
0.378994	0.36973	0.301639
1.90469	2.22811	2.06282
0.874601	0.632434	0.389212
1.29247	0.729731	0.934108
3.09026	2.69514	2.6661
0.155485	0.116757	0.0778423
0.320687	0.535136	0.369751
1.39936	1.20649	1.10925
0.466454	0.467028	0.525436
2.15735	1.72217	2.19905
1.43823	1.95568	1.46927
0.680245	0.76865	0.924378
1.3119	1.11892	1.26494
0.505325	0.525406	0.467054
1.36049	1.32325	1.41089
1.05924	1.20649	0.895187
0.592785	0.632434	0.282178
1.27303	0.807569	0.953569
3.0611	3.02595	2.14066
0.612221	0.360001	0.447593
1.11755	1.05081	0.778423
1.25359	1.1773	0.924378
2.1282	1.79027	2.07255
1.584	1.31352	1.41089
0.981497	1.44973	0.973029
0.913472	0.720001	0.583818
1.01065	1.6346	1.26494
2.91534	1.74162	1.44008
2.72098	2.47136	2.23797
1.12726	1.03135	1.26494
1.8561	1.65406	1.27467
2.11848	1.24541	1.57631
0.495607	0.282163	0.252988
1.09811	0.914596	0.67139
2.3517	3.4346	3.17208
1.15642	1.44	0.963299
1.92412	2.34487	1.85849
1.36049	0.36973	1.34278
1.65202	0.865948	0.642199
0.92319	0.418379	0.564357
1.28275	1.40108	0.875726
0.592785	0.447568	0.301639
2.69183	2.22811	2.01417
0.894037	0.535136	0.418403
0.495607	0.350271	0.116764
2.27396	2.02379	1.89741
1.64231	2.01406	0.99249
1.33134	0.797839	0.428133
1.12726	0.330811	0.467054
0.719116	0.612974	0.262718
0.631656	0.515677	0.583818
2.06989	2.04325	1.75145
1.6909	1.96541	2.05309
1.84638	1.72217	1.30386
0.787141	2.08217	1.27467
0.680245	0.720001	0.632469
3.23602	2.9773	2.73421
1.15642	0.593515	0.544896
0.796859	0.574055	0.389212
2.03102	1.75135	1.84876
0.330405	0.243244	0.301639
0.524761	0.924326	0.865996
1.7492	1.64433	1.34278
3.27489	3.13298	3.17208
0.369276	0.194595	0.165415
2.25453	2.48109	2.26716
0.680245	0.836758	0.846535
0.777423	0.642163	0.311369
1.67146	1.20649	1.2844
0.447018	0.651893	0.467054
2.20594	1.9946	1.93633
1.32162	0.914596	0.622739
0.301251	0.175135	0.194606
1.79779	1.94595	1.93633
1.54513	1.34271	1.44981
2.46832	2.9773	2.09201
1.25359	1.20649	1.57631
0.524761	0.690812	0.369751
1.84638	2.00433	1.45954
2.75985	2.87028	2.54934
2.55578	2.16	1.72226
2.01158	1.32325	1.54712
1.44795	1.11892	1.30386
1.57428	1.36216	1.6055
1.67146	1.71244	1.08006
1.46739	2.39352	1.63469
0.728834	1.96541	2.03363
1.97271	1.59568	1.23575
0.864883	0.739461	0.632469
1.83666	2.03352	1.45954
1.70061	1.5373	0.66166
2.40029	2.58811	1.57631
1.65202	1.57622	1.49846

## Sheet: Figure 1f
Overlap (%)
Different Context			Same Context
7d	5h		7d	5h
24.5	65.12		60.0349	56.6728
30	50		55.1724	63.1579
46.9	52.5		61.9048	58.0645
42	54.9223		61.745	77.2414
39.8537	66.1818
39.2361	60.8392
