# Supplementary material for: The prefrontal cortex controls memory organization in the hippocampus
Source: Nat Neurosci. 2026 Apr 28;29(5):1191–202. doi: 10.1038/s41593-026-02231-1 (PMC13156042; doi:10.1038/s41593-026-02231-1)
Supplement: Supplementary file 13 — Statistical source data. [file 41593_2026_2231_MOESM13_ESM.xlsx]

## Sheet: Figure 2B
Freezing levels (%)
Control				Inhibited
A	C	B		A	C	B
16	4	27		28	27	23
22	8	38		22	6	19
36	37	49		29	26	49
5	12	18		24	17	36
21	11	28		21	23	31
15	20	18		36	13	47
29	4	20		65	37	39
24	18	14		11	23	33
18	16	10		24	41	41
20	11	30		42	33	59
5	0	3		35	10	15
17	0	22		22	8	25
8	11	20		56	36	51
10	5	54		20	18	31
22	33	32		9	12	19
22	30	16		35	35	50
19	23	49		10	4	9
				48	13	29

## Sheet: Figure 2C
Freezing levels (%)
Control				Inhibited
A	C	B		A	C	B
19	9	20		23	18	27
16	3	27		63	26	44
32	11	19		10	2	17
24	17	44		61	36	50
48	41	46		15	12	36
54	52	56		30	10	21
44	35	39		51	20	17
45	42	57		34	29	63
62	24	45		21	4	33
16	9	16		33	13	29
34	14	47		39	1	36
53	43	44		4	1	3
34	37	29		25	2	27
19	8	28		41	24	26
24	15	40		6	1	12
24	10	23		37	16	30

## Sheet: Figure 2E
Freezing levels (%)
Control	Inhibited
37	17
23	40
59	37
28	34
37	38
36	51
44	25
26	31
48	42
30

## Sheet: Figure 2G
Freezing (%)	TRAP density
8	0.000154
2	0.000326
0	0.000165
18	0.000116
24	8.95e-05
2	0.00023
10	4.13e-05
13	1.81e-05
2	0.000273
25	7.06e-05
12	0.000133
16	4.46e-05
26	0.000124
5	5.71382e-05
