# Supplementary material for: The prefrontal cortex controls memory organization in the hippocampus
Source: Nat Neurosci. 2026 Apr 28;29(5):1191–202. doi: 10.1038/s41593-026-02231-1 (PMC13156042; doi:10.1038/s41593-026-02231-1)
Supplement: Supplementary file 14 — Statistical source data. [file 41593_2026_2231_MOESM14_ESM.xlsx]

## Sheet: Figure 3C
Overlap (%)
Control	Inhibited
44.0529	62.8231
40.7932	56.9038
47.482	37.1429
58.6538	36.7347
49.4557	46.9453
36.6577	26.9231
33	36.6412
24

## Sheet: Figure 3D
Overlap (%)
Control	Inhibited
9.0535	25.8652
18.0233	24.4604
13.1579	24.2424
20.7692	21.6495
10.1394	13.289
8.40336	20.4819
10.0604	16.7598
7.66284

## Sheet: Figure 3E
Total cell number
Control				Inhibited
A	B	C		A	B	C
85	142	158		261	242	288
170	183	174		139	100	151
81	58	71		35	35	31
107	101	153		90	57	104
333	310	338		148	163	153
189	182	168		191	121	141
148	204	113		82	49	97
293	217	204

## Sheet: Figure 3F
Normalized calcium events
Control				Inhibited
A	B	C		A	B	C
0.239831	0.252841	0.188659		0	0.0840765	0.284885
0.259817	0.242306	0.188659		0.0420546	0.189172	0.295436
1.04926	0.779594	0.890892		0.231301	0.283758	0.823002
0.339761	0.105351	0.178178		0.147191	0.578026	0.696386
0.219846	0.0842805	0.324913		0.147191	0.378344	0.295436
0.589586	0.663709	0.209622		0.147191	0.662102	0.780796
0.519635	0.431937	0.146735		0.147191	0.252229	0.232129
0.589586	0.316052	0.282989		0.262842	0.557007	0.643629
0.219846	0	0.314432		0.147191	0.210191	0.443155
0.159888	0	0.188659		0.105137	0.567516	1.26616
0.159888	0.147491	0.104811		0.357464	0.273249	0.664732
0.249824	0.368727	0.345876		0.346951	0.378344	0.643629
0.389726	0.263376	0.29347		0.0210273	0.0420382	0.0844104
1.28909	0.705849	0.555497		0.262842	0.630574	0.844104
1.63885	0.8112	0.953778		0.0841093	0.23121	0.263783
0.179874	0.273912	0.0628865		0.325923	0.935351	1.03403
0.249824	0.189631	0.335395		0.693902	0.105096	0.189923
0.559607	0.379262	0.251546		0.283869	1.22962	1.24505
1.02928	0.579428	0.859448		0.147191	0.399363	1.28726
0.93934	0.326587	0.58694		0.841093	1.00892	1.6249
0.989305	0.547823	0.922335		0.210273	0.346815	0.654181
1.02928	0.684779	1.09003		0.262842	0.283758	0.527565
0.749473	0.368727	0.440205		0.336437	0.767198	0.706937
1.72879	0.800664	0.911854		1.50345	1.71306	1.55104
0.459677	0.526753	0.398281		0.283869	0.94586	1.12899
0.179874	0.126421	0.0838486		0.283869	0.367835	0.548668
1.01928	0.231771	0.492611		0.294383	0.95637	0.780796
0.679522	0.684779	0.618384		0.304896	1.05096	1.42443
0.439691	0.105351	0.230584		0.168219	0.420382	0.474809
0.549614	0.221236	0.597421		0.367978	0.557007	0.960168
0.619565	0.263376	0.649827		0.283869	0.23121	0.886309
0.869389	0.221236	0.178178		0.378492	0.746179	0.232129
1.24912	1.15886	0.869929		0.325923	0.777707	1.75152
0.709501	0.526753	0.461167		0.273355	0.199682	0.917963
0.619565	0.368727	0.964259		0.304896	0.535988	1.5827
1.71879	1.01137	1.3835		0.410033	0.210191	0.939066
0.919354	0.632104	0.492611		0.220787	0.315287	0.833553
0.889375	0.695314	0.702232		0.283869	0.147134	0.253231
1.5589	1.01137	1.65601		0.11565	0.24172	0.253231
2.31837	1.46437	0.932816		0.43106	0.420382	1.30836
0.179874	0.0737454	0.209622		0.168219	0.189172	0.611976
0.699508	0.495148	0.419243		0.31541	0.493949	0.601424
0.0599579	0.0210701	0.19914		0.126164	0.189172	0.590873
0.289796	0.0632104	0.335395		0.43106	1.05096	1.28726
0.769459	0.705849	0.534535		0.220787	0.399363	0.759694
0.699508	0.337122	0.450686		0.536197	0.651593	0.981271
0.349754	0.242306	0.314432		0.441574	0.987899	0.907412
0.349754	0.147491	0.660308		0.157705	0.451911	0.791348
1.40901	1.21153	0.702232		0.809552	1.08248	0.991822
0.36974	0.663709	0.639346		0.157705	0.409873	1.39277
1.94863	1.13779	1.7713		0.515169	1.07198	0.97072
1.86869	0.716384	0.534535		0.357464	0.735669	1.6038
0.889375	0.589963	0.440205		0.967257	1.29268	1.51939
1.05926	0.842805	0.639346		0.294383	0.273249	0.896861
1.1392	1.13779	1.48831		0.693902	0.777707	0.675283
2.2784	1.16939	2.24295		0.525683	0.641083	0.358744
0.159888	0.115886	0.209622		0.294383	0.693631	2.13136
0.559607	0.484613	0.786081		0.336437	0.252229	0.675283
0.849403	0.85334	1.11099		0.147191	0.336306	0.422052
0.459677	0.168561	0.461167		1.11445	1.48185	2.13136
0.339761	0.210701	0.272508		1.94503	2.07038	2.30018
1.29909	0.726919	1.13196		0.735956	1.13503	1.61435
0.0999298	0.168561	0.209622		0.210273	0.788217	0.854655
0.589586	0.389797	0.398281		0.567738	1.07198	1.646
0.599579	0.337122	0.3878		0.294383	0.641083	0.823002
0.139902	0.136956	0.251546		0.241814	0.252229	0.706937
0.599579	0.147491	0.419243		0.147191	0.094586	0.0633078
1.24912	1.201	1.12148		0.378492	0.767198	0.358744
1.09923	0.674244	1.59312		0.220787	0.315287	0.981271
1.19916	0.611033	0.943297		0.378492	0.578026	0.253231
0.999298	0.600498	0.398281		0.0841093	0.430892	1.30836
0.489656	0.168561	0.869929		0.294383	0.704141	0.991822
1.44898	1.01137	2.11718		0.609792	0.546497	1.54049
0.969319	0.737454	0.639346		0.504656	1.01943	1.13954
0.0999298	0.221236	0.104811		0.304896	0.420382	0.432603
0.949333	0.316052	0.408762		0.283869	0.294268	0.875758
0.5696	0.379262	0.786081		0.241814	0.609554	0.949617
1.35904	0.642639	1.49879		0.063082	0.47293	0.517014
1.88867	1.05351	1.97044		0.378492	0.672612	0.517014
0.649544	0.368727	0.335395		0.883148	1.26115	1.68821
1.46897	0.884945	1.65601		0.536197	0.578026	0.696386
0.589586	0.231771	0.901373		0.262842	0.451911	0.390398
1.1392	0.758524	1.40446		0.147191	0.357325	0.527565
0.999298	0.89548	0.828005		0.820066	1.05096	1.26616
0.439691	0.231771	0.471649		0.778011	0.893313	1.92034
1.43899	1.08511	1.00618		0.54671	0.798727	1.55104
2.31837	1.97006	0.58694		0.389005	0.451911	0.443155
0.359747	0.463543	0.68127		1.1565	1.04045	1.90979
0.289796	0.242306	0.377319		0.683388	1.02994	2.0364
1.69881	1.70668	2.48402		0.262842	0.493949	0.844104
0.419705	0.294982	0.408762		0.399519	0.451911	1.09734
0.559607	0.611033	0.628865		0.54671	0.672612	0.316539
0.639551	0.589963	0.534535		0.168219	0.420382	0.717489
0.889375	0.821735	0.607903		1.11445	1.78663	0.56977
1.01928	0.516218	0.733675		0.241814	0.535988	0.706937
0.619565	0.294982	0.471649		0.273355	0.756688	0.559219
1.67882	1.76989	1.22629		0.168219	0.304777	1.96254
1.69881	0.716384	0.796562		0.262842	0.189172	0.400949
1.67882	1.19046	0.901373		0.241814	0.609554	0.907412
0.879382	0.294982	0.995702		0.178732	0.599045	0.422052
1.419	0.474078	1.05859		1.32472	1.65	2.24743
0.749473	0.453008	0.796562		0.851607	1.22962	2.54286
0.489656	0.431937	0.345876		0.168219	0.252229	0.147718
1.77875	0.842805	1.06907		0.410033	0.546497	0.865207
1.94863	0.884945	0.995702		0.967257	0.525478	0.432603
0.619565	0.389797	0.943297		0.756984	1.39777	2.02585
0.639551	0.273912	0.58694		0.74647	1.02994	1.10789
0.509642	0.168561	0.7756		0.168219	0.315287	2.0575
0.829417	0.695314	1.65601		0.336437	0.546497	0.875758
1.02928	0.568893	1.15292		1.34575	1.78663	1.43498
0.5696	0.326587	0.3878		1.57705	1.96529	2.00475
0.73948	0.747989	0.576459		1.1565	1.14554	2.78554
0.93934	0.906015	0.890892		1.17753	1.2086	1.96254
1.71879	1.36956	1.21581		1.36678	1.92325	1.79372
1.48895	0.87441	0.628865		0.399519	0.651593	1.01292
0.519635	0.263376	0.178178		0.799038	1.26115	1.09734
0.779452	0.431937	0.953778		0.536197	1.18758	1.11844
0.849403	0.463543	0.995702		0.494142	0.903822	1.09734
0.399719	0.495148	0.230584		0.441574	0.861784	1.90979
1.21914	0.990296	0.492611		1.21958	1.71306	2.18412
0.449684	0.273912	0.471649		0.672874	1.02994	1.70931
0.339761	0.147491	0.324913		0.220787	0.504459	0.548668
0.589586	0.231771	0.419243		0.31541	0.451911	0.749142
0.949333	0.632104	0.733675		0.0841093	0.189172	0.189923
1.12921	0.695314	2.44209		0.357464	0.798727	1.15009
1.17917	0.821735	0.995702		0.336437	0.609554	0.358744
0.659537	0.642639	0.555497		0.620306	0.72516	1.20285
0.319775	0.168561	0.345876		0.441574	1.35573	2.16302
1.76876	0.8112	0.29347		0	0.136624	1.03403
0.979312	0.97976	0.880411		0.704415	0.840765	0.97072
0.73948	0.8112	0.440205		0.399519	0.788217	1.39277
0.919354	0.495148	1.11099		0.620306	0.620064	1.32946
0.799438	0.305517	2.00189		0.641333	0.599045	1.16064
0.609572	0.305517	0.345876		0.536197	0.262739	0.316539
0.479663	0.389797	0.314432		1.44037	2.12293	3.17594
0.279803	0.284447	0.167697		0.504656	1.18758	1.26616
0.499649	0.558358	0.660308		0.515169	0.72516	1.2556
1.09923	0.769059	0.922335		0.662361	0.872293	1.51939
0.809431	0.252841	0.345876		0.294383	0.451911	0.81245
0.869389	0.642639	1.18436		0.588765	1.25064	1.59325
2.1385	1.27474	1.66649		0.693902	1.07198	1.28726
0.659537	0.758524	0.68127		0.609792	1.50287	1.71986
0.979312	0.294982	0.796562		0.54671	1.05096	1.5827
0.819424	0.326587	1.06907		0.389005	0.987899	0.939066
0.439691	0.273912	0.555497		1.33523	1.65	2.4057
0.959326	0.537288	1.32062		0.336437	0.294268	1.28726
0.499649	0.547823	1.03763		0.346951	0.704141	1.75152
0.729487	0.516218	1.10051		1.4614	1.88121	2.56397
1.00929	0.948155	1.18436		0.147191	0.294268	0.147718
0.649544	0.284447	0.786081		1.48243	1.66051	2.27908
1.31907	0.600498	0.398281		1.25113	1.47134	2.19467
0.439691	0.431937	0.324913		0.97777	1.54491	0.601424
0.609572	0.231771	0.345876		1.77681	1.96529	2.27908
0.149895	0.263376	0.3878		1.04085	0.94586	1.89923
1.64884	1.17993	1.51976		0.641333	0.893313	1.01292
0.909361	0.568893	0.848967		0.567738	0.599045	2.32129
1.63885	0.547823	1.37302		1.83989	1.77612	1.16064
1.09923	0.263376	0.597421		0.210273	0.346815	0.654181
0.929347	0.769059	0.7756		0.325923	0.746179	0.960168
0.989305	0.537288	0.848967		0.841093	0.756688	0.770245
0.26981	0.326587	0.796562		0.74647	0.409873	1.42443
1.429	0.779594	1.25773		0.74647	1.39777	1.95199
1.19916	0.93762	1.23677		0.147191	0.672612	1.11844
1.00929	0.737454	1.66649		0.515169	0.746179	1.56159
0.979312	0.695314	1.3311		1.06188	0.94586	2.4268
0.489656	0.168561	0.220103		1.47191	1.70255	2.90161
0.209853	0.231771	0.146735		0.294383	0.72516	0.664732
1.31907	0.716384	0.450686		1.01983	1.45032	2.62727
0.609572	0.8112	0.932816		0.693902	1.14554	1.38222
0.279803	0.326587	0.440205		0.735956	1.17707	1.30836
1.22914	0.89548	0.817524		1.01983	1.4293	2.41625
1.38902	0.85334	1.44639		0.588765	0.630574	1.56159
0.899368	0.463543	0.838486		0.294383	0.630574	2.24743
0.789445	0.568893	0.796562		1.05137	1.37675	1.74096
1.94863	0.842805	1.00618		0.336437	0.609554	0.590873
1.34905	0.558358	1.82371		0.809552	1.46083	1.79372
1.419	0.684779	1.84467		0.168219	0.346815	0.865207
1.07924	0.526753	1.1634		0.515169	0.935351	0.72804
1.52893	0.87441	0.964259		1.00931	1.02994	2.54286
1.60887	0.87441	1.83419		0.925202	1.28217	1.1923
0.399719	0.273912	0.136254		0.778011	1.43981	1.76207
0.539621	0.410867	0.628865		0.19976	0.0840765	2.00475
0.629558	0.316052	1.25773		0.672874	0.872293	1.59325
0.799438	0.948155	1.20532		1.66116	1.81815	3.14429
1.5589	0.442472	0.838486		0.588765	0.756688	2.4479
0.819424	0.474078	1.09003		0.325923	0.588535	2.06806
1.49895	0.969225	0.807043		1.12496	0.903822	1.30836
1.00929	0.611033	0.3878		0.683388	1.35573	2.39515
1.01928	0.642639	0.953778		1.27215	1.39777	1.35057
0.819424	0.189631	0.765119		1.64013	1.73408	2.34239
1.89867	1.11672	1.31013		1.83989	1.36624	1.52994
0.719494	0.484613	0.48213		1.34575	1.66051	2.18412
0.279803	0.326587	0.220103		0.63082	1.21911	2.13136
0.809431	0.474078	1.46735		0.914688	1.54491	2.92271
0.279803	0.305517	0.838486		1.67167	1.56592	2.19467
0.46967	0.273912	0.251546		2.56533	3.16338	3.2076
1.86869	1.47491	0.471649		1.98708	2.15446	2.45845
1.23913	1.27474	0.869929		0.620306	1.22962	1.68821
0.289796	0.200166	0.576459		1.50345	1.93376	2.45845
0.769459	0.726919	0.691751		1.10393	1.4293	1.92034
0.599579	0.790129	0.335395		0.620306	0.798727	1.20285
0.749473	0.484613	1.15292		2.42866	2.22803	2.7961
1.31907	0.97976	0.754638		1.3878	1.60796	3.10208
1.31907	1.14832	0.964259		1.25113	1.19809	1.61435
0.279803	0.273912	0.576459		0.662361	1.17707	1.65655
0.799438	0.326587	0.733675		0.967257	0.977389	1.70931
1.18916	0.547823	1.36254		1.06188	1.4293	2.89106
1.67882	1.10618	1.51976		1.51397	1.00892	2.64838
1.61886	1.85417	1.68745		0.820066	1.00892	2.35294
0.909361	0.547823	0.48213		0.893661	1.09299	2.52176
0.0399719	0.358192	0.555497		0.956743	1.29268	2.94381
0.289796	0.147491	0.220103		0.735956	1.30319	0.928515
0.5696	0.337122	0.251546		0.452087	0.651593	2.00475
1.24912	0.91655	1.80275		1.05137	1.56592	2.51121
0.73948	0.495148	0.744157		0.704415	0.977389	1.59325
0.549614	0.231771	0.807043		0.273355	0.546497	0.72804
0.719494	0.474078	1.12148		0.767497	1.02994	1.86758
0.349754	0.179096	0.691751		1.36678	1.54491	3.37642
0.429698	0.179096	0.450686		0.294383	0.24172	2.0153
2.04856	0.642639	0.68127		1.51397	1.73408	2.63783
0.5696	0.179096	0.58694		1.51397	1.69204	0.865207
0.629558	0.442472	0.3878		1.32472	1.70255	2.23688
1.03927	0.337122	1.04811		1.28267	2.00733	2.32129
2.17847	0.684779	0.901373		0.651847	1.51338	1.87813
1.79874	1.66454	1.26821		0.851607	0.998408	1.38222
1.44898	0.769059	0.765119		1.1565	1.3242	1.29781
1.16918	0.516218	1.5512		2.14479	2.32261	2.60617
0.799438	0.526753	0.995702		1.16702	1.50287	1.38222
0.589586	0.611033	0.639346		1.33523	1.4293	2.51121
0.749473	0.221236	1.18436		1.03034	1.01943	3.2709
1.00929	0.347657	0.345876
1.73878	0.674244	1.56168		0.0210414	0.757575	0.356273
1.95862	0.863875	1.82371		0.105207	1.24158	0.0523931
0.859396	0.263376	0.911854		0.0736449	0.0631312	0.178136
0.959326	0.516218	0.576459		0.494473	1.27315	1.26791
1.44898	0.484613	0.97474		0.0841656	0.115741	0.125743
1.5589	0.906015	1.09003		0.0841656	0.242003	0.314358
0.619565	0.284447	0.58694		0.59968	0.715487	1.49844
1.82871	1.32742	0.807043		0.15781	0.294612	0.125743
2.01858	0.747989	1.27869		0.0210414	0.126262	0.146701
1.7088	1.53812	0.901373		0.0210414	2.36742	0.0419145
0.19986	0.126421	0.660308		0.0736449	0.126262	0.712546
1.10922	0.747989	0.880411		0.0841656	0.126262	0.23053
1.03927	1.00083	1.09003		0.14729	0.157828	0.23053
1.34905	0.716384	0.859448		0.0946863	0.420875	0.586802
0.339761	0.263376	0.869929		0.220935	0.357744	0.398187
1.49895	0.716384	2.14862		0.0210414	0	0.209572
0.679522	0.410867	0.995702		0.0210414	0.799662	0.104786
0.5696	0.252841	0.555497		0.136769	0.62079	0.387709
2.28839	1.40116	1.34158		0.389266	0.578703	0.125743
1.66883	1.34849	1.97044		0.0210414	0.736531	0.188615
1.64884	1.07458	2.30584		0.126248	0.610269	0.922118
0.509642	0.400332	0.859448		0.29458	1.98863	0.282923
0.879382	0.747989	0.733675		0.652283	0.547137	0.45058
1.63885	0.821735	0.922335		0.14729	0.768097	0.838289
1.07924	0.526753	0.995702		0.357704	0.999578	0.785896
1.08923	0.547823	0.104811		0.178852	0.978534	0.75446
0.579593	0.231771	0.251546		0.936342	1.48358	0.995468
1.19916	0.726919	1.12148		0.399787	0.389309	0.387709
0.339761	0.231771	1.61409		0.105207	0.0420875	0.366752
1.47896	0.611033	1.36254		0.0210414	0.0210437	0.838289
1.32907	0.884945	1.14244		0.536556	0.883837	0.764939
2.21844	1.4433	2.52594		0.336662	0.189394	0.45058
1.71879	0.547823	2.21151		0.74697	1.07323	0.691589
0.319775	0.105351	0.167697		0.410307	0.231481	0.199094
0.889375	0.453008	1.72938		0.378745	0.462962	0.440102
1.65883	0.969225	1.14244		0.168331	0.431397	0.764939
0.829417	0.347657	0.922335		0.252497	0.242003	0.324837
1.17917	0.621568	1.07955		0.589159	0.62079	1.03738
0.19986	0.326587	0.335395		0.431349	0.589225	2.01189
1.31907	0.93762	1.86563		0.589159	0.526094	1.6661
1.77875	0.927085	1.46735		0.3051	0.315656	0.0628717
0.899368	0.115886	0.461167		0.336662	0.305134	0.691589
0.489656	0.389797	0.744157		1.06259	0.399831	0.167658
0.349754	0.442472	0.649827		0.105207	0.126262	0.0628717
1.16918	0.948155	1.04811		0.126248	0.189394	0.660153
1.61886	1.4117	2.05429		0.199893	0.252525	0.628717
0.779452	0.326587	1.66649		1.20988	1.05219	0.901161
0.789445	0.252841	0.29347		0.0841656	0.0631312	0.576324
0.709501	0.431937	1.07955		0.578638	0.6734	0.272444
0.73948	0.189631	0.932816		0.45239	0.368266	1.03738
1.35904	0.97976	1.05859		0.126248	0.242003	0.45058
1.57889	0.737454	1.68745		0.673325	0.894359	1.03738
1.08923	1.06404	1.36254		0.378745	0.526094	0.492495
1.17917	0.758524	0.765119		0.441869	0.105219	0.209572
0.379733	0.126421	0.3878		0.620721	0.294612	0.555367
1.16918	0.821735	1.07955		0.378745	0.16835	0.586802
0.999298	0.474078	0.513573		0.410307	1.36784	1.35174
0.679522	0.547823	0.377319		0.683845	1.4415	0.702067
0.459677	0.284447	0.356357		1.43081	0.946968	2.61965
1.93864	1.17993	1.63505		0.0841656	0.484006	0.23053
1.419	1.03244	0.58694		0.873218	1.28367	0.890682
0.66953	0.316052	0.97474		0.820614	1.42045	1.8128
1.31907	0.326587	1.31013		0.0210414	0.0210437	0.670631
0.459677	0.537288	0.146735		0.652283	1.37837	0.806853
0.429698	0.252841	0.429724		0.431349	0.294612	0.408666
1.12921	0.758524	0.670789		0.0841656	0.16835	1.25743
1.78874	0.91655	1.3835		0.336662	0.526094	1.10025
1.19916	0.726919	1.54072		0.473431	1.13636	1.15265
1.54891	0.990296	0.597421		0.515514	0.0631312	0.398187
0.999298	0.526753	1.32062		0.368224	0.683922	0.440102
0.899368	0.442472	0.419243		0.831135	0.462962	1.39366
0.959326	0.653174	0.639346		0.526035	0.726009	1.48796
1.29909	1.04297	1.70842		0.841656	1.18897	1.60323
0.339761	0.252841	1.22629		0.526035	1.39941	1.226
0.489656	0.273912	0.429724		0.178852	0.6734	0.492495
1.89867	1.48544	2.67267		0.210414	0.515572	0.901161
0.389726	0.505683	0.524054		0.462911	0.273569	1.36222
1.93864	1.67507	1.39398		0.220935	0.084175	0.702067
0.429698	0.358192	0.555497		0.357704	0.3367	0.461059
0.609572	0.389797	0.670789		0.946863	1.05219	0.660153
0.879382	0.537288	0.869929		0.378745	1.04167	1.27839
0.849403	0.842805	0.880411		0.936342	1.35732	1.226
1.419	1.28528	1.51976		0.241976	1.03114	0.796375
1.30908	0.747989	1.24725		0.3051	0.473484	0.68111
0.459677	0.200166	0.901373		0.220935	0.294612	1.13169
0.919354	0.379262	0.68127		0.199893	0.252525	1.15265
1.26911	0.705849	1.25773		0.105207	0.547137	0.869725
0.299789	0.189631	0.48213		0.0420828	0.105219	0.345794
1.10922	0.747989	0.943297		0.820614	0.683922	1.54036
1.18916	0.990296	1.92852		0.526035	0.683922	0.146701
1.52893	0.8112	1.58264		0.368224	0.873315	0.827811
1.19916	1.05351	0.901373		0.673325	1.26262	1.20504
1.39902	0.863875	1.36254		0.462911	0.536615	1.34126
1.33906	1.09565	1.92852		0.241976	0.189394	0.880204
1.94863	1.16939	2.25343		1.38873	0.704965	1.85471
0.689515	0.389797	0.848967		0.284059	0.410353	2.03285
1.08923	0.621568	1.89708		0.231455	0.610269	1.44605
0.799438	0.442472	1.07955		0.504994	0.399831	0.890682
0.879382	0.684779	0.953778		0.45239	0.915403	2.37865
1.78874	0.421402	0.282989		1.05207	1.56776	1.55084
2.35834	0.85334	1.45687		0.557597	0.45244	1.92807
0.949333	0.547823	1.24725		1.63071	1.78872	1.70801
1.48895	0.87441	0.995702		0.336662	0.315656	0.387709
0.889375	0.495148	1.07955		1.00999	1.57828	1.34126
1.44898	1.35902	1.86563		0.168331	0.136784	0.702067
0.609572	0.273912	1.09003		0.336662	0.936447	0.723024
1.53892	0.89548	0.660308		0.115728	0.178872	0.104786
1.22914	0.410867	1.44639		0.473431	0.347222	0.565845
1.14919	0.663709	1.49879		0.641763	1.03114	1.0269
1.57889	0.990296	1.20532		1.15728	0.925925	1.01643
1.23913	0.821735	1.67697		0.715407	0.610269	1.62419
0.93934	0.726919	1.18436		0.536556	1.37837	1.03738
0.439691	0.337122	0.723194		1.48342	1.83081	2.52535
1.88867	1.29581	1.46735		0.462911	2.24116	1.32031
1.33906	1.47491	0.48213		0.683845	0.894359	0.98499
0.649544	0.568893	0.723194		0.883739	0.599747	0.764939
0.229838	0.0842805	0.29347		0.652283	1.03114	0.68111
1.19916	0.200166	0.733675		0.589159	0.683922	0.534409
1.39902	1.07458	1.76082		0.768011	1.24158	0.702067
1.7088	0.990296	1.49879		1.24144	1.16793	1.72897
1.33906	0.790129	0.565978		0.936342	1.42045	1.73945
1.00929	0.305517	1.11099		0.378745	0.273569	1.29935
1.39902	0.537288	1.06907		1.23092	1.52567	1.54036
1.04926	0.726919	0.807043		0.0841656	0.210437	0.492495
0.879382	0.863875	1.05859		0.189373	0.50505	1.3727
0.999298	0.89548	0.828005		0.210414	0.315656	0.817332
0.659537	0.347657	0.733675		0.547076	0.410353	0.817332
0.329768	0.368727	0.733675		0.883739	1.11532	1.21552
0.769459	0.97976	1.28917		0.915301	1.69402	0.859246
0.699508	0.589963	0.7756		0.347183	0.252525	0.639196
0.529628	0.547823	0.576459		0.915301	0.820706	1.96998
1.46897	0.737454	0.828005		0.284059	0.284091	0.817332
1.43899	0.927085	1.76082		0.504994	0.326178	1.03738
2.08853	1.09565	1.63505		0.799573	1.14688	0.869725
1.46897	0.969225	1.44639		0.494473	0.252525	0.618238
0.729487	0.252841	0.890892		0.126248	0.284091	0.98499
1.48895	0.927085	1.61409		0.473431	0.915403	0.565845
1.16918	0.305517	0.744157		0.315621	0.252525	1.50892
1.69881	1.0219	1.9914		0.694366	1.02062	1.01643
0.299789	0.147491	0.597421		0.168331	0.284091	0.523931
0.259817	0.189631	0.167697		0.894259	0.736531	0.649674
1.26911	0.589963	1.80275		0.768011	1.32576	1.9595
0.559607	0.421402	1.07955		0.3051	0.189394	0.890682
1.35904	0.695314	1.15292		1.14676	0.694444	1.54036
0.559607	0.726919	0.58694		0.168331	0.420875	0.964033
0.649544	0.453008	1.02715		0.852177	1.04167	1.92807
1.51893	1.38009	1.45687		0.45239	0.968012	1.47748
0.46967	0.347657	0.922335		0.641763	1.06271	1.52988
1.429	1.22207	2.06477		1.35717	1.14688	0.953554
1.29909	0.8112	1.29965		0.315621	0.315656	0.712546
1.32907	0.758524	1.10051		0.45239	0.662878	0.482016
1.66883	1.38009	2.20103		0.29458	0.220959	0.502974
0.489656	0.516218	1.42543		0.694366	0.641834	0.785896
1.04926	1.00083	1.90756		0.126248	0.178872	0.838289
2.19846	0.674244	0.178178		1.23092	1.65193	1.19456
0.609572	0.474078	0.628865		0.526035	1.08375	0.785896
0.36974	0.337122	0.754638		0.210414	0.16835	0.649674
1.44898	0.83227	0.943297		0.494473	0.726009	0.597281
1.63885	1.13779	1.34158		0.946863	1.33628	1.82328
1.33906	0.97976	1.48831		0.75749	1.64141	1.41461
1.29909	0.91655	1.31013		1.25196	1.18897	1.38318
0.629558	0.358192	0.628865		1.53602	1.69402	2.82923
0.789445	0.410867	0.754638		1.07311	1.66246	1.14217
0.929347	0.337122	0.995702		1.19936	1.16793	0.68111
1.00929	0.579428	1.15292		1.69383	1.82028	1.78136
1.53892	1.43277	1.5512		0.410307	0.305134	0.461059
1.38902	0.442472	1.10051		0.399787	0.747053	0.586802
0.639551	0.431937	0.890892		0.578638	0.925925	0.660153
1.32907	0.642639	1.73986		0.326142	0.252525	0.796375
0.599579	0.263376	0.723194		1.15728	2.23064	2.07477
1.15919	1.12725	1.32062		0.357704	1.1048	0.502974
0.649544	0.347657	0.534535		0.483952	1.06271	1.55084
1.14919	0.579428	1.02715		0.536556	0.78914	1.25743
0.279803	0.210701	1.05859		0.515514	0.6734	0.482016
0.639551	0.558358	1.48831		0.6102	0.326178	0.513452
1.11921	0.927085	1.32062
1.87868	1.11672	2.25343		0	0.0420523	0.0840437
0.899368	0.842805	1.41495		0.0839175	0	0.23112
1.78874	0.927085	1.62457		0.0944072	0.0841046	0.0210109
0.229838	0.168561	0.618384		0	0.0841046	0.0630328
1.28909	0.906015	1.80275		0.734278	0.588732	0.0210109
1.10922	0.821735	1.36254		0.33567	0.777968	0.0210109
1.22914	1.13779	2.24295		1.39513	0.777968	1.40773
0.259817	0.105351	0.503092		0.566443	1.03028	2.57384
2.01858	1.51705	1.75034		0.314691	0.0210261	0.105055
1.20915	0.611033	0.964259		0.0419588	0.0630784	0.0630328
1.80873	0.948155	1.63505		0.618892	2.48109	1.36571
0.649544	0.505683	1.46735		0.157345	0.231288	0
0.459677	0.305517	0.209622		0.167835	0.0210261	0.0420219
1.71879	1.01137	1.56168		0.262242	0.168209	0.105055
1.60887	0.93762	1.03763		0.188814	0.0420523	0.0630328
1.60887	1.19046	2.08573		0.104897	0	0.0210109
0.409712	0.294982	0.901373		0.33567	0.0841046	0.147076
1.22914	0.85334	1.18436		0.461546	0.210261	0.46224
0.549614	0.0842805	0.545016		0.178325	0.210261	0.273142
0.689515	0.611033	1.3311		0.262242	0.578219	0.178593
1.93864	1.01137	1.69793		0.388118	0.494115	0.252131
1.31907	1.08511	0.901373		0.125876	1.14593	0.262637
1.58888	1.05351	1.46735		0.99652	1.23003	1.61784
1.08923	1.2326	1.80275		0.0419588	0.252314	0.0525273
0.779452	0.547823	1.06907		0.377629	0.367958	0.157582
0.759466	0.842805	1.3835		0.524484	0.599245	0.0420219
1.34905	1.34849	1.3311		0.639871	0.147183	0.199604
1.28909	0.800664	1.62457		0.597912	1.31413	0.745888
1.44898	0.948155	0.880411		0.933582	0.294366	1.83846
1.10922	0.705849	1.31013		0.0629381	0.515141	0.0210109
0.93934	0.611033	1.10051		0.629381	0.367958	0.168087
0.539621	0.453008	1.68745		0.472036	0.210261	0.189098
0.619565	0.389797	0.440205		0.209794	0.231288	0.661844
1.29909	0.653174	1.03763		0.0629381	0.0735915	0.0630328
0.689515	0.431937	1.1634		0.944072	1.61901	1.64936
0.809431	0.684779	1.40446		1.27974	1.42978	0.850942
1.5589	1.16939	1.44639		0.34616	0.536167	0.0210109
1.00929	1.33795	1.45687		0.902113	0.756941	0.504262
1.47896	1.27474	1.939		0.912603	0.452062	2.77344
0.999298	1.10618	1.15292		1.38464	1.93441	1.25015
1.31907	0.87441	1.34158		1.39513	1.64004	2.33221
0.539621	0.505683	0.796562		1.82521	1.42978	1.37622
0.899368	0.821735	1.27869		0.881134	0	0.304658
0.629558	0.179096	0.807043		1.0175	0.977716	1.04004
0.999298	0.884945	1.65601		0.377629	0.294366	0.409713
1.63885	0.948155	0.702232		0.513995	0.147183	0.294153
0.439691	0.410867	1.00618		0.765747	0.420523	0.67235
1.47896	0.969225	0.786081		0.34616	0.388984	0.252131
0.919354	0.684779	1.45687		1.3217	1.46132	2.1116
0.499649	0.463543	0.796562		1.46856	0.925151	0.966503
0.479663	0.453008	0.29347		0.167835	0.147183	0.0525273
0.399719	0.263376	0.492611		0.587423	0.862072	0.651339
				0.68183	0.378471	0.472746
0.252206	0.0839234	0.303006		1.34268	0.988229	0.798415
0.430852	0.818253	0.188073		0.125876	0.0210261	0.168087
0.0210172	0.188828	0.188073		1.03848	1.1249	1.47076
0.956281	0.73433	0.229867		0.650361	0.641298	2.55283
0.914247	0.639916	0.700049		0.430077	0.147183	0.829932
0.420343	0.555993	0.720946		0.398608	0.0841046	0.367691
0.462378	0.146866	0.125382		0.545464	0.367958	0.378197
0.357292	0.419617	0.814982		1.31121	2.62827	2.64738
0.399326	0.377655	0.511976		2.035	2.95417	1.91199
0.945773	0.24128	0.250764		0.702809	0.630784	0.913975
0.315258	0.167847	0.313455		0.828685	1.35619	1.71239
0.199663	0.209809	0.0835879		0.534974	0.147183	0.55679
0.472886	0.776292	0.146279		0.398608	0.27334	0.336175
0.241697	0.209809	0.104485		1.13289	1.38773	1.19762
1.26103	0.828744	0.929916		0.68183	1.1249	1.63885
1.28205	0.702859	0.397043		0.860154	0.567706	0.409713
0.89323	0.597954	0.146279		0.451057	0.220775	0.619822
0.315258	0.0629426	0.0835879		0.493015	0.399497	0.483251
0.777635	0.671387	0.97171		0.755258	1.30362	1.26066
0.336275	0.451088	0.125382		0.923093	1.40875	0.199604
0.0840687	0.0419617	0.020897		1.1224	2.05005	1.5443
0.935264	1.02806	0.532873		1.31121	1.17746	1.55481
0.977299	0.535012	0.167176		0.0839175	0	0.682855
0.882721	0.188828	0.355249		1.72031	2.13415	2.21665
0.262715	0.157356	0.146279		0.503505	0.872585	0.430724
0.420343	0.146866	0.104485		0.251753	0.452062	0.514768
0.241697	0.314713	0.668703		0.797216	0.788481	1.06105
0.304749	0.681878	0.146279		0.241263	0.210261	0.220615
1.28205	0.807763	0.313455		0.67134	0.714889	1.1556
0.336275	0.48256	0.261212		0.860154	1.71363	1.20813
0.29424	0.230789	0.20897		1.68884	2.34442	2.08008
0.168137	0.230789	0.365697		1.20631	0.914638	1.1556
1.01933	0.797272	0.0522425		0.209794	0.126157	0.871953
0.388818	0.398636	0.543321		1.36366	2.2498	1.51279
0.514921	0.409127	0.773188		0.734278	1.67158	1.68087
0.252206	0.104904	0.240315		1.61541	1.86081	1.23964
0.252206	0.146866	0.438837		1.48954	1.38773	1.93301
0.693567	0.262261	0.177624		1.15387	0.746428	1.18712
1.24001	0.912667	1.3792		0.104897	0.27334	0.840437
0.535938	0.555993	0.13583		1.53149	2.008	1.29217
0.210172	0.335694	0.261212		0.608402	0.41001	0.336175
0.420343	0.272751	0.491079		0.818196	1.46132	0.714371
0.620007	0.776292	0.720946		0.178325	0	0.0315164
0.872213	0.356674	0.167176		0.104897	0.0841046	2.06958
0.483395	0.902177	0.407491		0.251753	0.735915	1.78593
0.399326	0.230789	0.229867		0.797216	0.830533	0.567295
0.346783	0.49305	0.532873		1.51052	1.04079	1.17661
0.378309	0.272751	0.282109		0.891623	0.462575	1.17661
0.567464	0.356674	0.449285		0.136366	1.7662	0.252131
0.388818	0.765801	0.250764		0.566443	0.483601	0.882459
0.504412	0.629426	0.271661		0.912603	1.98697	0.850942
0.315258	0.650406	0.0940364		1.56296	1.73466	1.09257
0.168137	0.178337	0.428388		0.923093	1.30362	2.48979
1.00882	0.440598	0.491079		1.04897	1.03028	2.51081
0.641024	0.74482	1.10754		1.08044	0.95669	0.998019
0.483395	0.293732	0.480631		0.954562	0.883098	1.40773
0.714584	0.25177	0.20897		0.472036	0.13667	0.325669
0.168137	0.209809	0.449285		0.629381	0.893611	1.30268
1.00882	2.06661	0.334352		0.566443	0.68335	1.19762
0.315258	0.199318	0.480631		0.902113	1.40875	1.3447
0.189155	0.377655	0.323903		1.24827	0.557193	0.514768
0.451869	0.325203	0.647806		1.05946	1.59799	2.45828
0.798653	1.36376	0.783637		1.34268	2.16569	3.20417
0.74611	0.209809	0.480631		1.3217	1.13541	2.61586
0.189155	0.524521	0.41794		0.524484	0.735915	0.273142
0.693567	0.335694	0.167176		2.25528	2.14467	1.5443
0.462378	0.419617	0.041794		2.45459	3.64804	2.44777
0.399326	0.377655	0.511976		0.849665	0.998742	2.09059
0.126103	0.0944138	0.303006		1.41611	0.95669	1.08206
0.388818	0.24128	0.219418		1.7308	1.81876	1.25015
0.704075	0.325203	0.543321		1.72031	2.35493	2.02755
0.493904	0.545502	0.13583		1.41611	1.58747	1.08206
0.451869	0.293732	0.250764		2.10843	2.70186	2.21665
0.651532	0.472069	0.626909		1.9301	2.23928	1.80694
0.262715	0.48256	0.261212		1.2168	0.904124	1.63885
0.74611	0.356674	0.0835879		0.262242	0.0630784	1.49178
0.399326	0.314713	0.595564		0.32518	0.788481	1.70188
0.409835	0.419617	0.355249		0.765747	0.557193	0.90347
0.0420343	0.146866	0.020897		1.68884	1.3667	2.19564
0.67255	0.618935	0.626909		0.954562	0.367958	1.22914
0.451869	0.314713	0.731394		0.755258	0.504628	0.661844
0.504412	0.671387	1.0135		0.293711	0.0210261	0.23112
0.861704	1.16444	0.177624		0.744768	0.651811	0.78791
0.620007	0.230789	0.501528		1.79374	1.74517	2.05907
0.399326	0.472069	0.146279		0.618892	0.68335	0.55679
0.189155	0.146866	0.20897		0.975541	1.15644	0.945492
0.441361	0.430107	0.303006		1.15387	1.62953	1.09257
0.525429	0.293732	0.188073		0.482526	0.620271	1.48127
0.304749	0.451088	0.449285		1.55247	0.788481	1.44975
0.325766	0.188828	0.104485		0.828685	0.872585	0.850942
0.105086	0.314713	0.271661		1.17485	1.03028	1.96452
0.168137	0.0839234	0.104485		1.19582	2.51262	1.32369
0.357292	0.178337	0.125382		1.76227	2.43903	3.00456
0.441361	0.555993	0.271661		1.33219	1.05131	1.08206
0.777635	1.10149	1.0135		1.00701	1.62953	0.262637
0.0420343	0.209809	0.188073		0.251753	0.210261	0.126066
0.914247	0.681878	0.376146		1.61541	1.49286	1.71239
0.262715	0.167847	0.323903		0.870644	0.893611	0.977008
0.336275	0.409127	0.20897		0.954562	2.008	2.75243
0.504412	0.356674	0.428388		1.08044	1.01977	1.00852
0.262715	0.209809	0.198521		0.199304	0.252314	0.273142
0.29424	0.73433	0.616461		0.849665	0.252314	1.16611
0.22068	0.125885	0.20897		0.944072	1.09336	0.756393
0.262715	0.188828	0.229867		1.66786	3.62701	0.977008
0.81967	0.178337	0.156727		1.46856	1.83979	2.34272
0.630515	0.608445	0.188073		0.902113	0.620271	0.693361
0.504412	0.367165	0.480631		1.57345	0.620271	1.48127
0.96679	0.713349	0.303006		1.37415	1.81876	1.30268
0.987807	0.933648	0.6896		0.828685	0.756941	1.5443
1.14544	1.07002	1.02395		0.419588	0.0420523	0.241626
0.924756	0.272751	0.313455		0.251753	0.41001	0.588306
0.0630515	0.104904	0.146279		1.95108	2.63878	1.33419
0.577972	0.230789	0.146279		0.241263	0.0210261	0.23112
1.14544	0.933648	0.365697		1.23778	0.525654	1.10307
0.441361	0.230789	0.250764		1.65737	1.35619	2.43727
0.14712	0.104904	0.104485		0.734278	0.525654	1.1556
1.81799	1.65749	0.89857		1.8357	2.20775	1.78593
0.388818	0.325203	0.835879		2.25528	2.36544	0.90347
0.315258	0.104904	0.13583		1.91961	1.73466	1.79643
1.26103	0.535012	0.846328		2.10843	1.67158	1.25015
0.357292	0.304222	0.459734		1.44758	1.03028	0.493757
1.06137	1.14346	0.89857		1.48954	0.557193	2.08008
0.399326	1.00708	0.606012		1.04897	0.609758	1.38672
0.378309	0.230789	0.146279		1.48954	1.42978	1.60734
0.630515	0.692368	0.449285		1.25876	0.946177	2.21665
0.798653	0.891686	0.532873		0.251753	0.0210261	0.189098
0.998316	0.860215	0.856776		1.41611	1.98697	2.32171
0.336275	0.209809	0.407491		1.41611	1.33516	1.88048
1.53425	1.51062	0.856776		1.22729	0.588732	0.745888
1.7129	1.15395	0.825431		1.06995	0.935664	1.11358
0.525429	0.188828	0.459734		1.02799	0.95669	1.40773
0.0840687	0.209809	0.167176		0.923093	0.578219	0.619822
0.0840687	0.335694	0.146279		1.53149	1.19849	2.34272
0.430852	0.314713	0.606012		1.55247	0.935664	0.724877
0.252206	0.272751	0.104485		1.67835	2.61776	1.04004
0.168137	0.272751	0.125382		0.251753	0.189235	0.399208
1.18747	0.776292	0.752291		0.965051	1.14593	1.36571
0.556955	0.650406	0.626909		1.03848	0.588732	1.23964
0.514921	0.587464	0.773188		0.314691	0.27334	0.619822
0.399326	0.555993	0.835879		0.430077	0.0630784	0.336175
0.29424	0.0839234	0.104485		1.87765	1.35619	2.55283
0.81967	0.346184	0.564218		0.912603	1.4508	0.34668
0.399326	0.272751	0.313455		0.629381	1.06182	0.388702
0.262715	0.220299	0.543321		0.587423	0.525654	0.105055
0.420343	0.419617	0.271661		0.828685	0.609758	0.829932
0.577972	0.230789	0.825431		1.9301	3.12238	1.06105
0.273223	0.230789	0.167176		1.08044	0.105131	0.850942
0.262715	0.283242	0.271661		0.430077	0.189235	0.252131
0.252206	0.272751	0.397043		1.55247	1.77671	1.36571
0.714584	0.335694	0.41794		0.860154	0.294366	0.388702
0.304749	0.0839234	0.574667		1.0175	1.09336	1.07156
0.704075	0.755311	0.55377		0.293711	0.41001	0.651339
0.430852	0.25177	0.20897		1.41611	2.20775	2.16413
0.168137	0.188828	0.167176		2.12941	1.94492	2.16413
0.714584	0.996591	0.835879		2.31822	2.008	2.60535
0.378309	0.50354	0.543321		0.849665	0.967203	1.07156
0.472886	0.199318	0.261212		1.69933	2.60724	1.97503
0.336275	0.188828	0.229867		1.24827	1.66107	1.27116
0.725092	0.660897	0.0940364		2.5385	2.44955	2.10109
0.74611	0.629426	0.470182		0.304201	0.0210261	0.147076
0.514921	0.472069	0.219418		1.38464	2.93315	2.67889
0.535938	0.419617	1.13889		0.241263	0.0841046	0.840437
0.725092	0.325203	0.292558		0.975541	0.231288	0.882459
0.462378	0.681878	0.867225		1.57345	1.93441	1.36571
0.399326	0.335694	0.334352		1.51052	2.18672	1.46026
0.29424	0.755311	0.20897		1.67835	1.53491	1.9225
0.420343	0.325203	0.449285		1.33219	2.70186	1.51279
0.378309	0.283242	0.250764		1.10142	3.93189	0.420219
0.567464	0.608445	0.334352		1.60492	1.33516	2.14311
0.126103	0.566483	0.146279		1.18533	1.16695	0.840437
0.620007	0.50354	0.438837		1.67835	1.97646	2.76294
0.998316	0.409127	0.720946		2.21332	1.94492	1.98553
0.620007	0.48256	0.376146		1.37415	3.09084	0.966503
0.157629	0.0629426	0.229867		1.69933	1.24054	1.46026
0.777635	0.618935	0.188073		1.53149	0.578219	1.74391
1.38713	1.21689	1.52548		1.68884	1.53491	1.46026
1.13493	1.39523	0.511976		0.167835	0	0.241626
0.357292	0.440598	0.355249		1.13289	0.925151	0.409713
0.325766	0.346184	0.501528		1.22729	1.86081	1.23964
0.788144	0.650406	0.961261		0.199304	0.0210261	0.283647
0.567464	0.335694	0.720946		1.82521	1.54542	1.86997
1.59731	1.44768	1.52548		1.27974	1.01977	1.32369
0.252206	0.293732	0.177624		0.986031	1.03028	2.44777
1.24001	1.08051	0.522425		0.534974	0.54668	0.504262
0.788144	0.335694	0.219418		1.57345	0.662324	1.61784
0.683058	0.629426	1.21202		1.85667	2.16569	2.22716
0.420343	0.25177	0.20897		1.04897	0.231288	0.966503
0.998316	1.02806	0.888122		2.05598	1.13541	1.88048
0.451869	0.25177	0.323903		0.513995	0.126157	0.472746
0.714584	0.555993	0.470182		1.00701	4.23677	0.378197
0.325766	0.839234	0.700049
0.577972	0.902177	0.574667		0.535689	0.338627	2.0545
0.178646	0.388146	0.459734		0.798282	0.472025	1.26745
0.29424	0.398636	0.386594		0.399141	0.266797	1.15502
0.598989	0.262261	0.543321		0.619719	0.194967	1.72741
0.809161	0.461579	0.323903		0.0630222	0.164183	0.122657
0.830178	0.776292	1.08664		1.96419	1.19032	1.07324
0.304749	0.24128	0.303006		0	0.0615685	0
0.168137	0.283242	0.167176		0.168059	0.307842	1.37989
0.577972	0.860215	1.25382		0.252089	0.584901	1.14479
0.756618	0.461579	0.804534		0.105037	0.194967	0.551954
1.11391	0.713349	0.888122		0.0210074	0.328365	0.22487
0.336275	0.314713	0.449285		0.0630222	0.102614	0.408855
1.12442	0.923158	0.814982		0.409645	0.389934	0.88926
0.809161	0.597954	0.720946		0	0.0205228	0.214649
0.399326	0.25177	0.334352		1.85916	1.50843	1.17546
0.798653	0.419617	0.114933		0.105037	0.102614	0.102214
1.51324	0.965119	0.386594		0.231082	0.205228	0.286199
0.441361	0.136376	0.0835879		0.262593	0.225751	0.695054
0.798653	0.587464	0.89857		0.231082	0.164183	0.102214
0.336275	0.220299	0.856776		0.168059	0.164183	0.0408855
0.451869	0.440598	0.794085		0.420148	0.389934	1.07324
0.262715	0.524521	0.250764		0.0420148	0.102614	0.255534
0.378309	0.209809	0.303006		0.5672	0.297581	1.21634
0.441361	0.220299	0.125382		0.273096	0.194967	1.63542
0.546446	0.629426	0.292558		0.430652	0.523332	0.173763
0.315258	0.178337	0.574667		1.7016	1.81627	1.339
0.441361	0.293732	0.783637		0.073526	0.266797	0.419076
0.903738	0.440598	0.41794		0.766771	0.625946	0.705275
0.189155	0.230789	0.240315		0.0315111	0.21549	0.255534
1.33459	1.3113	0.720946		0.115541	0.246274	0.183985
0.304749	0.49305	0.679152		0.147052	0.123137	1.74786
0.29424	0.220299	0.292558		0.609215	0.697776	2.16693
0.504412	0.74482	0.480631		0.378133	0.430979	0.398634
0.315258	0.283242	0.292558		0.19957	0.492548	0.378191
1.02984	1.25885	0.929916		0.294104	0.318104	0.52129
0.735601	0.618935	0.20897		0.577704	0.184705	1.17546
0.556955	0.419617	0.3448		0.0525185	0.123137	0.0204428
0.367801	0.514031	0.229867		0.126044	0.205228	0.286199
0.882721	0.765801	0.365697		0.693245	0.472025	0.459962
0.304749	0.220299	0.219418		0.378133	0.513071	0.613283
0.441361	0.797272	0.647806		0.535689	0.841436	0.633725
1.33459	1.81484	1.14933		0.252089	0.338627	1.88073
0.725092	0.514031	0.574667		0.231082	0.266797	0.214649
0.115594	0.230789	0.0626909		0.535689	0.35915	0.756382
1.4712	0.860215	0.376146		0.598711	0.595162	0.378191
0.598989	0.786782	0.511976		0.36763	0.369411	2.00339
0.609498	0.314713	0.219418		0.577704	0.492548	0.449741
0.514921	0.650406	0.240315		0.210074	0.0410457	0.245313
0.756618	0.419617	0.626909		0.672237	0.369411	0.449741
0.735601	1.11199	1.51503		0.451659	0.307842	0.960809
0.493904	0.398636	2.1106		0.189067	0.164183	0.29642
0.504412	0.545502	0.668703		0.220578	0.184705	0.194206
1.20849	1.03855	0		0.304608	0.0615685	0.143099
0.798653	0.639916	0.783637		0.325615	0.256535	1.34922
0.441361	0.73433	0.501528		0.36763	0.246274	1.14479
0.840687	0.73433	1.66131		0.126044	0.0205228	0.531512
0.777635	1.37425	1.41055		0.147052	0.338627	0.623504
0.357292	0.629426	0.3448		0.315111	0.184705	0.582619
1.06137	0.996591	0.658255		0.388637	0.605424	0.572397
0.756618	0.230789	0.783637		1.43901	1.45712	2.3918
0.945773	1.15395	0.835879		0.168059	0.35915	0.449741
0.903738	0.388146	0.511976		1.80664	1.73418	1.82963
0.325766	0.293732	0.156727		0.840297	0.666992	0.879038
0.998316	0.461579	1.24337		0.357126	0.554116	0.613283
0.409835	0.25177	1.04485		0.2836	0.0820913	0.582619
1.20849	0.807763	0.888122		0.65123	0.646469	0.971031
0.388818	0.146866	0.564218		0.609215	0.687515	0.22487
0.851195	0.765801	1.38965		0.945334	1.13902	1.12435
0.96679	1.27983	0.470182		0.493674	0.348888	0.848374
0.252206	0.262261	0.167176		0.147052	0.430979	0.531512
1.16645	0.755311	0.961261		1.07138	1.01588	1.68653
0.914247	0.996591	0.292558		2.04822	2.18568	2.00339
0.81967	0.24128	0.522425		0.462163	0.102614	0.22487
0.882721	1.12248	0.282109		0.462163	0.164183	1.55365
0.378309	0.356674	0.188073		2.58391	3.25287	1.85007
1.20849	0.818253	0.606012		0.924326	0.656731	0.674611
0.420343	0.356674	0.229867		0.315111	0.277058	0.899481
1.00882	1.57356	0.637358		0.577704	0.441241	0.940367
0.210172	0.209809	0.303006		0.189067	0.0205228	0.245313
0.22068	0.472069	0.219418		0.105037	0.205228	0.22487
0.851195	0.702859	0.814982		0.0840297	0.102614	0.562176
0.283732	0.608445	0.323903		0.231082	0.369411	0.357748
0.620007	0.451088	0.741843		0.588208	0.708038	0.643947
0.987807	1.091	0.3448		0.588208	0.266797	0.245313
0.735601	0.576973	0.752291		2.57341	2.37039	3.45483
1.28205	1.08051	0.679152		0.472667	0.666992	0.930145
0.809161	0.50354	0.647806		0.325615	0.225751	0.827932
0.872213	0.692368	0.616461		1.31296	0.820913	1.97273
1.26103	0.902177	0.511976		0.241585	0.256535	0.470183
0.693567	0.356674	0.574667		0.220578	0.123137	0.22487
0.788144	0.723839	1.00306		1.96419	1.86758	2.42247
1.63934	0.755311	0.626909		0.8508	0.554116	0.306641
1.17696	1.17493	1.11799		1.58606	1.32372	1.46166
0.851195	0.818253	0.720946		1.9957	1.40581	2.69844
0.514921	0.629426	1.38965		0.294104	0.35915	1.32878
0.430852	0.398636	0.229867		1.03987	0.277058	0.909703
0.210172	0.419617	0.198521		0.882311	0.595162	0.480405
1.11391	1.22738	0.783637		0.514682	0.697776	2.25892
0.451869	0.367165	0.470182		0.745763	1.71366	1.01192
0.714584	0.48256	0.574667		0.409645	0.307842	1.59453
0.977299	0.608445	0.668703		1.18692	0.697776	0.971031
0.556955	0.325203	0.188073		2.17427	2.05228	1.57409
0.430852	0.587464	0.114933		1.03987	0.615685	1.54343
1.49222	1.22738	1.75535		1.1239	1.81627	1.83985
0.189155	0.157356	0.0835879		0.304608	0.184705	0.470183
1.01933	0.74482	1.09709		0.262593	0.174444	0.572397
0.67255	0.48256	0.794085		1.30246	1.60078	2.66778
0.96679	0.629426	0.397043		1.49153	0.738822	1.42077
0.189155	0.0209809	0.0835879		1.51253	0.985096	1.39011
1.20849	1.05953	1.18068		1.64908	2.0215	1.49232
0.189155	0.146866	0.104485		0.357126	0.543855	0.695054
0.273223	0.272751	0.89857		1.29196	1.08771	2.01361
0.89323	0.608445	0.606012		0.189067	0.21549	0.245313
1.14544	1.38474	0.982158		0.231082	0.102614	0.0613283
0.81967	0.828744	1.14933		0.409645	0.379672	1.06302
0.399326	0.451088	0.89857		1.47052	1.86758	2.3918
0.273223	0.377655	0.3448		0.556696	0.205228	1.32878
1.4712	0.902177	0.89857		1.57556	1.27242	2.17715
0.598989	0.535012	0.386594		1.05037	0.502809	1.52299
0.29424	0.356674	0.20897		1.17642	1.51869	1.25723
1.17696	1.17493	1.13889		0.514682	0.574639	1.15502
0.945773	1.16444	0.773188		1.93268	2.43196	2.42247
0.304749	0.125885	0.41794		1.94319	2.30882	1.63542
1.43968	1.4267	0.658255		0.252089	0.225751	0.695054
0.283732	0.356674	1.33741		0.745763	0.564378	0.971031
0.493904	0.618935	0.511976		0.336119	0.94405	0.490626
0.210172	0.157356	0.146279		1.18692	0.759345	0.674611
0.136612	0.104904	0.3448		0.682741	0.225751	0.633725
0.273223	0.188828	0.219418		2.85701	2.05228	1.27767
0.851195	0.283242	1.00306		0.504178	0.410457	1.01192
0.777635	0.367165	0.511976		1.11339	0.687515	1.86029
1.15594	1.34277	1.14933		0.609215	0.420718	1.29811
0.620007	0.902177	0.867225		0.609215	1.22111	2.29981
1.06137	0.996591	0.679152		1.62807	1.32372	2.15671
1.06137	1.10149	0.888122		0.682741	0.554116	1.21634
0.514921	0.933648	0.647806		1.50203	1.7547	1.88073
0.788144	0.870705	0.867225		1.10289	1.15954	2.00339
0.378309	0.314713	0.407491		1.84865	1.70339	2.28959
1.219	1.01757	0.198521		1.1449	1.1698	1.44121
0.704075	0.912667	1.11799		2.11125	1.73418	2.11583
0.74611	0.671387	0.532873		0.630222	0.87222	1.18568
0.767127	0.49305	0.794085		1.93268	2.82189	1.57409
1.79697	1.69945	1.50458		1.07138	1.3032	0.715496
0.483395	0.639916	1.10754		1.53354	1.6213	2.40202
0.504412	0.356674	0.470182		1.23944	1.05693	0.776825
0.956281	0.870705	0.961261		2.75197	2.39091	2.25892
1.08238	0.776292	1.76579		1.21843	1.64183	2.22826
0.546446	0.356674	0.323903		0.525185	0.72856	0.357748
0.96679	0.576973	0.76274		1.51253	1.59052	2.41225
0.493904	0.755311	0.637358		1.29196	0.851697	0.459962
0.935264	1.05953	0.376146		1.51253	1.36477	2.25892
1.49222	1.54209	1.15978		2.46837	2.6064	2.5349
1.40815	1.61553	0.814982		1.84865	1.82653	1.61498
1.27154	1.01757	1.38965		1.80664	2.1549	2.54512
0.651532	0.74482	1.27472		0.798282	0.0205228	1.15502
0.346783	0.199318	0.282109		0.871808	0.861959	1.93184
0.262715	0.377655	0.585115		1.92218	1.66235	2.26915
0.89323	1.22738	0.794085		0.315111	0.892743	0.919924
1.04035	1.2064	0.97171		2.13225	1.61104	1.60476
0.882721	0.650406	0.606012		1.93268	1.85732	1.66608
1.37662	1.01757	0.929916		0.2836	0.184705	1.23679
1.28205	1.27983	0.940364		1.64908	1.27242	1.80918
0.924756	0.702859	0.626909		1.23944	1.22111	1.82963
0.777635	0.608445	1.11799		1.32347	0.595162	1.10391
0.451869	0.388146	0.929916		2.07973	2.22673	2.56557
0.977299	1.03855	1.4001		1.53354	0.985096	1.07324
1.64985	1.73092	1.67176		1.61757	1.72392	1.24701
0.914247	0.398636	0.574667		1.18692	1.48791	1.72741
0.788144	0.524521	0.929916		1.43901	1.21085	1.20612
0.535938	0.367165	1.04485		0.378133	0.389934	2.15671
				3.08809	2.56535	4.09877
0.0954407	0.104939	0.280614		2.20578	1.69313	0.88926
0.254508	0.524697	0.16629		1.09239	1.3032	1.63542
0.901384	0.146915	0.228648		1.08188	0.554116	1.83985
0.593853	0.787045	1.0497		1.23944	0.502809	1.21634
0.222695	0.356794	0.342972		1.51253	1.45712	2.83132
0.487808	0.6926	0.561227		1.57556	1.10823	0.766603
0.233299	0.493215	0.374151		2.12175	1.65209	1.94206
0.127254	0.0629636	0.197469		2.13225	1.50843	2.55534
0.0424181	0.0839515	0.291007		1.34447	0.769606	0.776825
0.233299	0.241361	0.457296		2.90953	2.62692	3.17885
0.477203	0.335806	0.467689		2.16376	1.73418	1.69675
1.31496	1.87841	1.61093		0.787778	0.892743	1.11413
0.890779	1.0389	1.56936		0.871808	0.708038	1.12435
0.795339	1.09137	0.561227		1.77513	1.3032	2.57579
0.477203	0.0839515	0.124717		0.262593	0.625946	0.705275
0.477203	1.16483	0.582013		1.35498	1.4366	1.68653
0.572644	1.12285	1.15363		1.53354	1.29294	2.01361
0.466599	0.608648	2.18255		1.37599	1.44686	2.00339
0.689294	1.09137	2.00587		1.1344	0.831175	1.9625
0	0.0209879	0.197469		2.72046	3.03738	2.40202
0.911988	0.451239	0.0831448		1.84865	1.73418	1.79896
0.86957	1.47965	0.332579		2.87802	2.41143	2.80066
0.127254	0.272842	0.322186		1.47052	0.820913	1.4821
0.975616	1.78397	1.49661		2.61542	2.00098	2.678
0.837757	0.776551	1.45503		1.53354	1.7547	1.94206
0.32874	0.29383	0.187076		1.39699	0.831175	2.20782
0.243904	0.0839515	0.800268		1.18692	1.02614	1.20612
1.04985	2.0778	2.03705		2.22679	2.64745	1.98295
0.477203	0.766057	0.519655		2.32132	2.06254	1.82963
1.68612	1.86792	1.21599		0.871808	0.430979	1.98295
1.15589	1.30125	1.74604		0.892815	0.87222	2.22826
0.360554	1.31174	0.87302		2.23729	2.51405	2.1976
0.477203	0.0629636	0.207862		0.945334	1.24163	0.838153
0.0424181	0.703094	2.08901		3.20363	3.12973	2.42247
1.69672	1.3852	1.08088		1.29196	1.06719	0.766603
1.06045	0.912972	1.67329		2.14276	2.01124	2.89265
0.689294	1.57409	0.893806		1.65959	1.6213	1.78874
1.6331	1.42718	1.23678		2.11125	1.90862	2.26915
0.307531	0.503709	0.696337		2.02722	2.45248	2.86199
0.127254	0.0209879	0.0207862		2.14276	2.56535	1.97273
0.721107	0.6926	0.27022		0.640726	0.564378	1.61498
0.625667	0.629636	1.40307		1.27095	1.00562	1.88073
0.180277	0.367288	0.488475		1.85916	1.74444	2.32025
0.233299	0.461733	1.16403		1.418	1.10823	2.07494
0.466599	0.104939	1.0601		0.871808	0.513071	2.2487
0.562039	0.419757	0.207862		0.861304	1.29294	1.83985
0.466599	0.472227	0.748303		1.56505	1.25189	1.44121
0.625667	0.954948	0.498869		2.46837	2.44222	2.14649
0.911988	0.535191	1.44464		0.913823	0.584901	1.29811
0.689294	1.17532	0.997737		1.4285	1.34425	1.55365
0.381763	0.220373	0.966558		2.20578	2.24725	3.07663
2.15272	1.68952	1.68368		0.966341	1.06719	1.36966
0.519621	0.535191	0.644372		2.73096	2.78084	2.74955
0.551435	0.734576	0.956165		1.50203	1.28268	2.41225
0.678689	0.220373	0.561227		2.40535	2.29856	2.54512
0.169672	0.272842	0.415724		1.81714	2.31908	2.62689
0.625667	0.776551	1.54857		1.49153	1.52895	2.22826
0.318136	0.199385	0.218255		1.57556	1.39555	2.14649
0.307531	0.367288	0.904199		0.724756	0.564378	1.82963
0.890779	0.262348	0.332579		2.46837	1.72392	2.3407
0.201486	0.0419757	0		2.46837	2.23699	1.15502
0.434785	0.671612	0.311793		2.836	2.93476	3.59792
1.49524	1.88891	1.62132		0.945334	0.87222	1.43099
0.530226	0.461733	0.70673		0.745763	1.22111	0.797267
0.636271	0.703094	0.291007		1.6911	1.36477	2.40202
1.03924	1.50063	1.60054		0.987349	1.45712	1.07324
1.18771	1.2173	2.52552		1.67009	1.20059	1.20612
0.530226	1.46915	1.18481		1.78563	1.84705	2.70866
0.413576	0.304324	1.14324		2.01671	2.14464	2.29981
0.339345	0.272842	0.457296		3.1091	2.81163	2.55534
0.742316	0.535191	0.675551		1.88016	1.77522	2.11583
0.86957	1.2173	1.93312		3.07759	2.45248	2.47357
0.996825	1.31174	1.14324		2.20578	2.43196	1.9114
2.42843	1.35372	1.64211		1.1449	1.4366	1.59453
1.6437	1.5636	2.03705		0.546193	0.348888	0.858596
0.604457	0.598154	2.22412		2.68895	3.24261	3.09708
0.890779	0.923466	0.498869		2.79399	2.83215	2.80066
0.911988	1.39569	1.37189		1.62807	1.85732	1.79896
1.09227	1.51113	1.69407		2.10074	1.46738	1.90118
1.42101	0.829021	1.23678		0.829793	1.09797	0.480405
2.56629	2.55003	2.17216		2.60492	1.8881	2.57579
1.43161	1.75249	1.21599		0.861304	0.513071	1.69675
0.827152	0.923466	0.582013		2.57341	2.30882	3.38328
0.911988	1.49014	0.70673		0.987349	1.41608	1.87051
0.466599	1.22779	0.582013		0.325615	0.328365	1.08347
0.265113	0.356794	0.758696		1.56505	1.64183	1.97273
0.954407	0.619142	1.82918		1.52304	1.01588	2.2487
1.62249	2.23521	1.71486		1.7016	1.71366	1.9625
1.66491	1.31174	1.43425		2.59442	2.23699	1.72741
1.37859	1.74199	1.8084		1.47052	1.90862	3.02553
1.99365	2.41361	1.88115		1.46002	0.841436	1.53321
0.530226	0.724082	1.91233		1.50203	1.58026	0.684832
0.392367	0.944454	0.997737		1.07138	1.11849	1.16524
0.551435	0.891985	2.28648		1.28145	1.02614	2.45313
1.42101	1.77348	1.45503		2.41585	1.41608	2.31003
2.41783	2.17224	1.33032		2.2583	2.13437	2.3918
0.827152	0.629636	1.33032		2.68895	1.98045	2.80066
0.487808	0.304324	2.2553		1.24994	0.708038	2.17715
1.07106	0.671612	0.70673		1.11339	0.646469	0.705275
0.32874	0.619142	1.52778		1.1449	1.58026	1.85007
1.80277	2.09879	2.22412		3.28766	3.15025	2.60645
1.69672	2.16175	1.12245		2.11125	2.17542	3.38328
0.890779	1.77348	1.96429		1.06087	1.23137	2.21804
0.604457	0.367288	0.893806		1.39699	1.32372	3.65925
0.519621	0.283336	1.70447		1.74362	2.03176	1.93184
1.11347	2.31916	2.29687		2.17427	2.29856	1.63542
1.14529	1.65804	1.91233		1.22893	1.8881	2.45313
0.901384	0.598154	0.498869		2.66794	1.74444	1.30834
1.61189	0.902479	1.43425		1.95369	1.51869	1.52299
0.880175	1.2068	0.197469		3.08809	3.22208	2.50424
0.381763	0.146915	0.155896		0.556696	0.625946	0.735939
0.222695	0.251854	0.374151		2.22679	2.52431	2.71889
0.795339	1.04939	1.43425		1.16591	0.831175	0.52129
0.275717	0.703094	0.582013		1.1239	0.94405	1.81941
2.03607	1.86792	2.62945		2.51039	2.36013	3.93523
1.14529	2.05681	1.38228		1.20793	0.769606	2.02383
0.98622	1.72101	1.30953		2.92003	2.94503	2.59623
0.752921	0.598154	1.00813		2.30031	2.55509	1.97273
0.371158	0.514203	1.17442		2.33182	2.96555	2.65756
2.1103	1.8994	0.924985		0.336119	0.246274	1.61498
1.09227	0.860503	0.446903		2.22679	1.76496	2.25892
0.742316	1.36421	1.48621		2.8255	2.61666	3.86368
1.33617	2.09879	2.47356		1.81714	2.51405	2.51446
1.69672	1.59508	1.56936		2.03772	1.77522	2.22826
0.954407	0.703094	1.8084		3.18262	3.30418	2.89265
0.911988	1.33273	0.883413		2.43686	2.7911	2.49402
0.254508	0.314818	0.405331		2.32132	2.11385	0.470183
2.01486	2.47657	1.28874		2.80449	2.96555	2.25892
0.54083	0.566673	0.363758		0.882311	0.738822	1.15502
0.455994	0.262348	0.602799		2.67845	2.6064	2.20782
1.03924	1.52162	2.44238		2.2793	1.82653	4.19076
0.699898	0.818527	1.59014		1.15541	0.995357	1.56387
1.00743	1.75249	0.810661		1.1344	0.903005	2.11583
0.625667	1.52162	1.86036		1.61757	1.70339	2.71889
1.18771	1.18581	1.28874		1.1344	1.1698	0.971031
1.00743	0.682106	0.883413		2.24779	2.41143	2.88243
1.50584	1.49014	1.67329		0.808785	1.23137	0.275977
0.710503	0.241361	1.29914		2.30031	2.49352	2.46335
0.371158	0.230867	0.43651		1.88016	1.79575	1.99317
0.858966	1.28026	1.47582		1.85916	2.00098	2.40202
0.243904	0.115433	0.145503		2.04822	1.95993	2.65756
1.08166	0.713588	1.52778		1.03987	1.10823	2.57579
0.21209	0.125927	0.0831448		1.9957	2.1549	1.60476
0.402972	0.272842	0.467689		3.1196	3.08869	2.92331
0.752921	0.461733	2.24491		2.81499	1.73418	2.62689
0.201486	0.409264	0.582013		2.02722	1.74444	2.46335
1.12408	0.881491	1.40307		2.19527	1.68287	0.511069
0.996825	1.30125	2.62945		1.91167	1.32372	2.85176
1.53765	1.5636	1.00813		2.68895	2.90398	2.28959
0.455994	0.419757	0.415724		2.24779	3.22208	3.52638
0.816548	0.975936	1.11206		1.39699	1.25189	2.43269
1.77095	1.70002	2.29687		2.10074	2.32934	2.8211
0.148463	0.0629636	3.86623		2.21628	2.09333	2.07494
0.858966	1.04939	1.0497		1.52304	1.47764	1.78874
0.477203	0.230867	1.0601		2.36333	1.61104	2.86199
1.34677	1.34322	2.08901		2.28981	1.59052	2.37136
0.615062	0.839515	0.945772		0.945334	0.564378	1.30834
0.434785	0.944454	0.956165		1.35498	1.27242	2.21804
0.32874	0.493215	0.966558		1.96419	1.79575	1.88073
1.33617	0.860503	0.623586		4.00191	3.51967	2.25892
1.6331	1.7315	1.26796		2.5524	2.88346	2.0545
1.50584	2.23521	2.49434		0.955837	1.76496	2.1976
1.98304	1.80496	2.59827		1.81714	1.55974	3.15841
0.615062	0.734576	0.976951		2.93053	1.77522	2.65756
0.795339	0.682106	0.509262		0.65123	0.636208	0.0408855
0.933198	0.430251	0.997737		1.85916	1.48791	2.11583
0.54083	0.251854	0.322186		2.22679	1.78549	2.26915
0.996825	2.15126	1.62132		1.63858	1.4366	2.73933
0.413576	0.440745	2.32805		3.79184	3.31444	2.60645
1.35738	1.28026	0.748303		2.14276	2.48326	1.57409
0.943802	1.74199	1.6525		2.40535	2.55509	3.55704
1.23012	1.66854	3.85584		2.22679	2.36013	2.75977
0.848361	0.514203	1.40307		2.2793	2.2883	0.480405
1.90881	0.996924	1.60054		2.78348	2.55509	2.0545
1.1771	2.16175	2.4112		1.75412	1.84705	2.52468
0.837757	0.671612	1.67329		0.441156	0.35915	0.940367
0.816548	0.808033	0.509262		2.18477	1.77522	2.81088
1.03924	1.60557	1.27835		2.34233	2.77058	2.15671
0.816548	0.629636	1.12245		2.61542	2.21647	2.49402
0.455994	0.29383	0.530048		2.65744	2.91424	1.98295
0.933198	1.01791	1.60054		3.59227	2.67823	3.18907
1.45282	2.02533	1.55896		2.43686	2.10359	2.00339
1.01803	1.99385	1.37189		1.34447	0.995357	1.85007
1.21952	1.78397	2.16176		3.53975	2.78084	2.56557
1.15589	1.42718	1.25756		1.86966	1.79575	3.07663
0.890779	1.02841	1.18481		2.02722	1.53921	2.33047
1.6543	1.65804	2.17216		0.556696	0.697776	0.122657
1.00743	0.776551	0.997737		1.60707	1.05693	2.44291
0.106045	0.356794	0.748303		2.16376	2.51405	3.7308
1.52705	1.46915	1.44464		1.93268	1.67261	2.16693
1.53765	1.47965	1.3615		2.65744	2.94503	2.45313
0.54083	0.93396	1.2056		2.59442	2.59614	2.84154
1.95123	2.18274	2.47356		2.99356	3.22208	2.40202
1.36798	2.35064	2.13058		1.63858	1.73418	2.38158
0.54083	0.388276	1.02892		2.48938	2.1549	2.27937
1.28315	1.71051	2.00587		1.96419	1.60078	2.27937
0.678689	0.818527	0.467689		1.51253	1.85732	2.20782
0.763525	1.18581	2.00587		2.04822	2.99633	2.54512
1.26194	1.3852	1.6525		2.41585	2.38065	1.67631
1.6543	1.74199	1.6629		0.430652	0.441241	1.52299
0.434785	0.125927	0.13511		1.96419	1.64183	1.93184
1.00743	1.09137	1.22639		2.5419	2.64745	2.03405
1.56947	1.98335	2.03705		3.22464	3.23235	2.11583
1.00743	1.12285	1.18481		2.28981	2.44222	2.79044
0.11665	0.167903	0.394938		2.23729	2.1549	3.11752
2.13151	1.65804	2.59827		2.94104	2.46274	3.11752
1.3998	1.17532	0.914592		2.46837	2.473	3.03575
1.20891	0.891985	1.93312		3.18262	2.70901	3.04597
0.98622	0.356794	1.77722		1.82765	1.74444	2.11583
1.37859	1.7315	2.19294		0.546193	0.492548	1.61498
0.32874	0.954948	0.374151		1.86966	2.01124	2.08516
0.604457	0.818527	0.353365		3.59227	3.72489	1.13457
1.99365	1.96237	1.94351		2.8465	2.17542	2.33047
0.805943	0.881491	0.956165		2.57341	2.14464	2.00339
0.572644	0.682106	0.789875		1.37599	1.27242	2.41225
1.26194	1.74199	1.37189		2.5524	2.473	2.93354
1.53765	1.29075	1.45503		2.75197	2.34986	4.05789
1.29375	0.98643	1.18481		2.87802	3.60176	2.95398
0.816548	0.619142	0.727517		3.35068	2.48326	2.06472
1.32556	1.75249	1.47582		3.76033	3.67359	2.42247
1.1665	1.31174	1.84997		2.5629	2.80137	2.15671
1.67551	1.51113	1.68368		2.5419	2.94503	3.90457
1.12408	1.64755	1.60054		2.39485	3.22208	2.29981
1.13468	1.85743	1.46543		1.79613	1.23137	2.26915
1.50584	1.39569	1.10167		0.693245	0.564378	1.93184
0.880175	1.04939	1.8084		2.52089	2.51405	2.17715
1.20891	1.09137	1.62132		3.34018	3.0579	2.57579
0.710503	0.146915	1.26796		2.2583	2.53457	3.40372
0.816548	0.808033	0.519655		2.89902	2.75006	1.51276
0.530226	0.629636	1.37189		0.304608	0.246274	1.03236
0.86957	1.36421	1.97469		3.61328	3.24261	2.28959
1.28315	1.81545	1.41346		1.51253	2.2062	2.70866
0.86957	0.797539	2.33845		3.00406	3.5915	2.02383
1.70733	2.11978	1.72525		3.46622	4.42267	2.18737
2.46025	2.68645	2.77496		1.74362	1.73418	2.27937
1.06045	1.22779	1.39267		2.59442	2.08307	3.61837
0.636271	1.18581	2.7022		2.21628	1.44686	0.81771
1.15589	2.35064	2.16176		3.37169	3.86855	2.28959
2.33299	2.47657	2.42159		3.1301	2.83215	2.85176
1.68612	2.44509	2.04744		2.2688	2.57562	2.42247
1.59068	1.78397	1.84997		0.766771	0.574639	1.94206
1.51645	2.22471	1.98508
0.763525	1.47965	1.39267		0.72086	0.271674	0.805209
0.805943	1.40619	1.26796		0.0800956	0.397062	0.144525
1.29375	1.80496	2.02665		0.0600717	0.10449	0.856825
0.975616	1.51113	2.29687		0.100119	0.167184	0.340665
1.4104	1.57409	1.62132		0.0800956	0.198531	0.557452
				0.0800956	0.10449	0.103232
0.0627362	0.199418	0.700477		0.120143	0.616492	0.629715
0.0418241	0.22041	0.993213		0.36043	0.135837	0.289049
0.125472	0.0839655	0.982758		0.280335	0.167184	0.144525
0.0209121	0	0.679567		0.470562	0.449307	0.660684
0.0522802	0.440819	1.02458		1.12134	1.52556	1.39363
0.0209121	0.0209914	0.188188		0.0400478	0.020898	0.144525
0.345049	0.0629742	0.731841		0.120143	0.041796	0.0412928
0.0209121	0.0629742	0.522744		0.420502	0.167184	0.412928
0.146385	0.0209914	0.365921		0.120143	0.344817	0.464544
0.0627362	0	0.40774		0.400478	0.679186	0.629715
0.10456	0.0629742	0.250917		0.100119	0.020898	0.103232
0	0.335862	0.42865		1.60191	1.72409	1.52783
0.0209121	0	0.0418195		0.290346	0.334368	0.278726
0.397329	0.60875	1.07685		0.200239	0.114939	0.185817
0.731923	0.241401	1.07685		0.580693	0.773227	0.887795
0.491434	0.125948	1.00367		0.390466	0.344817	0.763916
0.313681	0.167931	0.104549		0.280335	0.856819	0.443897
0.146385	0.0419828	1.04549		0.110131	0.020898	0.185817
0.0836483	0.629742	1.10822		0.380454	0.10449	0.619392
0	0.0944612	0.104549		0.160191	0.125388	0.268403
0.146385	0.409332	0.0209098		1.03123	0.31347	0.371635
0.10456	0.0209914	0.355466		1.62194	1.23298	2.10593
0	0.0419828	0.0209098		0.881051	0.491103	1.10458
0.0209121	0.0419828	0.0209098		1.19142	0.710533	1.46589
0.355505	0.167931	0.0627293		0.46055	0.125388	0.887795
0.313681	0.188922	0.742296		0.72086	0.146286	0.454221
0.0418241	0.388341	0.439105		1.72205	2.30923	1.97173
0.219577	0.251897	1.01412		0.450538	0.344817	0.51616
0.250945	0.262392	0.0418195		0.420502	0.156735	0.960057
0.0627362	0	0.083639		1.18141	0.292572	0.433574
0.125472	0.0209914	0.167278		0.430514	0.125388	0.381958
0.0209121	0.398836	0.44956		0.430514	0.188082	0.846502
0.250945	0.230905	0.533199		0.610729	0.167184	0.7123
0.146385	0.0629742	0.125459		0.991183	0.919513	1.01167
0.230033	0.104957	0.250917		0.370442	0.344817	0.753593
0.0627362	0.0734698	0.250917		0.41049	0.20898	0.629715
0.627362	0.377845	1.61005		0.640765	0.585145	0.7123
0.0418241	0	0.0418195		0.891063	0.188082	0.247757
0.44961	0.0944612	0.261372		0.390466	0.606043	0.825856
0.637818	0.53528	0.648202		0.830992	1.23298	1.03232
0.700555	0.209914	1.0664		1.1714	2.20474	1.80656
0.533258	0.209914	1.22322		1.73207	1.98531	2.03367
0.135928	0.0209914	0.512289		0.300358	0.0835921	1.10458
0.282313	0.0839655	0.303191		0.380454	0.167184	0.402605
0.177753	0	0.230007		0.640765	0.146286	1.35234
0.0418241	0.0209914	0.0627293		1.01121	1.03445	1.82721
0.188209	0.251897	0.303191		0.380454	0.10449	0.619392
0.324137	0.0209914	0.376376		0.290346	0.334368	1.85817
0.0941043	0.272888	0.125459		1.65197	1.81813	1.98205
0.324137	0.115453	1.04549		0.340406	0.229878	0.629715
0.543714	0.136444	0.909574		0.470562	0.240327	1.07361
0.292769	0.0629742	0.355466		0.480573	0.219429	1.92011
0.397329	0.451315	0.0418195		0.750896	0.282123	1.76527
0.721467	0.346358	1.05594		2.35281	2.36148	1.38331
0.198665	0.0839655	0.376376		2.39286	2.1525	2.15755
0.115016	0.136444	0.846845		1.24148	2.04801	1.72397
0.167297	0.104957	0.230007		0.380454	0.188082	0.846502
0.575082	0.167931	0.616838		0.570681	0	0.825856
0.0836483	0.0944612	0.125459		0.901075	0.543349	1.22846
0.648274	0.587759	1.41141		2.31276	2.10025	2.2711
0.742379	0.335862	0.125459		1.21145	1.42107	2.66338
0.972411	0.871142	0.8573		1.21145	1.41062	1.97173
0.0313681	0.304375	0.104549		0.610729	0.449307	0.701977
0.846939	0.482802	1.15004		0.630753	0.574696	1.63106
0.376417	0.167931	0.993213		0.400478	0.167184	0.660684
0.491434	0.640237	0.188188		1.52182	1.03445	1.8685
0.135928	0.0419828	0.167278		0.150179	0.0626941	1.17684
0.230033	0.0629742	0.209098		0.520621	0.240327	1.30072
0.0836483	0.0629742	0.146368		1.85221	1.58825	2.07496
0.146385	0.0629742	0.167278		1.30155	0.835921	1.5588
0.512346	0.209914	0.42865		1.32158	1.31658	1.38331
1.3802	1.68981	1.43232		0.560669	0.606043	0.805209
0.0209121	0.0419828	0.104549		0.41049	0.376164	1.89947
0.55417	0.272888	1.02458		0.760908	0.397062	1.17684
0.0209121	0.0839655	0.38683		1.54184	1.97486	1.18717
0.282313	0.314871	1.09776		0.510609	0.700084	1.30072
0.627362	0.241401	0.846845		3.0136	3.30189	1.48654
0.439154	0.167931	0.512289		0.280335	0.0731431	0.22711
1.40111	1.14403	1.35913		1.83219	2.44507	2.47757
0.167297	0.136444	0.397285		2.30275	2.56001	3.72667
0.146385	0.388341	0.42865		0.600717	0.250776	2.41563
1.26518	1.13353	1.07685		1.77211	1.05535	1.77559
0.365961	0.104957	0.784116		2.16258	2.45552	3.33439
0.282313	0.14694	0.0627293		0.971159	0.365715	1.24911
0.480978	0.283384	0.710932		2.50299	2.85258	2.37433
0.826027	0.493298	1.13958		1.29154	0.532899	1.20781
0.428698	0.178427	0.627293		2.42289	2.42417	2.81823
0.711011	0.398836	0.648202		4.09489	3.76164	3.58215
0.815571	0.881638	1.32777		1.07128	2.12115	1.99238
0.386873	0.251897	0.669112		2.27271	1.60915	2.28143
0.334593	0.230905	0.784116		1.05125	0.888166	2.47757
0.167297	0.157435	0.115004		2.02241	2.03756	1.48654
0.878307	0.430323	1.30686		2.49297	1.93307	1.88914
0.125472	0.125948	0.439105		1.21145	2.24654	1.98205
0.961955	1.25948	0.700477		0.420502	0.595594	1.38331
0.846939	0.482802	0.177733		1.95233	1.93307	2.11625
0.480978	0.104957	0.575018		2.24268	2.6227	2.85952
1.27564	1.61634	1.16049		1.94232	2.00621	2.26078
1.05606	1.10205	0.460015		1.5919	1.40017	2.29175
0.711011	0.68222	0.271827		1.54184	1.15984	1.14587
0.878307	0.598254	1.10822		2.39286	2.71674	0.495513
1.46385	0.377845	0.418195		1.02122	1.78678	1.74462
1.15016	0.46181	1.01412		0.740884	0.710533	1.71365
0.334593	0.251897	0.606383		2.05245	1.88082	1.693
0.209121	0.398836	0.0418195		2.0124	2.27788	2.2711
0.188209	0.14694	0.397285		2.25269	3.16605	2.53951
1.18153	1.41692	1.64142		1.93231	1.78678	2.42595
0.439154	0.178427	0.209098		2.57307	3.06156	2.08529
0.585538	0.367349	0.324101		1.88225	2.34058	3.30342
0.156841	0.209914	0.0418195		2.03243	1.79723	2.14722
0.993324	0.860647	0.87821		1.24148	1.18074	2.35369
1.1188	1.02858	1.09776		1.36162	0.595594	0.660684
0.815571	0.430323	1.05594		0.991183	0.794125	1.41428
0.60645	0.398836	0.460015		2.08249	2.21519	2.03367
0.271857	0.115453	0.125459		1.45173	2.83168	0.929087
0.888763	0.577263	0.81548		1.22146	1.72409	2.19884
0.177753	0.178427	0.292737		2.2627	2.34058	2.30207
0.585538	0.524785	1.25459		1.19142	0.397062	1.22846
0.407785	0.46181	0.794571		2.06246	0.668737	2.63241
1.46385	0.692716	1.36959		2.20263	2.29878	2.26078
1.52658	1.19651	0.972303		1.15137	0.63739	0.856825
1.18153	0.68222	1.17095		2.48296	2.22564	0.867148
0.878307	0.797673	0.0418195		2.05245	2.29878	2.57048
0.428698	0.167931	1.04549		0.690824	0.940411	0.794886
0.10456	0.178427	0.167278		1.8422	1.98531	2.17819
1.00378	0.75569	0.909574		4.16497	3.82434	2.56015
0.397329	0.335862	0.710932		2.16258	2.59135	3.1176
0.313681	0.188922	0		2.75329	3.34368	3.10728
0.784203	0.440819	1.33822		1.39166	2.24654	2.49821
1.07697	0.913125	1.31731		0.851016	1.0449	1.1149
0.376417	0.346358	0.188188		1.33159	0.41796	1.57945
0.836483	0.75569	0.731841		2.21264	2.98842	0.320019
0.219577	0.14694	0.083639		3.76449	3.58401	3.32407
1.00378	0.787177	0.690022		1.64196	1.12849	2.56015
0.867851	0.90263	0.324101		2.17259	2.01666	2.45692
0.941043	0.713707	0.627293		0.750896	0.459756	1.07361
0.428698	0.199418	0.805025		2.98356	2.6436	3.01437
0.721467	0.68222	1.35913		1.45173	1.91217	2.30207
1.13971	0.986595	1.2964		1.92229	1.99576	2.86985
0.690098	0.60875	0.554108		0.72086	0.647839	1.17684
1.26518	1.2175	1.11867		2.05245	0.919513	2.18852
1.01424	0.661229	0.42865		1.05125	0.585145	0.805209
1.1188	1.37494	1.2964		1.0913	1.14939	1.47622
1.17108	1.16502	1.2964		1.81216	2.59135	2.43627
0.407785	0.430323	1.07685		1.11133	0.835921	2.79759
0.480978	0.440819	0.648202		1.27152	0.31347	1.52783
1.1188	1.03907	0.773661		1.24148	1.17029	1.78591
0.878307	0.818664	0.460015		2.24268	2.35103	2.34337
0.480978	0.797673	0.87821		1.46174	1.87037	2.63241
1.05606	0.90263	0.920029		1.25149	1.32702	1.24911
1.17108	0.75569	1.01412		1.672	2.19429	1.78591
0.230033	0.230905	0.700477		0.6708	0.668737	0.495513
0.878307	0.661229	0.575018		1.38165	1.6196	1.52783
0.711011	0.850151	0.606383		0.230275	0.31347	0.588422
0	0.0419828	0.240462		2.92349	2.92572	1.62074
0.522802	0.209914	0.522744		2.29274	2.54956	2.0027
0.282313	0.272888	0.0627293		0.660789	1.14939	0.578099
0.533258	0.199418	0.219552		2.04244	1.80768	0.856825
1.10834	0.587759	1.05594		1.74208	1.35837	2.10593
0.857395	0.577263	1.02458		1.14136	1.12849	1.693
0.637818	0.367349	0.87821		3.58428	3.44817	4.0054
0.690098	0.167931	0.303191		1.69202	1.52556	0.949734
1.41157	1.16502	1.00367		0.270323	0.250776	0.753593
0.669186	0.60875	0.219552		1.30155	2.88393	1.07361
0.460066	1.39593	1.21277		2.14256	2.48686	3.24148
1.19199	0.881638	0.710932		0.750896	0.63739	2.01302
0.261401	0.293879	0.083639		2.25269	1.5987	1.84785
0.575082	1.03907	0.710932		1.07128	1.21209	2.75629
0.752835	0.367349	0.87821		0.41049	0.344817	1.13555
0.439154	0.167931	0.501834		3.67438	2.6018	3.53053
1.0456	0.808168	0.648202		0.320382	0.397062	1.45557
0.794659	0.409332	0.940939		2.06246	3.37503	1.33169
0.146385	0.514289	1.19186		2.41288	0.971758	0.505837
1.23381	1.19651	1.47414		1.44172	1.11804	0.381958
1.17108	0.776681	0.888664		2.40287	1.65094	2.24013
0.334593	0.14694	0.083639		1.90227	2.69584	0.856825
0.690098	0.671724	0.731841		0.590705	0.355266	1.31105
0.439154	0.314871	0.313646		2.12253	3.01976	2.14722
0.188209	0.514289	0.439105		1.69202	1.40017	0.836179
0.575082	0.346358	0.867755		2.23266	1.37927	2.38466
0.156841	1.01808	0.846845		1.36162	1.51511	1.23878
0.899219	1.42741	0.501834		3.42409	2.97797	3.55118
1.18153	1.24899	1.04549		1.43171	1.72409	2.19884
0.972411	0.745194	0.606383		2.00239	1.51511	3.25181
1.15016	0.587759	0.742296		0.6708	0.344817	1.44525
1.23381	1.34345	0.522744		1.672	2.12115	2.41563
1.26518	0.860647	0.637747		1.50179	1.25388	4.22219
1.01424	0.766186	1.08731		1.20143	0.334368	1.8685
0.784203	0.482802	1.30686		5.31634	5.65291	1.693
0.637818	0.881638	0.972303		1.57188	0.647839	1.08394
0.637818	0.272888	0.669112		0.41049	0.146286	1.18717
0.669186	0.136444	0.240462		1.00119	1.0449	1.52783
0.648274	0.241401	0.794571		1.39166	1.66139	0.660684
0.418241	0.262392	0.083639		1.95233	2.05845	1.32137
1.62069	1.01808	1.33822		0.230275	0.125388	0.474867
0.0418241	0.314871	0.313646		2.03243	2.02711	2.03367
0.669186	0.787177	0.554108		1.3416	0.355266	0.805209
0.784203	0.75569	0.303191		0.961147	0.898615	3.16922
1.03515	0.734698	0.825935		0.700836	0.794125	2.21949
1.43248	1.13353	0.731841		2.44292	1.90172	4.64544
0.972411	1.10205	0.648202		0.901075	0.292572	2.74597
0.334593	0.0629742	0.115004		1.44172	0.867268	1.49686
2.03893	1.37494	0.669112		1.89226	1.52556	1.01167
0.857395	0.944612	0.292737		1.07128	1.0867	0.939411
0.365961	0.0419828	0.752751		0.861027	0.909064	0.598745
1.25472	1.65832	1.10822		0.72086	1.15984	0.650361
2.12258	1.00759	0.846845
0.731923	0.430323	0.8573		0.0209759	0	0.0841046
1.56841	1.06006	0.888664		0.209759	0.147036	0.126157
0.951499	0.787177	1.05594		0.146831	0.399096	0.0420523
1.32792	1.00759	1.21277		0.524397	0.399096	1.18798
0.794659	0.451315	0.637747		0.576837	0.0840203	0.767454
1.33837	1.37494	0.899119		0.440493	0.525127	0.588732
1.00378	1.38543	0.972303		0.744644	0.8297	0.294366
0.711011	0.251897	0.763206		0.314638	0.231056	0.378471
1.02469	0.619246	1.35913		0.241223	0.220553	0.0210262
1.85072	0.766186	1.20231		0.545373	0.546132	0.441549
1.25472	1.76328	1.03503		0.314638	0.640655	0.336418
1.35928	1.62683	1.45323		0.125855	0.357086	0.0420523
0.920131	0.514289	0.940939		0.125855	0.262563	0.0841046
1.01424	0.493298	1.0664		0.30415	0.462112	0.0630784
0.386873	0.167931	0.42865		1.02782	1.01875	1.03028
0.888763	0.808168	1.56823		0.513909	0.966233	0.883098
1.20244	1.13353	1.15004		0.524397	0.357086	0.536167
0.721467	0.839655	0.595928		0.188783	0.861208	0.13667
0.512346	0.440819	0.940939		0.293662	0.367589	0.189235
0.616906	0.440819	0.575018		0.314638	0.168041	0.105131
0.230033	0.178427	0.355466		0.209759	0.0420102	0.357445
				1.37392	0.861208	0.967203
0.113434	0.208139	0.485606		0.377566	0.0420102	0.115644
0.18562	0.168494	0.185977		0.272686	0.451609	0.798994
0.247493	0.208139	0.40295		0.734156	0.451609	0.672837
0.329991	0.307253	0.55793		0.0629276	0.294071	0.252314
0.206244	0.287431	0.123984		0.178295	0.252061	0.105131
0.433113	0.436102	0.392617		0.692204	1.19729	1.09336
0.969349	0.604595	0.826563		0.503421	0.346584	0.294366
0.546548	0.396456	0.495938		0.209759	0.451609	0.431036
0.0412489	0.13876	0.340957		0.818059	0.409599	0.378471
0.0618733	0.099114	0.144649		0.230735	0.147036	0.168209
0.629046	0.376633	0.692247		0.524397	1.45985	1.59799
0.299054	0.336988	0.392617		0.209759	0.378091	0.220775
0.268118	0.13876	0.630254		0.566349	0.525127	0.483601
0.0206244	0.099114	0.0826563		0.398542	0.78769	0.147183
0.979661	1.31822	0.568262		0.870499	0.157538	0
0.268118	0.247785	0.309961		1.16416	1.00824	1.27208
0.226869	0.178405	0.144649		0.629276	0.525127	0.515141
0.268118	0.257696	0.299629		0.0839035	0.0420102	0.294366
1.24778	0.812735	0.898887		0.943914	0.514624	1.21952
0.123747	0.0198228	0.123984		0.513909	0.262563	0.252314
0.134059	0.13876	0.10332		0.283174	0.189046	0.178722
0.494987	0.465836	0.278965		0.503421	0.241558	0.304879
0.319679	0.178405	0.144649		0.125855	0.210051	0.252314
0	0.118937	0.0413282		1.42636	1.59639	1.16695
0.453738	0.307253	0.289297		0.125855	0.420102	0.494115
0.309367	0.237874	0.351289		0.199271	0	0.168209
0.525923	0.406367	1.0642		0.880987	1.10277	0.672837
0.0721856	0.13876	0.10332		0.566349	0.252061	0.378471
0.0824978	0.118937	0.10332		0.314638	0.147036	0.420523
0.0412489	0.218051	0.0619922		0.35659	0.210051	0.494115
0.0206244	0.307253	0.464942		0.545373	0.430604	0.189235
0.134059	0.257696	0.774903		0.0629276	0.0420102	0.189235
1.4334	1.50653	1.07453		0.262198	0.451609	0.252314
0.123747	0.148671	0.165313		0.639764	0.861208	0.630784
0.18562	0.208139	0.320293		0.230735	0.189046	0.147183
0.319679	0.178405	0.206641		0.283174	0.304574	0.525654
0.103122	0.118937	0.165313		0.503421	0.651157	0.95669
0.494987	0.237874	0.547598		0.503421	0.252061	0.168209
0.598109	0.446013	0.774903		0.629276	0.189046	0.536167
0	0.178405	0.0206641		0.419518	0.346584	0.473088
0.18562	0.297342	0.237637		0.629276	0.714173	0.609758
0.268118	0.188317	0.340957		0.199271	0.178543	0.199748
0.0206244	0.198228	0.888555		0.430005	0.514624	0.494115
0.350616	0.247785	0.0619922		0.419518	0.409599	0.567706
0.587797	1.53627	0.702579		0.314638	0.0210051	0.0630784
0.618733	0.515393	0.351289		0.513909	0.735178	0.641298
0.319679	0.336988	0.516602		1.11172	1.10277	1.18798
1.42309	0.614507	0.413282		0.283174	0.493619	0.357445
1.13434	0.802823	0.537266		0.346102	0.441107	0.252314
0.402177	0.118937	0.650918		0.849523	0.70367	0.641298
0.959037	0.327076	0.692247		0.388054	0.252061	0.325905
0.453738	0.158582	0.340957		0.293662	0.178543	0.304879
0.18562	0.118937	0.299629		0.293662	0.241558	0.294366
0.247493	0.0594684	0.165313		0.430005	0.409599	0.231288
0.257806	0.118937	0.0826563		0.0839035	0.157538	0.189235
0.164996	0.0594684	0.165313		0.209759	0.0840203	0.168209
0.618733	0.446013	1.02287		0.807571	0.409599	0.357445
0.391864	0.277519	0.619922		0.440493	0.147036	0.399497
0.154683	0.198228	0.144649		0.262198	0.913721	0.788481
1.36121	0.515393	0.661251		0.293662	0.441107	0.189235
0.577484	0.475747	0.413282		0.388054	0.189046	0.189235
0.226869	0.13876	0.165313		0.692204	0.493619	0.462575
0.206244	0.158582	0.537266		0.125855	0.12603	0.147183
0.598109	0.703709	0.50627		0.503421	0.430604	0.620271
0.629046	0.465836	0.464942		0.492933	0.304574	0.756941
0.443426	0.198228	0.599258		0.125855	0.12603	0.210261
0.154683	0.148671	0.320293		0.471957	0.57764	0.54668
0.794041	0.42619	0.919551		0.209759	0.430604	0.220775
0.237181	0.208139	0.330625		0.440493	0.70367	0.536167
1.00029	0.703709	0.485606		0.398542	0.567137	0.399497
0.103122	0.13876	0.681915		1.43685	0.598645	0.662324
0.711543	0.455924	0.10332		0.524397	0.535629	0.473088
0.18562	0.13876	0.320293		0.40903	0.693167	0.420523
0.433113	0.287431	0.216973		1.11172	0.798193	0.473088
0.381552	0.208139	0.320293		0.367078	0.598645	0.399497
0.402177	0.218051	0.495938		0.209759	0.0210051	0.557193
0.123747	0.118937	0.165313		0.283174	0.0840203	0.157696
0.37124	0.128848	0.123984		1.3005	1.11327	1.35619
0.18562	0.218051	0.495938		0.157319	0.535629	0.462575
0.443426	0.455924	0.227305		0.325126	0.70367	0.725402
0.103122	0.13876	1.15719		0.545373	0.346584	0.515141
0.103122	0.287431	0.0826563		0.167807	0.210051	0.399497
0.804353	0.792912	1.43615		0.671228	0.399096	0.641298
0.536236	0.713621	1.40516		0.283174	0.987239	0.231288
0.794041	0.386545	0.413282		0.314638	0.220553	1.39824
0.567172	0.208139	0.185977		0.671228	1.20779	0.946177
0.618733	0.505481	0.247969		0.251711	0.220553	0.662324
0.340303	0.0792912	0.196309		1.06977	0.955731	0.809507
0.505299	0.446013	0.444278		0.241223	0.399096	0.210261
0.319679	0.257696	0.0826563		0.325126	0.861208	0.651811
0.226869	0.406367	0.878223		0.125855	0.210051	0.13667
0.247493	0.118937	0.495938		0.681716	1.10277	0.357445
0.103122	0.267608	0.123984		0.461469	0.61965	0.388984
0.525923	0.396456	0.351289		0.35659	0.8297	0.431036
0.629046	0.555038	0.299629		0.125855	0.420102	0.578219
0.134059	0.0792912	0.165313		0.597812	0.367589	0.420523
0.824978	0.485659	0.330625		1.78295	0.231056	0.189235
0.443426	0.277519	1.15719		0.335614	0.420102	0.241801
0.484674	0.505481	0.444278		1.10123	0.378091	0.315392
0.494987	0.654152	0.247969		0.335614	0.693167	0.304879
0.0618733	0.584773	1.28117		0.314638	0.567137	0.525654
0.402177	0.396456	0.568262		0.283174	0.493619	0.304879
0.391864	0.188317	0.320293		0.891475	1.11327	0.767454
0.309367	0.396456	0.0619922		0.251711	0.0630152	0.178722
0.381552	0.465836	1.49815		0.398542	0.273066	0.126157
0.453738	0.247785	0.754239		0.188783	0.315076	0.27334
0.74248	0.168494	0.123984		0.461469	0.588142	0.357445
0.18562	0.485659	0.196309		0.492933	0.231056	0.588732
0.154683	0.158582	0.185977		0.388054	0.987239	0.68335
0.247493	0.148671	0.206641		0.35659	0.567137	0.54668
0.319679	0.366722	0.40295		0.524397	0.850706	0.378471
0.453738	0.277519	0.805899		0.618788	0.903218	0.557193
1.50558	1.19928	0.340957		0.765619	0.651157	0.662324
0.422801	0.455924	0.361621		1.16416	0.8297	0.536167
0.9281	0.525304	0.330625
0.329991	0.297342	0.0929884		0.0207989	0.167156	0.251249
2.51618	0.753266	2.26272		0.19759	0.0417891	0.125625
0.340303	0.257696	0.45461		0.0623968	0.0626836	0.240781
0.587797	0.366722	0.361621		0.207989	0.334313	0.900311
1.08278	1.2191	1.39483		0.228788	0.0835782	0.198906
1.16528	1.0407	2.76899		0.457576	0.407444	0.628124
0.350616	0.406367	1.81844		0.218389	0.470127	0.376874
0.567172	0.327076	0.320293		0.665566	0.104473	0.345468
0.288742	0.099114	0.0206641		0.38478	0.480575	0.314062
0.639358	0.555038	0.836895		0.561571	0.0417891	0.785155
0.721856	1.0407	0.96088		1.00875	1.25367	1.24578
0.804353	0.158582	0.330625		0.0623968	0.699967	0.65953
0.515611	0.604595	0.971212		0.0935952	0.0417891	0.230312
0.18562	0.188317	0.516602		0.0519973	0.240287	0.146562
0	0.307253	1.3535		0	0	0.74328
0.505299	0.525304	0.330625		0.686365	0.480575	1.1725
0.402177	0.307253	0.206641		0.103995	0.0417891	0.177968
1.07247	0.713621	0.733575		0.363981	0.80444	0.596718
0.804353	0.614507	0.382285		0.0207989	0.376102	0.366405
0.0206244	0.0594684	0.392617		0.103995	0.0626836	0.0837498
0.257806	0.178405	0.991876		0.124794	0.846229	0.261718
1.81495	1.37768	0.444278		0.332783	0.491022	0.418749
0.226869	0.0396456	0.444278		0.301584	0.208945	0.732811
0.484674	0.208139	0.258301		0.0207989	0.45968	0.157031
2.47493	2.26971	1.79777		0.343182	0.125367	0.418749
0.484674	0.63433	1.6118		0.415979	0.396996	0.49203
0.959037	0.584773	0.10332		0.436777	1.31636	0.376874
1.0106	0.604595	0.898887		0.124794	0.0417891	0.1675
0.103122	0.13876	3.89518		0.114394	0.449233	0.963123
0.123747	0.158582	0.134317		0.207989	0.125367	0.282656
0.123747	0.396456	0.413282		0.280786	0.793993	0.366405
1.84589	1.16955	0.888555		1.21674	0.908913	1.61218
0.412489	0.307253	0.165313		0.0623968	0.501469	0.115156
1.49527	0.971317	2.45903		0.759161	0.835782	0.994529
0.144371	0.099114	0.154981		0.447177	0.261182	0.334999
1.06216	0.297342	0.175645		0.58237	0.511916	0.753748
1.12403	1.9129	0.361621		0.145592	0.104473	0.314062
1.50558	0.882115	1.85977		0.0831957	0.0417891	0.146562
1.16528	1.26866	1.92176		0.415979	0.188051	1.01547
0.18562	0.584773	1.44649		0.478375	0.135815	1.2039
0.55686	0.386545	0.578594		0.436777	0.0835782	0.879373
1.61902	0.862292	0.45461		0.561571	0.167156	0.512968
0.350616	0.227962	0.413282		2.64146	2.79987	0.837498
0.711543	0.555038	0.867891		0.39518	0.208945	0.230312
0.979661	0.555038	2.19039		0.270386	0.125367	0.314062
0.164996	0.545127	0.0929884		0.0831957	0.282076	0.0628124
0.55686	0.584773	0.568262		1.12314	1.03428	1.31906
1.08278	1.3083	1.27084		0.0623968	0.438785	0.0837498
0.794041	0.713621	0.619922		0.457576	0.177604	0.816561
0.123747	0.237874	0.0206641		0.530373	0.271629	1.23531
0.670295	0.703709	0.45461		0.436777	0.146262	0.230312
0.453738	0.297342	0.113652		0.0831957	0.0835782	0.324531
1.00029	1.74441	1.76678		0.571971	0.522364	1.005
0.0412489	0.0792912	0.0826563		0.0831957	0.0835782	0.596718
1.75308	0.683887	1.42582		0.353582	0.146262	0.219843
1.3509	1.28848	2.31438		1.69511	1.00294	1.73781
1.31996	1.07043	1.39483		1.25834	0.532811	1.005
0.175308	0.208139	0.55793		1.01915	0.658178	1.32953
0.938412	0.63433	0.743907		0.0623968	0.0208945	0.0209375
0.247493	0.287431	0.0826563		0.644767	0.188051	0.98406
2.38212	1.67503	0.619922		0.509574	0.188051	0.533905
0.123747	0.099114	0.10332		1.40393	0.470127	1.93671
0.226869	0.287431	0.144649		1.10234	0.302971	1.09922
1.0106	0.56495	0.661251		0.39518	0.34476	1.27718
1.82526	1.51644	1.12619		0.270386	0.0835782	0.314062
1.50558	1.36777	1.8701		0.509574	0.323865	1.16203
1.3509	1.20919	2.74832		0.759161	0.783546	1.06781
2.52649	2.06157	1.3225		0.239188	0.125367	0.198906
0.876539	0.267608	0.898887		0.58237	0.511916	0.952654
0.257806	0.406367	0.330625		0.415979	0.814887	1.96812
1.31996	1.03079	0.495938		0.332783	0.188051	0.40828
0.732168	0.574861	0.588926		0.322383	0.208945	0.387343
0.948725	0.455924	0.578594		0.800759	0.929807	2.51249
0.422801	0.13876	0.351289		1.41433	1.36859	1.06781
0.433113	0.158582	0.165313		0.58237	0.0835782	1.26672
				0.592769	0.125367	1.38187
0.14717	0.102021	0.244207		0.58237	0.386549	0.785155
0.105121	0.142829	0.339766		0.77996	0.22984	0.806092
0.0420484	0.142829	0.106177		0.727962	0.208945	1.68547
0.0630726	0	0.201736		2.61027	2.04767	2.18796
0.283827	0.142829	0.0849414		0.207989	0.417891	0.711874
0.210242	0.0816167	0.0849414		0.353582	0.271629	0.952654
0.210242	0.163233	0.265442		1.63272	1.07607	2.07281
0.0210242	0	0.0424707		1.45592	0.773098	1.54937
0.588678	0.367275	0.371619		0.228788	0.376102	0.429218
0.79892	0.703944	0.743238		0.592769	0.323865	0.921248
0.283827	0.214244	0.361001		1.54952	0.91936	2.43921
0.304851	0.0816167	0.244207		0.343182	0.511916	0.994529
0.0210242	0.0816167	0.254824		0.998349	1.03428	0.74328
0.094609	0.102021	0.307913		0.655166	1.05517	2.09375
0.126145	0.326467	0.286677		0.873555	2.02677	0.565311
0.388948	0.0612125	0.169883		2.32948	2.2984	1.95765
1.6504	2.63214	2.61195		0.415979	0.511916	1.68547
1.71347	1.81597	1.0193		1.19594	1.22233	1.30859
0.0210242	0.122425	0.212354		0.634367	0.104473	0.82703
0.105121	0.397882	0.254824		0.322383	0.208945	0.177968
0.094609	0.19384	1.57142		0.0831957	2.73719	0.49203
0.578166	0.183638	0.339766		1.58072	0.741756	0.837498
0.19973	0.377477	0.392854		2.83905	2.18348	2.55437
0.3469	0.153031	0.509649		1.22714	1.21188	0.942186
0.231266	0.357073	0.307913		2.39188	2.35064	2.76374
0.830457	1.03041	0.382236		1.13354	0.480575	1.29812
1.15633	0.907986	0.41409		0.322383	0.0626836	0.502499
0.462533	0.479498	3.29148		0.852756	0.302971	1.47609
1.67143	1.04061	0.891885		1.09194	0.605942	1.23531
1.26145	1.25486	0.73262		0.145592	0.773098	0.303593
0.231266	0.295861	0.191118		3.00545	2.1208	2.29265
0.588678	0.581519	0.998062		0.831957	0.543258	0.98406
2.22857	2.11183	1.97489		1.16474	0.679073	1.8739
1.24043	0.571317	0.891885		0.447177	0.699967	1.24578
0.252291	0.367275	0.817561		1.03995	0.365655	1.49703
1.58733	1.13243	1.49709		2.30868	1.91185	0.910779
1.67143	1.14263	1.50771		0.457576	1.84917	0.471093
2.00781	1.9384	1.85809		2.0279	1.12831	2.11468
1.68194	1.35688	2.48454		0.717563	0.396996	1.8739
0.809432	0.714146	1.05115		2.54787	2.89389	2.75328
1.96576	2.02001	1.41215		0.96715	0.585047	0.973592
2.68059	2.04042	1.59265		0.800759	0.365655	1.68547
2.29164	2.31587	2.12354		1.51832	2.34019	1.54937
2.49137	2.21385	1.52895		1.33113	1.7238	2.56484
1.37709	1.20385	2.30404		0.343182	0.0417891	0.617655
1.3876	1.98941	1.72006		2.40228	3.21776	2.43921
0.39946	0.122425	0.371619		2.96385	2.1208	2.51249
1.95525	2.9076	1.88995		0.530373	0.250735	2.44968
1.90269	1.64254	1.70945		2.49587	1.9014	1.77968
4.06819	4.15225	3.31272		1.68471	1.21188	1.73781
1.48221	1.4691	0.987444		1.33113	0.637284	0.680467
0.956602	1.38748	1.69883		2.33988	2.1208	1.8739
1.9973	1.42829	1.78377		0.915153	0.825335	0.942186
1.45067	1.35688	1.14671		0.759161	0.898466	1.61218
2.4283	2.03022	1.16794		3.60861	4.9729	1.41328
0.714823	0.744753	1.10424		0.998349	1.29546	1.60172
2.72264	2.06082	2.51639		0.686365	0.438785	1.12015
1.88167	1.21405	1.47586		1.28953	1.60888	2.16703
0.515093	0.326467	0.923738		1.01915	1.15965	1.83203
1.72399	0.703944	0.743238		1.20634	1.09696	1.60172
2.29164	1.64254	0.700767		2.18389	1.88051	1.44468
2.09191	2.4281	1.94304		0.39518	0.0626836	0.460624
2.63854	2.9382	2.99419		0.863155	0.585047	1.64359
0.325875	0.836571	2.35712		2.89105	2.15214	1.65406
1.69245	1.02021	0.775091		1.57032	1.84917	2.09375
0.19973	0.326467	0.785708		0.707164	0.731309	1.57031
1.08275	0.887582	2.25095		3.47342	2.19393	2.12515
0.105121	0.234648	0.520266		1.39353	1.98498	0.418749
1.67143	1.61193	1.88995		0.956751	1.19099	2.22984
0.74636	0.63253	0.753855		0.96715	1.12831	1.88437
3.14312	3.45851	3.14283		0.374381	0.125367	0.722342
2.29164	1.78537	1.73068		0.38478	0.271629	0.376874
0.714823	1.78537	2.19786		0.58237	0.104473	1.88437
2.52291	2.14244	2.14477		0.675965	0.846229	2.35546
1.11428	0.571317	0.73262		0.499174	0.856676	1.88437
0.304851	0.43869	1.444		1.26873	0.219393	0.533905
3.53207	3.73397	3.87545		1.64312	4.00131	2.38687
1.93423	1.59153	1.7413		0.644767	0.167156	1.72734
1.10377	1.77516	0.658296		0.343182	0.167156	0.146562
1.52426	1.17324	3.76928		0.97755	0.773098	1.28765
1.90269	1.39769	1.91118		0.613568	0.658178	0.74328
2.04986	1.72415	1.85809		0.447177	0.522364	1.48656
3.89999	3.29528	2.95172		0.353582	0.125367	0.460624
2.94339	2.66275	1.18918		0.603169	0.532811	1.5075
2.7752	2.53012	4.48066		1.45592	1.84917	1.61218
1.7345	1.89759	1.80501		1.28953	1.12831	1.62265
3.47951	3.21366	0.212354		1.9863	2.34019	2.07281
1.72399	2.16284	2.38898		0.894354	1.04473	2.48109
2.2601	2.66275	2.62257		0.39518	0.313418	1.01547
2.89083	2.72396	1.98551		2.22549	1.99543	1.8739
0.578166	0.540711	1.40153		0.436777	0.146262	1.77968
2.23908	1.88739	1.41215		0.259987	0	0.115156
2.52291	2.47911	4.09842		0.790359	0.637284	2.24031
2.63854	2.10163	2.19786		1.23754	1.73425	2.12515
2.21805	1.97921	1.87933		0.530373	0.146262	0.816561
1.10377	2.13224	1.49709		0.58237	0.449233	0.607186
1.75552	1.9282	1.53956		1.27913	0.658178	2.51249
1.08275	0.561115	3.10036		0.77996	0.929807	2.16703
1.24043	1.69355	2.37836		0.623968	0.208945	0.701405
2.14447	2.62194	2.31465
2.43881	2.74436	0.552119
2.7752	1.85678	0.371619
1.2194	1.9486	0.806944
1.29299	1.4487	0.329148
1.79757	2.54032	0.91312
2.89083	2.39749	2.32527
2.06037	1.40789	2.78183
2.33369	2.39749	2.83492
2.10242	1.80577	2.79245
3.23773	2.72396	2.1023
2.9539	2.49951	2.00674
1.71347	1.86698	1.69883
1.59784	0.989603	1.82624
2.16549	3.55033	1.93242
2.24959	2.87699	2.29342
0.441509	0.499902	1.16794
1.98679	1.59153	2.15539
1.53477	1.57112	1.86871
2.7752	3.33608	2.17662
2.4283	2.77497	2.62257
2.68059	2.9382	2.83492
2.32318	2.71376	2.69689
3.72129	3.97882	2.37836
2.62803	2.54032	1.444
2.57547	2.29547	1.73068
2.29164	2.27507	2.32527
1.08275	1.969	1.82624
2.52291	2.17305	2.31465
2.74366	2.89739	2.35712
0.851481	0.601923	1.444
2.40727	2.87699	3.07913
2.19703	1.01001	0.361001
2.10242	2.00981	2.18724
2.09191	2.37709	1.96427
3.36387	3.4075	2.33589
3.11158	3.10144	2.20848
2.54393	2.80557	2.63318
3.80538	4.31548	2.6438
3.57412	3.11164	1.76253
2.83827	3.4381	2.86677
2.3442	2.4179	1.83686
3.33234	2.95861	1.65636
0.935578	0.765157	1.78377
1.82911	1.63233	3.0048
2.39676	2.10163	2.04921
2.30215	2.27507	2.77121
0.967114	0.520307	1.07239
2.76468	2.61174	2.33589
2.32318	2.46891	1.87933
2.02884	1.59153	2.18724
2.88032	2.66275	2.44207
3.22722	1.40789	0.541502
3.29029	3.74417	1.88995
2.49137	3.30548	3.70557
2.7752	3.44831	2.47392
0.304851	0.153031	0.424707
1.58214	1.97246	1.53835
1.19202	0.928833	0.530106
0.866925	0.782724	0.519712
0.238404	0.31309	0.228673
0.195058	0.208726	0.426164
0.303424	0.417453	0.124731
0.996964	0.573998	1.2681
0.31426	1.02276	0.977059
0.400953	0.480071	0.68602
0.0433463	0.281781	0.041577
0.368443	0.0939269	0.301433
0.238404	0.229599	0.426164
0.769396	0.824469	1.07061
1.10533	0.991451	0.384587
0.227568	0.0417453	0.124731
0.205895	0.344399	0.602866
0.823579	1.13756	0.634049
1.23537	1.59676	1.18494
0.0866925	0.125236	0.0831539
0.801906	0.720106	1.51756
0.0975291	0.104363	0.0623655
0.585174	0.59487	1.00824
1.30039	1.46109	1.2577
0.270914	0.1148	0.114337
0.108366	0.271344	0.041577
0.0758559	0.31309	0.384587
1.09449	1.05407	1.22652
2.49241	2.29599	2.7025
0.238404	0.281781	0.436558
0.422626	0.573998	1.14337
0.292587	0.375708	0.426164
0.249241	0.782724	0.0831539
0.736886	0.845342	1.2681
0.227568	0.386144	0.706808
0.130039	0.208726	1.48638
0.173385	0.0834906	0.228673
0.195058	0.125236	1.88136
0.877762	1.13756	0.644443
2.38404	2.4421	1.81899
1.39792	1.87854	1.29928
1.127	0.939269	2.04767
2.51408	2.77606	0.997847
0.34677	0.292217	0.0935482
0.303424	0.532252	0.207885
0.541828	0.281781	0.280645
0.151712	0.448762	0.571683
2.55743	1.45065	1.55914
1.97225	1.93072	2.3491
0.31426	0.887087	0.789962
0.465972	0.438326	2.02688
0.335933	0.125236	0.675626
0.0650194	0.260908	0.41577
0.422626	0.573998	0.904299
1.2462	0.51138	0.810751
2.62245	1.77417	1.03942
0.639357	0.615743	0.841934
0.108366	0.720106	0.852328
0.433463	0.438326	0.41577
1.02947	0.720106	0.176702
0.888598	0.51138	0.259856
0.596011	0.970578	1.21613
1.07282	1.32541	1.19534
2.21066	2.28555	1.37204
2.48157	2.48384	0.800357
1.74469	1.94116	1.46559
1.48461	1.1793	0.571683
2.09146	2.3273	2.62974
2.00476	2.12901	1.64229
0.801906	0.730543	0.769174
1.31122	1.58632	1.32007
1.46294	0.949705	0.883511
2.00476	1.96203	1.47598
1.72301	2.00377	2.35949
0.606848	0.615743	1.50717
2.08062	1.77417	1.2681
0.455136	0.459198	0.488529
0.476809	0.177417	0.0623655
0.238404	0.59487	0.155914
2.83918	2.6717	1.71505
1.75552	2.02465	1.39283
0.585174	0.647052	0.332616
0.205895	0.271344	0.0519712
1.23537	1.25236	1.15376
0.66103	0.469634	0.935482
0.769396	1.27323	0.675626
0.769396	0.928833	1.2577
0.942781	1.26279	0.530106
0.986127	0.469634	0.717203
1.41959	1.38803	1.73584
0.975291	1.23149	0.675626
2.03727	2.12901	2.22437
1.56047	1.34629	1.6319
1.92891	0.845342	1.42401
0.758559	0.51138	0.249462
1.43043	1.18974	1.41362
1.127	1.49239	0.914693
3.13177	3.1309	1.02903
1.11617	1.0332	0.831539
1.0078	1.16887	1.01864
2.21066	2.29599	1.76702
2.16731	1.79505	1.35125
1.97225	1.55501	1.15376
1.76636	1.82636	0.810751
1.0078	1.48196	0.966665
1.88556	2.34817	1.68387
2.02644	1.61763	0.322222
1.97225	2.52559	2.35949
1.07282	1.4089	0.68602
0.628521	0.866215	1.02903
0.325097	0.469634	0.426164
0.509318	0.459198	0.935482
0.823579	0.782724	0.571683
0.400953	1.21061	0.301433
0.368443	0.39658	0.291039
0.151712	0.125236	1.55914
1.34373	1.1793	0.467741
1.30039	0.553125	0.207885
1.8964	1.88897	1.86057
0.639357	0.657488	0.592472
1.56047	1.41934	0.977059
0.866925	1.26279	1.02903
1.23537	1.01232	1.41362
3.33766	3.02653	1.30967
2.09146	2.17075	2.03727
0.996964	1.56545	1.02903
1.7772	1.78461	1.76702
1.79887	0.834906	0.540501
1.28955	1.16887	1.69426
1.127	1.36716	1.97491
1.15951	1.78461	1.66308
2.21066	2.35861	2.162
1.48461	1.16887	2.42186
2.25401	2.16032	1.86057
1.6905	2.20206	1.94372
3.20762	2.88042	3.49247
1.3329	1.44021	0.935482
2.94755	3.06828	1.95412
2.02644	2.36905	1.95412
1.80971	2.36905	3.74193
1.87473	2.03508	2.06845
2.27568	2.31686	3.0663
0.812742	1.02276	1.46559
1.66883	2.02465	1.67347
0.856089	1.41934	1.94372
1.19202	1.93072	1.61111
1.79887	1.99334	1.78781
2.43823	2.68213	2.96236
2.39488	2.07683	1.24731
1.51712	1.79505	2.31792
2.37321	2.25425	2.3491
2.89336	3.08915	1.64229
2.67663	2.25425	1.71505
1.8964	2.10814	2.15161
1.85305	1.41934	0.353404
2.39488	3.05784	1.10179
1.64716	1.58632	0.904299
2.19982	2.23337	2.28673
1.11617	0.480071	0.228673
1.26788	1.38803	0.374193
2.54659	2.57777	2.64014
1.18119	1.54458	1.55914
1.18119	1.8681	2.68171
1.66883	1.46109	2.06845
1.37624	1.20018	1.2577
1.09449	1.02276	0.394981
1.95058	2.16032	1.24731
2.6983	2.88042	2.32831
0.801906	0.70967	0.436558
1.95058	2.34817	2.21397
2.03727	2.08726	2.31792
2.82834	3.49617	3.4301
1.02947	1.47152	3.08709
2.94755	3.04741	2.5258
1.41959	1.23149	0.155914
2.93671	2.30643	2.14121
1.99393	1.73243	0.446952
0.866925	1.21061	1.34086
2.14564	2.85955	2.19319
1.78803	2.23337	1.51756
2.98005	3.43355	1.81899
0.953618	1.56545	0.95627
1.61465	1.49239	1.74623
1.63632	1.76374	1.61111
1.64716	0.79316	0.779568
2.76332	2.3273	2.7025
2.05895	2.4421	2.45304
1.58214	1.27323	1.07061
2.32986	2.70301	3.64838
5.11486	4.41456	0.311827
0.845252	1.26279	0.95627
2.38404	2.24381	1.99569
1.70134	1.28367	2.65053
1.97225	1.88897	1.94372
1.31122	1.89941	2.31792
1.51712	1.65938	1.38243
1.28955	0.824469	0.457347
2.87169	2.68213	2.68171
1.15951	0.782724	0.987453
1.64716	1.45065	3.47168
1.8964	1.9829	2.3491
1.10533	2.10814	1.50717
0.216731	0.156545	1.68387
1.49545	1.30454	1.32007
3.12093	3.12046	2.57777
1.34373	1.21061	0.727597
1.88556	1.92028	1.89175
3.4677	3.97624	4.67741
2.49241	3.06828	1.59032
3.40268	3.25613	3.26379
1.22453	1.49239	1.39283
0.845252	0.90796	0.945876
3.06675	3.89275	2.13082
1.92891	1.83679	2.01648
0.66103	0.59487	0.925088
2.65496	2.35861	3.17024
3.08842	3.67359	2.32831
0.823579	1.25236	0.75878
1.14868	1.41934	1.55914
1.34373	1.00189	3.15985
3.94451	4.18497	2.40107
0.66103	0.79316	1.2681
0.173385	0.240035	0.519712
1.53879	1.61763	0.509318
2.87169	2.57777	1.2577
1.62548	2.16032	0.852328
2.92587	3.17264	3.17024
1.37624	1.64894	1.6215
2.03727	2.25425	2.27634
2.0156	1.50283	1.90215
0.433463	1.42978	1.17455
1.70134	2.17075	2.50501
0.671867	0.688797	1.45519
1.61465	1.55501	1.12258
3.31599	3.45442	1.70466
0.69354	0.636616	0.446952
1.91807	1.72199	1.75663
3.95535	4.50849	3.08709
0.975291	1.00189	0.582078
1.35457	1.68025	1.0914
1.2137	1.56545	0.737991
3.18595	3.08915	1.33046
3.41352	2.51515	2.00609
3.17511	3.20395	0.977059
0.34677	0.699234	2.28673
1.92891	2.34817	1.28889
3.15344	3.3918	1.67347
2.51408	2.28555	2.12043
1.6905	2.26468	2.07885
1.02947	1.96203	2.44265
0.910271	0.667925	1.24731
1.18119	1.56545	1.67347
2.68747	1.97246	4.20967
2.98005	3.16221	4.25125
2.55743	2.99522	3.31576
2.04811	2.99522	0.914693
4.00953	4.34151	4.12651
1.46294	0.761852	1.40322
2.56827	2.47341	2.61935
1.56047	2.07683	0.945876
1.34373	0.615743	0.498924
1.62548	2.03508	2.35949
0.910271	1.41934	1.19534
2.17815	2.24381	1.94372
1.96142	2.85955	2.67132
2.68747	2.42123	2.59856
2.17815	2.47341	2.93118
3.7928	3.38137	2.47383
3.95535	3.94493	4.35519
2.19982	2.24381	2.67132
2.4599	2.56734	4.39676
0.563501	0.626179	0.259856
3.01256	3.31875	2.60895
2.67663	2.14988	1.91254
0.877762	1.49239	0.810751
2.19982	2.81781	1.36165
3.61941	2.88042	3.39892
2.42739	2.91173	2.80645
0.812742	0.981014	1.93333
2.24317	1.23149	0.696414
2.2215	2.51515	0.95627
3.29432	2.98479	2.3387
3.38101	3.33962	1.55914
3.27264	3.52748	3.9706
3.21846	4.10147	1.77742
3.27264	3.77795	2.26594
0.498482	0.427889	0.353404
2.16731	2.83868	1.60071
1.87473	1.59676	1.20573
1.28955	1.47152	1.7982
1.34373	2.03508	0.187096
0.780233	0.939269	0.602866
2.61161	3.11002	1.66308
1.07282	1.16887	1.23691
1.79887	1.9829	1.81899
1.2462	2.01421	0.810751
3.74945	3.65271	2.67132
2.53576	2.2125	2.99354
2.30819	2.20206	3.34695
1.72301	1.95159	1.6215
1.93974	2.51515	3.58601
1.6905	1.64894	1.8086
2.09146	1.69068	0.893905
1.66883	1.27323	2.76487
1.23891	0.514461	3.54873
0.608954	0.356973	0.78744
1.02892	0.251981	0.577456
0.12599	0.0419968	0.230983
0.0839936	0	0.461965
0.0629952	0.0629952	0.304477
0.251981	0.0839936	0.986925
0.92393	0.78744	0.146989
0.566957	0.482963	0.997425
0.545959	0.556458	0.146989
0.0839936	0.0629952	0.577456
0.251981	0.0629952	0.0839936
0.199485	0.692948	0.272979
0.115491	0.0419968	0.0209984
0.346474	0.12599	0.461965
0.230983	0.178486	0.325475
0.440967	0.388471	0.755943
0.0629952	0.12599	0.052496
0.629952	0.0419968	0.178486
0.293978	0.0944929	0.167987
0.283479	0.251981	0.293978
0.430467	0.209984	0.12599
0.598455	0.0839936	0.12599
0.167987	0.157488	0.146989
0.104992	0.230983	0.0629952
0.409469	0.577456	0.104992
0.209984	0.146989	0.230983
0.419968	0.167987	0.251981
0.241482	0.188986	0.0419968
0.640452	0.829437	0.346474
0.409469	0.482963	1.3439
0.188986	0.104992	0.146989
0.356973	0.157488	0.209984
0.692948	0.346474	0.78744
0.188986	0.104992	0.0419968
0.293978	1.69037	1.81636
0.409469	0.325475	0.545959
0.115491	0.12599	0.209984
0.430467	0.104992	0.272979
0.0839936	0.0839936	0.0839936
0.671949	0.682448	0.587956
0.0209984	0.241482	0.0419968
0.12599	0.283479	0.472464
0.356973	0.167987	0.430467
0.146989	0.146989	0.167987
0.325475	0.167987	0.377971
1.74287	1.2599	1.22841
1.56438	1.61688	0.986925
[truncated: 185 more rows]

## Sheet: Figure 3H
Overlap/chance levels
	Control								Inhibited
dCA1	4.95995	3.89868	6.43082	4.4543	6.41509				23.283	12.4389	20.0632	8.72179	19.129	9.46081
dCA3	4.31907	4.08796	3.99124	1.95152	5.90962	1.57895			22.9107	4.54597	2.99313	19.1725	4.90235	2.27543
dDG	8.33144	8.11111	6.9454	7.8	8.8	5.93281	17.0599		0	9.89157	11.0648	5.7	9.4	5.73538	19.8306
