# Supplementary material for: The prefrontal cortex controls memory organization in the hippocampus
Source: Nat Neurosci. 2026 Apr 28;29(5):1191–202. doi: 10.1038/s41593-026-02231-1 (PMC13156042; doi:10.1038/s41593-026-02231-1)
Supplement: Supplementary file 15 — Statistical source data. [file 41593_2026_2231_MOESM15_ESM.xlsx]

## Sheet: Figure 4B
Cell Density (cell/region)
	Control							Inhibited
P	0.0010902	0.0027705	0.000653772	0.00276524	0.00290429	0.00332086		0.00254556	0.00285463	0.00293584	0.00263963	0.0020548	0.00242696	0.00208635
HY	0.00152729	0.00534095	0.00215345	0.00439592	0.00747489	0.00693104		0.00522877	0.00440629	0.00719443	0.00508183	0.00320457	0.00420143	0.00270401
DORpm	0.00152932	0.00524045	0.00222997	0.00409703	0.00678263	0.00661222		0.00505302	0.00425693	0.00732554	0.00442843	0.00294311	0.00411496	0.00295524
DORsm	0.00156226	0.00480585	0.00303925	0.00363874	0.00613225	0.00606532		0.00456387	0.00358532	0.00722117	0.00360334	0.0026322	0.00349587	0.00305792
MB	0.0012164	0.0037982	0.00105578	0.00346922	0.00449901	0.00469169		0.00363122	0.00357399	0.00477325	0.00369121	0.00235317	0.00300201	0.002435
STR	0.000852806	0.00427787	0.00206872	0.00242387	0.00515212	0.00470637		0.00416687	0.00316197	0.00678281	0.00241551	0.00261261	0.00267347	0.00205837
PAL	0.00113416	0.00415699	0.00237591	0.00270365	0.00575386	0.00475714		0.00409901	0.00298272	0.00695094	0.00240785	0.00232135	0.00298101	0.00223523
CA1	0.00133136	0.00436656	0.00202705	0.00305183	0.00427491	0.00449539		0.00421441	0.00329954	0.00591155	0.00318539	0.00215572	0.00306748	0.00314071
CA2	0.00112279	0.00412378	0.00185759	0.00285677	0.0044637	0.00447057		0.00409287	0.00320357	0.00592299	0.00296321	0.00226619	0.00286364	0.00275033
CA3	0.00102671	0.00387711	0.00197509	0.0026183	0.00407293	0.00415468		0.00369784	0.00295554	0.00565795	0.00277759	0.00201662	0.00250711	0.00257019
DG	0.00143206	0.00434778	0.00225787	0.00328084	0.00479583	0.00500011		0.00420879	0.00344169	0.00630581	0.00347117	0.00231894	0.00301707	0.0029352
POST	0.0009551	0.00344329	0.00157539	0.00262917	0.00353493	0.00390675		0.00319483	0.00303623	0.00437725	0.00292698	0.00184852	0.00232431	0.00297808
PRE	0.000995021	0.00375558	0.00175296	0.00298147	0.00382742	0.004386		0.00374839	0.00376276	0.00505773	0.0034251	0.00236901	0.00271386	0.00312157
PRO	0.00118008	0.00424951	0.0018156	0.00275843	0.00308541	0.00365456		0.0041438	0.00299691	0.00535461	0.00284817	0.0017357	0.00270558	0.00320588
SUB	0.00114286	0.00411847	0.00175136	0.00307555	0.0035011	0.00406286		0.00399999	0.00304251	0.00534837	0.00333991	0.00196252	0.0028112	0.00306427
PARA	0.00103422	0.00383849	0.00106983	0.00285343	0.00355365	0.00387239		0.00374354	0.00315692	0.00404872	0.00329086	0.0020854	0.00266524	0.00319083
ENT	0.000667151	0.00232299	0.000634578	0.00173682	0.00145661	0.00178299		0.00215764	0.00152437	0.00256212	0.00167128	0.00114292	0.00152503	0.00218328
GU	0.000976715	0.00598371	0.00228196	0.0047859	0.0061391	0.00674377		0.00605475	0.00535329	0.00688495	0.00339808	0.00357744	0.00447868	0.00309175
FRP	0.000857172	0.00595181	0.00119866	0.00352685	0.00592001	0.005826		0.00614399	0.00364989	0.00510432	0.00370519	0.00348814	0.00403424	0.00224662
PTLp	0.00101407	0.00329767	0.00201143	0.00225018	0.00355134	0.00364206		0.00307624	0.0022657	0.0049283	0.00217199	0.00179537	0.00231523	0.00244058
AUD	0.0011164	0.00331967	0.00106309	0.00257012	0.00245914	0.00281942		0.00326691	0.002282	0.00404188	0.00215625	0.00159669	0.00244246	0.00323083
RSP	0.00143309	0.0052228	0.00143232	0.00438425	0.00659062	0.00656476		0.00507886	0.0046475	0.00659047	0.00508071	0.00309756	0.004121	0.00284986
ACA	0.00096897	0.00552213	0.0012673	0.00436806	0.00699748	0.00634224		0.00546808	0.00510815	0.0069703	0.00388071	0.00326473	0.00446137	0.00237728
ILA	0.000877674	0.00704061	0.00191337	0.00519131	0.00802079	0.00752323		0.00722853	0.0066242	0.00796954	0.00322027	0.00408941	0.00505036	0.00320319
SS	0.000960586	0.0047744	0.00216148	0.00332951	0.00514357	0.00543246		0.00464728	0.00375702	0.00664741	0.00267748	0.00267328	0.0033246	0.00277497
MO	0.00099807	0.00595529	0.00193901	0.00386113	0.00668028	0.0061369		0.00598271	0.00457253	0.00687007	0.00371409	0.00346664	0.00418628	0.00255161
TEA	0.000733718	0.00207194	0.000686139	0.00173588	0.00144039	0.00164323		0.00209247	0.00139582	0.00257027	0.00155358	0.0010873	0.00149698	0.00205391
VIS	0.00110086	0.00365823	0.00154462	0.00266924	0.00325804	0.00373245		0.00349393	0.00286879	0.00474322	0.00274127	0.00182638	0.00252311	0.00289189
VISC	0.00140518	0.00428433	0.00123965	0.00344237	0.00374189	0.00444412		0.00429794	0.00332987	0.00497939	0.00309483	0.00236251	0.0033055	0.00386944
ORB	0.000981355	0.00723774	0.00178622	0.00505154	0.00780556	0.00745778		0.0074918	0.00569809	0.00728331	0.00393695	0.00414401	0.00537222	0.003293
ECT	0.000853993	0.00229881	0.000750293	0.00194327	0.00167226	0.00186048		0.00231275	0.00160341	0.00285565	0.00164611	0.00120779	0.00169579	0.00236678
PERI	0.00048923	0.00135035	0.000501867	0.0011301	0.000803348	0.000785295		0.00126008	0.000711279	0.00179444	0.0011987	0.000792516	0.000866532	0.00146227
AI	0.00106433	0.00623365	0.00198	0.00456042	0.00624137	0.00660366		0.00623423	0.00499155	0.00661118	0.00363646	0.00338561	0.0046711	0.00308598
PL	0.000959589	0.00674458	0.00183544	0.00517959	0.00783802	0.00776732		0.00691893	0.00617144	0.0075312	0.00299958	0.00412253	0.00505535	0.00326315
OLF	0.000719192	0.00425526	0.00128108	0.00276449	0.00441275	0.00433419		0.0042995	0.00315233	0.00447566	0.00249671	0.00250771	0.00292022	0.00209195
LA	0.000840722	0.00481376	0.00119521	0.00309781	0.00427263	0.00474945		0.00475259	0.0035417	0.006067	0.00279823	0.00196691	0.00308997	0.00228062
BLA	0.000689165	0.00375698	0.00137833	0.00225714	0.00374862	0.00384634		0.0036419	0.00310253	0.00565026	0.002198	0.00166827	0.00242751	0.00204885
BMA	0.000731488	0.00318531	0.00186565	0.00179267	0.00339456	0.00332774		0.00300508	0.0024125	0.00538593	0.00168981	0.00162914	0.00185158	0.00204412
CLA	0.000535983	0.00591496	0.00249123	0.00376009	0.00626772	0.00667518		0.00561689	0.00454765	0.00715921	0.00277289	0.00315027	0.0037136	0.00253225
PA	0.00108224	0.00334185	0.00199491	0.0023699	0.00331014	0.00377475		0.00318606	0.00251604	0.00516718	0.00250914	0.00174675	0.00218792	0.00244159
EP	0.000790807	0.00503231	0.00194664	0.00325706	0.00512777	0.0054749		0.00491624	0.00390305	0.0065011	0.00289583	0.0025845	0.00338669	0.00267724

## Sheet: Figure 4C
Pearson correlation coefficients
CA1				PL				IL				ENT
	Sal.	CNO			Sal.	CNO			Sal.	CNO			Sal.	CNO
VIS	0.991032	0.99266		ILA	0.998053	0.99692		PL	0.998053	0.99692		TEA	0.99485	0.994792
CA2	0.995021	0.991278		GU	0.989868	0.983849		GU	0.987382	0.989771		ECT	0.991937	0.99239
CA3	0.993612	0.990815		ORB	0.996033	0.963596		AI	0.993168	0.964021		AUD	0.990359	0.980032
DG	0.990825	0.989886		AI	0.993062	0.959772		ORB	0.998662	0.962502		VISC	0.933829	0.963284
PA	0.983288	0.988371		CLA	0.976129	0.956257		CLA	0.976422	0.960399		PERI	0.927578	0.927933
SUB	0.982019	0.988241		OLF	0.991472	0.941048		OLF	0.994672	0.943886		PRO	0.947329	0.927274
PRO	0.949998	0.984228		MO	0.990343	0.925303		MO	0.994674	0.934038		VIS	0.906276	0.904856
DORsm	0.954922	0.98229		ACA	0.995201	0.912522		ACA	0.994216	0.929101		PARA	0.915064	0.895756
PTLp	0.978608	0.979578		EP	0.984214	0.905736		EP	0.984604	0.913943		POST	0.83815	0.887739
BLA	0.998203	0.973285		SS	0.985447	0.887712		LA	0.977816	0.899784		SUB	0.926455	0.887351
BMA	0.960736	0.963343		LA	0.976343	0.887379		SS	0.984236	0.8919		CA1	0.853717	0.863278
LA	0.990466	0.958427		BLA	0.979573	0.858761		BLA	0.982833	0.872139		PTLp	0.741137	0.845717
SS	0.99382	0.955038		STR	0.953947	0.840658		STR	0.958119	0.846666		PA	0.786123	0.840189
PAL	0.929061	0.95468		PAL	0.935728	0.819711		PAL	0.94049	0.822628		CA3	0.794079	0.812877
EP	0.998486	0.953889		CA2	0.989387	0.791746		CA2	0.990378	0.804876		CA2	0.804779	0.804683
DORpm	0.967012	0.949465		BMA	0.924657	0.789822		BMA	0.931036	0.797008		DG	0.788467	0.802377
POST	0.994028	0.948739		FRP	0.984649	0.788331		FRP	0.988381	0.787592		PRE	0.838612	0.788239
PRE	0.988419	0.944906		DORpm	0.989018	0.763718		DORpm	0.983768	0.784969		BMA	0.707313	0.783281
VISC	0.953859	0.932908		CA3	0.976639	0.760971		CA3	0.978846	0.776843		DORsm	0.667623	0.774275
STR	0.965891	0.932578		DORsm	0.959217	0.753167		DORsm	0.955358	0.766028		BLA	0.832581	0.747492
PARA	0.978389	0.891657		CA1	0.98351	0.749333		CA1	0.985536	0.763578		LA	0.907797	0.731596
TEA	0.841048	0.891603		DG	0.989485	0.738112		DG	0.98666	0.758104		SS	0.799576	0.72626
CLA	0.992209	0.889635		PTLp	0.955998	0.72288		PRE	0.979871	0.733733		PAL	0.621482	0.720229
AUD	0.909678	0.887423		PRO	0.896489	0.717556		HY	0.978529	0.731665		EP	0.827031	0.715968
HY	0.950854	0.881956		VIS	0.972536	0.707668		PRO	0.905303	0.730335		DORpm	0.735443	0.677253
MB	0.948844	0.881598		PA	0.955185	0.706667		RSP	0.985425	0.727562		STR	0.699877	0.673441
ECT	0.852318	0.871706		HY	0.983692	0.702424		MB	0.977659	0.727083		CLA	0.793748	0.609622
MO	0.989487	0.863294		PRE	0.985383	0.697456		PTLp	0.95762	0.726878		MB	0.821744	0.597482
ENT	0.853717	0.863278		RSP	0.992344	0.690674		VIS	0.972296	0.724992		OLF	0.848271	0.583947
RSP	0.95918	0.857055		MB	0.986147	0.686586		PA	0.952442	0.721983		HY	0.71084	0.572912
OLF	0.995819	0.844634		SUB	0.95985	0.669498		P	0.933849	0.707771		AI	0.873925	0.567108
ACA	0.965967	0.84215		VISC	0.957365	0.667146		SUB	0.961292	0.690673		MO	0.810015	0.553279
AI	0.993961	0.841128		P	0.945338	0.657932		VISC	0.952882	0.67036		RSP	0.786316	0.548464
GU	0.987721	0.83726		POST	0.989876	0.60681		POST	0.986269	0.638086		GU	0.857935	0.542088
PERI	0.647685	0.778687		AUD	0.892539	0.572178		PARA	0.978654	0.600325		ORB	0.852323	0.481398
ILA	0.985536	0.763578		PARA	0.979109	0.567345		AUD	0.898375	0.56815		ACA	0.796705	0.479686
ORB	0.989214	0.760639		ECT	0.844711	0.507297		TEA	0.835549	0.507287		ILA	0.832582	0.465574
PL	0.98351	0.749333		TEA	0.82703	0.505772		ECT	0.852373	0.505596		PL	0.823645	0.459765
P	0.902871	0.706879		ENT	0.823645	0.459765		ENT	0.832582	0.465574		P	0.866775	0.379549
FRP	0.990694	0.630316		PERI	0.617054	0.23316		PERI	0.641273	0.23848		FRP	0.865039	0.377128
