# Supplementary material for: The prefrontal cortex controls memory organization in the hippocampus
Source: Nat Neurosci. 2026 Apr 28;29(5):1191–202. doi: 10.1038/s41593-026-02231-1 (PMC13156042; doi:10.1038/s41593-026-02231-1)
Supplement: Supplementary file 16 — Statistical source data. [file 41593_2026_2231_MOESM16_ESM.xlsx]

## Sheet: Figure 5B
Freezing levels (%)
Context	Control
A	6.28	14.37	6.91	26.07	7.7	1.64	1.76	31.89	0	19	5	27	14	12	44
B	0	2.07	2.18	0.33	3.36	5.71	3.57	23.21	1.74	11	5	3	12	10	36
C	10.28	34.69	31.37	4.08	11.11	15.73	23.79	46.37	29.06	35	26	45	25	30	48
	MEC
A	24	39	15	26	19	25	16	34	2	22	44	55	10	21	14	0	7
B	9	26	4	24	7	32	15	1	3	9	30	30	1	1	0	0	1
C	32	23	21	19	15	62	8	23	6	38	23	53	6	8	15	0	5
	LEC
A	3	40	12	33	16	14	57	13	16	58	10	12	22	8	35	49
B	1	14	2	38	0	12	59	11	7	62	5	0	8	1	18	37
C	5	3	6	47	22	25	24	28	5	48	8	7	19	11	22	38
	HPC
A	20	23	4	12	5	16	5	22	18
B	2	23	17	11	0	3	1	19	27
C	0	36	13	27	12	9	16	8	14

## Sheet: Figure 5E
Normalized calcium events
A	A
0.472425	0.906385
2.12109	0.511047
1.94755	1.07031
0.954491	0.096424
0.28924	0.0385696
0.347087	1.34029
1.07019	0.404981
1.12803	0.318199
1.62938	0.289272
1.41727	0.597829
1.43656	0.559259
0.790588	0.260345
1.2823	0.732822
1.41727	0.20249
1.31122	1.04138
1.32086	0.414623
2.48746	0.44355
0.771306	0.308557
2.0536	0.414623
0.337446	0.568901
1.27265	1.01245
0.809871	0.935313
0.308522	0.713537
1.65831	0.646041
0.838795	0.781034
0.279598	0.472477
1.18588	0.674968
0.790588	0.92567
0.674892	0.597829
0.482066	0.395338
0.433859	0.68461
1.08947	0.92567
1.51369	0.20249
0.58812	0.134994
1.24373	0.520689
0.395294	1.09923
1.41727	0.848531
1.11839	0.568901
0.665251	0.144636
1.42692	0.771392
0.58812	0.568901
0.192826	0.0771392
0.520631	0.115709
0.250674	0.48212
0.906284	0.134994
0.433859	0.347126
1.0027	0.134994
0.433859	0.289272
0.65561	1.71635
0.36637	0.134994
0.491707	0.404981
0.645968	0.173563
1.50405	1.00281
0.212109	0.356769
0.356729	0.24106
1.0027	0.24106
1.37871	0.597829
0.65561	0.212133
0.501349	0.674968
1.19552	0.327842
0.597762	0.337484
0.674892	0.983525
0.279598	0.0771392
1.24373	0.096424
0.73274	0.173563
0.954491	0.655683
1.57153	0.0771392
0.65561	0.308557
0.482066	0.491762
0.626686	0.655683
0.944849	0.327842
1.47512	0.819604
1.07983	0.0385696
2.65136	0.48212
0.964132	0.944955
0.597762	0.192848
1.08947	0.578544
0.424218	0.597829
0.578479	0.48212
0.65561	1.83206
0.906284	0.636398
0.65561	0.809961
2.07288	0.347126
0.491707	0.472477
1.22445	0.491762
0.462783	0.501405
1.07983	0.134994
0.65561	1.24387
0.501349	1.78384
0.694175	0.530332
1.35943	1.2728
0.723099	0.366411
0.800229	1.82241
1.75472	0.154278
0.597762	0.24106
0.935208	0.404981
1.39799	0.530332
1.27265	1.35958
1.3305	1.40779
1.14732	1.30172
0.491707	0.212133
1.17624	1.64885
1.4944	0.0771392
0.453142	0.395338
0.597762	0.337484
1.17624	0.250702
0.800229	0.260345
1.07983	0.511047
0.713458	0.0289272
1.43656	0.597829
1.17624	0.115709
0.915925	0.491762
0.935208	0.134994
0.241033	0.752107
0.829153	0.134994
1.13768	0.376054
0.800229	0.472477
0.925567	0.115709
1.12803	0.800319
0.809871	0.096424
0.327805	0.414623
0.482066	0.173563
1.56189	1.39815
0.723099	0.781034
3.75047	1.18601
0.607403	0.134994
0.645968	1.1378
0.308522	0.742465
1.0027	0.906385
1.26301	0.192848
0.858077	0.92567
2.52603	1.22458
0.626686	0.115709
1.21481	1.42707
1.19552	0.646041
1.43656	0.617113
2.24643	0.337484
1.42692	0.559259
0.559196	0.414623
2.37176	0.356769
0.356729	0.347126
0.65561	0.867816
0.87736	1.55243
0.906284	0.819604
2.07288	0.549617
0.800229	0.896743
0.0771306	0.549617
0.752023	1.2053
1.58118	0.0771392
1.75472	0.24106
0.520631	0.607471
1.57153	0.954597
1.95741	0.636291
0.48212	0.0385631
1.51386	0.49168
1.34994	0.327787
2.0924	0.0192816
1.48493	0.279583
0.385696	0.0674855
0.501405	0.163893
0.742465	0.395272
0.761749	0.231379
1.24387	0.674855
3.28806	1.11833
0.163921	0.173534
0.433908	0.347068
0.511047	0.0192816
0.819604	0.829107
0.973882	0.472398
0.848531	0.530243
2.7963	0.183175
2.43953	1.23402
0.366411	0.37599
0.404981	0.241019
1.2728	0.37599
1.29208	0.607369
0.646041	0.0771262
0.993167	0.414554
0.906385	0.0482039
1.71635	0.154252
1.07995	0.25066
1.48493	0.838748
1.28244	0.37599
0.559259	0.183175
0.96424	0.115689
1.00281	0.347068
0.68461	0.973719
0.742465	0.0192816
0.858173	0.414554
1.82241	0.906233
3.17235	0.37599
0.414623	0.0964078
0.453193	0.0192816
0.0385653	0
0	1.39807
0.0192826	0
1.81257	0.0385674
0.0385653	0
0.0964132	0
0.0771306	0.0192837
1.02198	0.0192837
1.34014	0
0.0578479	0.134986
0	0
0.742382	0
1.55225	0
0.298881	0
0	0.511018
0	0.15427
0.0192826	2.17906
3.2202	0.0771349
0.192826	1.21487
2.68993	0
3.07558	0.0578512
0.443501	1.64554
1.80293	1.15476
1.67759	1.44345
0.347087	0.134722
0.250674	0.230952
1.57153	0.789087
0.665251	0.250198
0.308522	0
0.723099	0.712103
2.27535	1.60704
0.723099	1.62629
0.838795	0.250198
0.385653	0.202083
0.491707	0.0577381
0	0.663988
0.395294	0
1.10875	0.981547
1.47512	0.692857
1.76436	1.75139
2.18858	1.97272
0.73274	0.144345
0.298881	0.0962301
0.250674	0.202083
2.36212	1.77063
0.674892	1.35684
1.01234	0.750595
0.87736	0.587004
0.539914	0.269444
1.23409	0.692857
2.32356	0.808333
1.47512	1.32798
0.0192826	2.425
0.318164	0.423413
2.22714	0.202083
0.848436	0.0962301
2.43925	2.74256
0.742382	0.51002
0.462783	0.356052
0.58812	1.28948
1.57153	1.37609
1.34978	1.16438
0.896643	0.173214
1.25337	0.452282
0.578479	0.914186
1.48476	2.14593

## Sheet: Figure 5F
Normalized calcium events
A	B
0.546153	1.08929
0.786461	1.44474
1.60569	0.366919
1.45277	0.447183
0.851999	1.60527
1.83508	1.7658
1.35446	1.86899
1.562	1.11222
3.75754	1.55941
3.72477	1.94926
1.136	2.4767
0.742769	0.194926
0.447846	0.665041
0.316769	0.561845
0.611692	0.206392
0.426	1.34155
2.19554	3.22201
0.131077	0.42425
1.11415	1.93779
0.742769	1.33008
0.830153	1.78873
0.557077	1.30715
0.557077	0.642109
1.38723	0.298122
0.873846	0.722372
1.136	1.16955
0.775538	0.527446
0.655384	0.997561
3.57184	0.217858
1.02677	0.963163
1.08138	0.905832
0.0873846	1.86899
0.480615	0.928764
1.19061	1.18102
0.578923	0.550379
1.11415	1.41035
1.42	1.74287
1.28892	1.35301
1.43092	0.0917298
0.240308	0.51598
0.797384	1.21542
0.327692	0.389852
0.458769	0.504514
1.66031	2.60283
0.633538	0.366919
1.34354	0.42425
0.851999	1.75433
1.79138	3.01562
0.764615	0.69944
1.51831	0.60771
0.644461	0.986095
0.644461	0.458649
0.993999	0.412784
1.47461	0.33252
0.262154	0.60771
1.34354	4.12784
1.08138	1.81166
0.841076	0.240791
0.251231	0.286656
4.34738	4.89608
0.240308	0.355453
0.753692	0.94023
1.136	0.18346
1.29985	1.74287
0.731846	0.69944
0.305846	0.229324
0.415077	0.389852
1.12508	2.04099
0.273077	0.458649
0.993999	0.859967
1.36538	0.33252
0.240308	0.401318
1.23431	1.8346
0.316769	0.206392
0.53523	0.435717
0.469692	0.366919
0.327692	0.550379
1.16877	1.46768
0.436923	0.596244
1.33261	0.298122
2.77446	4.29983
0.393231	0.756771
0.633538	0.343987
1.00492	1.02049
1.87877	0.355453
0.305846	1.04343
0.382307	0.527446
0.67723	1.07783
0.622615	0.802636
0.360461	0.33252
0.415077	0.51598
1.14692	0.493048
0.163846	0.355453
1.03769	2.19005
0.174769	0.286656
0.305846	0.275189
0.229384	0.848501
0.0436923	0.149061
1.16877	0.859967
1.37631	2.6487
1.09231	0.573311
0.841076	1.20395
2.04261	1.47914
0.196615	0.321054
1.136	0.630642
0.196615	0.309588
1.26708	0.435717
1.61661	0.768237
0.906615	0.596244
0.644461	0.366919
0.447846	0.412784
0.426	0.435717
0.163846	0.240791
1.52923	1.38741
0.415077	0.51598
1.69308	0.917298
0.808307	0.814102
1.28892	0.42425
0.611692	0.298122
0.458769	0.275189
0.731846	2.62577
0.993999	1.29568
0.753692	0.435717
0.109231	1.33008
0.666307	1.24982
0.720923	0.60771
0.0873846	1.46768
1.94431	0.917298
1.62754	0.676507
0.917538	2.84362
0.851999	0.733838
0.53523	1.27275
1.988	1.78873
0.67723	0.412784
1.25615	0.458649
0.666307	0.171993
0.720923	1.39888
1.21246	0.905832
2.05354	3.31374
0.53523	1.22689
0.753692	1.78873
1.51831	0.917298
3.95415	2.76336
1.278	1.33008
0.895692	1.14662
0.240308	0.997561
0.786461	0.573311
1.21246	0.378385
1.40908	0.768237
0.131077	0.573311
0.699076	0.619176
1.62754	2.24738
0.284	0.642109
0.218461	1.28422
1.09231	1.33008
1.16877	0.42425
0.688153	0.779703
2.414	4.05904
0.248927	0.150011
0.183989	0.0923147
0	0.0461574
0.205635	0.0923147
0.183989	0.0230787
0.0216458	0.0923147
0.0216458	0.0461574
0.0757603	0.126933
0.476208	0.300023
0.714311	0
0	0.069236
0.0757603	0.0807754
0.292218	0.53081
0.378801	0.0461574
0.313864	0.103854
0.637714	2.63603
0.956571	0.616491
3.89005	0.637749
0.743999	0.340133
1.38171	0.340133
0.850285	0.573974
1.07348	0.212583
0.765256	1.30739
1.22228	1.88136
0.765256	0.573974
0.393257	0.722783
1.25417	2.58288
1.2648	0.563345
4.28331	0.0956624
2.98663	2.01954
1.66868	0.914107
0.722742	0.871591
0.2976	0.12755
0.350743	0.573974
0.860914	0.520829
0.212571	0.233841
1.32857	0.212583
0.170057	0.38265
0.435771	0.669637
1.45611	1.30739
0.871542	0.520829
0.340114	0.701524
0.318857	0.148808
1.1904	0.659008
0.786514	0.595233
1.34983	1.66878
0.680228	0.37202
0.2232	1.40305
1.94503	0.403908
0.914056	0.233841
0.457028	0.414537
0.722742	0.0850333
0.191314	0.265729
0.233828	0.170067
0.1488	0.223212
1.45611	1.04166
1.4136	0.62712
1.09474	1.46682
0.584571	0.818445
0.457028	0.414537
0.372	0.520829
1.36046	0.446425
1.20103	0.276358
0.499542	1.21172
0.935313	1.41368
0.5208	0.201954
0.903428	0.0744041
1.59428	0.786558
0.988456	0.340133
0.0850285	0.38265
0.255085	1.22235
2.6784	2.96553
0.967199	0.797187
0.531428	0.690895
1.16914	1.77507
1.84937	0.797187
0.775885	0.488941
0.191314	0.62712
0.2232	0.488941
1.08411	0.552716
0.308228	1.38179
0.127543	0.605862
0.414514	0.659008
0.403885	0.871591
1.45611	0.297616
0.350743	0.0212583
0.531428	1.13732
2.16823	1.08417
0.457028	0.595233
1.54114	0.457054
1.60491	0.350762
1.03097	0.478312
1.03097	0.573974
0.308228	0.903478
2.13634	1.50934
2.88034	0.361391
4.12388	1.16921
3.70937	3.26315
1.42423	0.393279
2.68903	1.25424
3.92194	0.595233
2.09383	0.106292
2.26388	0.488941
1.91669	1.37116
1.49311	0.584604
1.72608	1.12669
0.0847157	0.595233
0.79421	0.914107
0.614189	1.15858
0.98482	1.98765
0.127074	0.106292
1.52488	0.786558
1.88493	1.05229
1.77903	0.924737
2.40381	2.69981
0.19061	0.350762
0.370631	0.0850333
1.91669	2.75295
0.0211789	0.552716
1.2072	0.308246
0.19061	0.350762
0.508294	0.37202
1.21779	0.191325
0.180021	0.446425
0.487115	0.223212
1.006	1.07354
1.1013	0.903478
0.412989	0.340133
0.847157	0.350762
0.878926	1.74318
0.773031	0.637749
0.211789	0.829074
0.39181	0.212583
2.52029	2.51911
0.540063	0.75467
0.974231	0.520829
0.19061	0.191325
1.48253	0.520829
3.43099	2.52974
0.709494	0.616491
0.953052	1.62626
3.49452	5.5059
1.09072	0.765299

## Sheet: Figure 5G
Activity ratio
AA	AB
-0.314736	-0.332104
0.611687	-0.295035
0.290684	0.627986
0.816495	0.529269
0.764683	-0.306548
-0.588608	0.019239
0.450936	-0.159622
0.559962	0.168189
0.698464	0.41342
0.406652	0.312919
0.439568	-0.371109
0.504545	0.584245
0.272675	-0.195164
0.749976	-0.278935
0.114699	0.495426
0.522182	-0.517977
0.69734	-0.189472
0.428526	-0.527929
0.664031	-0.269873
-0.255371	-0.283336
0.113869	-0.366025
-0.0718789	-0.402351
-0.396274	-0.0709081
0.439285	0.64622
0.0356584	0.0948952
-0.256463	-0.0145542
0.27456	0.190403
-0.0787073	-0.207011
0.0605503	0.885026
0.0988457	0.0319638
-0.224191	0.0883408
0.0812841	-0.910667
0.764022	-0.317976
0.626633	0.00404511
0.40979	0.0252758
-0.471011	-0.117327
0.251011	-0.102081
0.325664	-0.0242596
0.642824	0.879513
0.298195	-0.364508
0.0166107	-0.207688
0.428526	-0.0866282
0.63633	-0.0474886
-0.31584	-0.221087
0.740715	0.266497
0.111056	0.520021
0.762688	-0.346208
0.199946	-0.254677
-0.447199	0.0445169
0.461494	0.428311
0.0967188	-0.20952
0.576433	0.168444
0.199946	0.413152
-0.25429	0.631992
0.193495	-0.397253
0.612368	-0.508885
0.395075	-0.252426
0.51107	0.554861
-0.147596	-0.0658596
0.569582	-0.0593604
0.278299	-0.193275
-0.186101	-0.110122
0.56753	0.721917
0.8561	-0.145601
0.616987	0.0226412
0.185575	0.142985
0.906423	0.0313382
0.359951	-0.28929
-0.00995693	-0.253609
-0.0226123	0.072295
0.484806	0.608317
0.285663	-0.250941
0.931027	-0.195604
0.692279	0.210981
0.0100451	0.102492
0.512154	0.122844
0.306308	-0.253609
-0.169866	-0.113375
0.0908536	-0.154206
-0.472912	0.634372
0.174946	-0.215622
-0.105318	-0.316122
0.71312	0.296209
0.0199441	-0.00768806
0.426921	0.68181
-0.0400559	-0.546651
0.777756	-0.159536
-0.309695	-0.228252
-0.56122	-0.126308
0.133803	0.0403197
0.0329111	-0.108375
0.327384	0.398711
-0.389753	-0.368972
0.838367	-0.357017
0.425242	-0.24248
0.395636	0.052762
0.449955	-0.57438
-0.0330229	-0.546651
-0.0282249	0.152214
-0.0630479	-0.316122
0.397213	0.311593
-0.16729	-0.177443
0.90183	0.159997
0.0681261	-0.240383
0.278299	0.286055
0.648616	-0.223177
0.509049	0.488233
0.357527	0.355736
0.92207	0.206521
0.412276	0.274419
0.820877	0.0407397
0.301319	-0.0112761
0.747723	-0.190157
-0.514604	0.0486233
0.719973	-0.108375
0.503143	0.29719
0.257524	-0.00357169
0.777756	0.50472
0.169946	0.344653
0.787213	0.250123
-0.116938	-0.564068
0.470545	-0.131758
0.0553188	0.267339
-0.0385174	-0.848218
0.51949	-0.304527
0.63633	0.08521
-0.275727	-0.887613
-0.41289	0.358893
0.0504492	0.412766
0.735074	-0.512099
-0.0378937	0.0745102
0.346994	-0.407925
0.688282	0.052762
-0.0803476	0.242608
0.298378	0.465071
0.399014	0.589662
0.738781	-0.319821
0.436848	0.144753
0.14846	-0.234794
0.73849	-0.392514
0.0136427	-0.407107
-0.139295	0.24676
-0.277829	0.177267
0.0502235	-0.0199698
0.580845	-0.122866
-0.056874	-0.61174
-0.75387	0.156754
-0.23158	0.524297
0.906967	0.294326
0.75843	-0.627828
-0.0769787	0.0606108
0.244222	-0.159963
	-0.386681
0.509356	-0.709237
0.851875	-0.0981572
0.509678	0.467363
0.609248	-0.0623697
0.981738	-0.254138
0.683105
0.70217
0.507309
0.305161	0.247946
0.534041	0.331789
0.296559	-1
0.492405	0.380334
-0.0284876	0.777091
0.111194	-0.620118
0.927284	-0.361511
-0.00576403	-0.252463
0.346741	0.226975
0.230849	1
0.877042	-1
0.328159	-0.0320381
-0.0129031	-0.289895
0.25381	0.782768
0.543919	0.502755
0.360479
0.786699
0.411029	-0.610407
0.899006	0.21619
0.835077	0.718296
0.62324	0.372525
0.278086	0.604921
0.54657	0.194003
0.506556	0.669406
0.785746	-0.261565
0.485778	-0.212355
-0.174337	0.14283
0.949375	-0.295264
0.348559	-0.346285
0.335764	0.383697
0.788075	0.956308
0.622693	0.193179
0.91838	0.292155
	-0.0933611
	0.399977
1	-0.241406
-1	0.246128
1	-0.047647
0.958331	0.724125
1	-0.384639
1	-0.211565
0.599982	0.0538183
0.962961	0.251882
1	-0.346963
-0.400023	0.363612
	0.287331
1	0.138434
1	-0.105661
1	0.292904
-1	-0.725503
-1	0.656093
-0.982457	0.592574
0.953214	0.0487526
-0.726041	0.789463
1	-0.162818
	0.157867
0.963075	-0.200027
	0.16593
-0.575402	0.385393
0.219146	-0.145256
0.075019	-0.166694
0.440766	0.0487526
0.0409486	-0.166694
0.331458	0.505862
0.453387	0.625882
1	-0.416172
0.00766156	-0.203647
0.172138	0.441154
-0.384436	0.847818
0.540496	0.339261
0.312333	0.487979
0.789831	-0.63638
-1	-0.654692
1	-0.0508754
0.0608546	0.0963578
0.360827	-0.130462
0.00368991	-0.205803
0.0518736	0.397567
0.670853	0.226864
0.512896	-0.532488
0.107322	-0.373158
0.143122	0.32465
-0.33565	-0.635237
0.14847	-0.65219
0.198281	-0.227749
0.334178	-0.366691
0.280875	0.66059
0.483805	0.885708
0.052494	-0.363082
-0.984222	0.333308
-0.141926	-0.131341
0.833623	0.542533
0.796266	0.641288
-0.0585327	0.366173
0.185533	0.284743
0.130346	-0.491249
-0.373542	0.171985
0.0663056	0.777038
0.073742	0.558214
0.676192	0.0639965
0.469667	0.567232
-0.224905	0.363857
-0.182105	0.736458
	0.903376
	0.644771
	0.165923
	0.437264
	0.210109
	-0.750817
	-0.0701845
	-0.307084
	-0.337373
	0.0890537
	0.319422
	0.283479
	0.315964
	-0.0579975
	-0.295825
	0.626773
	-0.179084
	-0.926192
	0.593195
	-0.295825
	0.154801
	0.728447
	-0.425262
	0.371523
	-0.0324809
	0.0986771
	0.0967389
	0.414381
	-0.329604
	0.0958914
	-0.593051
	0.296541
	0.000234748
	-0.165754
	0.303267
	-0.00187052
	0.480043
	0.151198
	0.0701389
	-0.261003
	-0.223476
	0.17533

## Sheet: Figure 5I
Overlap (%)
OFF	ON
16.8889	31.3901
23.913	30.8642
9.25926	48.1203
33.7662	39.5062
27.6596	28.8889
8	24.6154
27.7778	33.9869
9.02613	18.6364
3.38983	11.5385
17.9811	22.4832
23.2836	12.2563

## Sheet: Figure 5J
Total cell number
OFF			ON
A	B		A	B
221	200		215	225
12	47		15	37
322	312		275	321
168	167		183	176
21	29		30	35
125	163		136	170
118	107		109	114
85	99		89	73
115	116		75	87
40	68		62	71
40	54		45	45

## Sheet: Figure 5K
Normalized calcium events
A	B
0.17637	0.0977256
0.448273	0.504916
0.0734874	0.081438
0.8745	0.114013
0.0734874	0.114013
0.301298	0.260602
0.23516	0.114013
1.22724	1.34373
0.124929	0.0325752
0.889197	0.81438
0.205765	0.0977256
0.198416	0.553778
0.771617	0.480484
0.867151	0.635216
1.57998	1.246
1.87393	1.5799
0.852454	1.12384
0.11758	0.0651504
0.124929	0.0977256
0.75692	1.43331
1.41831	1.75906
1.35952	0.81438
1.05822	1.31115
0.17637	0.211739
1.24194	0.757373
0.0881849	0.081438
1.66816	1.246
1.58733	1.62062
0.771617	1.22157
1.64612	1.61247
0.962685	0.700367
1.15375	1.77535
1.69021	1.5799
1.16845	1.33558
1.21254	1.3193
1.49914	1.00169
0.808361	0.415334
1.69756	1.79164
0.903895	1.1157
2.0356	1.98709
0.198416	0.23617
1.78574	1.83235
0.374786	0.81438
0.661386	0.716654
2.49857	2.04409
0.631991	1.85679
1.02882	0.447909
1.06557	1.19714
1.4624	1.49846
1.05822	1.27043
1.24929	1.09127
1.34482	1.34373
2.16788	1.21343
0.911243	0.268745
0.565853	0.977256
0.845105	1.27043
1.10231	1.58804
2.25606	1.83235
0.124929	0.464197
1.4624	1.88936
0.624643	1.91379
1.16845	1.10756
1.7637	0.692223
1.85188	1.72649
1.1611	0.561922
0.646689	0.252458
1.61672	1.47403
1.25663	1.8405
0.742223	1.04241
0.668735	1.47403
1.66816	1.5799
0.823059	1.33558
1.55793	1.56361
0.631991	0.81438
1.88128	1.5066
1.24194	0.675935
2.41039	0.773661
1.46975	1.30301
1.85923	2.00337
1.34482	1.46588
1.63142	1.43331
1.51384	1.41702
0.205765	0.0977256
0.411529	0.325752
0.999428	1.00169
2.12379	1.03426
0.396832	0.920249
2.87336	1.81607
2.58676	2.89919
1.70491	1.41702
1.89597	1.23786
2.0209	1.75092
1.08761	1.15642
1.60937	1.14013
1.36687	1.49032
1.33012	0.895818
0.455622	0.358327
1.72695	1.75906
1.4771	1.28672
2.18992	1.33558
1.7343	1.06684
0.896546	0.553778
0.396832	0.146588
1.70491	1.6369
1.54323	1.61247
1.86658	1.83235
0.786315	0.741086
1.07292	1.88936
1.58733	0.325752
1.99886	1.65319
0.536458	0.944681
2.04295	2.17439
1.16845	1.57175
0.911243	1.19714
1.433	1.4496
0.793664	1.3763
1.13171	1.3763
1.60937	1.75906
0.720176	0.594497
0.654038	0.57821
0.690781	1.01797
1.22724	0.798092
0.93329	1.00169
2.3222	0.798092
0.213113	1.14828
1.20519	1.39259
0.146975	0.268745
1.63142	0.765517
1.27868	1.88936
0.977382	1.06684
1.29338	0.798092
1.51384	2.03595
0.0808361	1.20528
1.32277	1.61247
0.514412	0.513059
1.69756	1.6369
0.58055	0.504916
1.27868	1.40888
1.4477	1.38445
0.977382	1.22157
1.31542	1.57175
1.71226	1.70205
1.88863	1.53918
0.286601	0.366471
0.315996	0.276889
0.264555	0.439765
2.12379	1.57175
1.35217	2.03595
2.04295	1.83235
0.661386	1.35187
1.62407	1.84864
0.99208	0.993544
0.93329	1.07498
1.18315	1.49846
1.88128	1.46588
2.01355	1.80792
0.514412	0.830668
1.89597	1.40888
1.30073	1.25415
1.69756	1.05869
1.54323	1.38445
1.52854	1.53103
1.60937	1.27858
1.41096	1.66948
0.485017	0.635216
1.27868	0.887674
1.44035	0.798092
1.77105	0.960968
0.764269	1.49846
2.15318	1.56361
1.09496	1.02612
1.85188	1.6369
1.41096	1.22971
1.82249	1.86493
2.25606	1.92194
0.0587899	0.0977256
0.896546	1.27858
0.786315	0.447909
2.34425	1.54732
1.99886	2.21511
1.30808	1.75092
1.1611	1.20528
1.08761	1.67762
1.24194	1.79978
1.64612	1.79978
1.1758	1.22157
1.87393	1.51475
0.99208	1.21343
1.51384	2.01966
1.93272	2.06038
1.45505	1.53918
1.02147	2.2314
1.66816	1.60433
2.00621	1.22157
0.940638	0.293177
0.801012	0.822524
0.947987	1.05055
1.60202	1.43331
2.19727	1.75906
1.49179	1.33558
0.962685	1.09941
1.80779	1.64505
1.7343	1.46588
0.852454	1.18085
1.72695	2.59787
2.17523	1.4496
1.57998	1.67762
0.264555	0.317608
1.10231	1.09127
1.52854	1.31115
1.52119	1.49032
1.1464	1.44145
1.67551	1.18899
1.41831	1.21343
0.881849	1.31115
1.24194	1.98709
1.99151	1.77535
0.169021	0.496772
1.40361	1.28672
1.7637	1.69391
0.345391	0.912106
0.889197	1.10756
0.837756	1.36816
1.37421	1.49846
1.15375	1.26229
0.404181	0.366471
2.07234	1.53103
1.57998	1.53918
0.455622	0.781805
1.79309	2.01152
1.18315	1.51475
0.0661386	0.0325752
1.21254	1.27858
1.52119	1.65319
1.27868	1.61247
0.191067	0.114013
1.35217	1.42516
0.499714	0.309464
1.05822	2.16625
0.404181	0.130301
1.433	1.26229
0.227811	0.423478
1.33747	1.69391
0.617294	1.05869
0.433576	1.03426
1.57998	1.44145
0.029395	0.0895818
0.676084	1.5799
1.38891	1.48217
0.132277	0.195451
1.34482	1.55547
0.139626	0.635216
0.93329	0.920249
1.45505	1.32744
0.93329	1.26229
0.0440875	0.17637
0.146958	0.0440924
0.088175	0.23516
0.0440875	0.102882
0.227785	0.352739
0.0440875	0.0440924
0.293917	0.191067
0.249829	0.411529
0.235133	0.440924
0.132262	0.0440924
0.117567	0.11758
0.279221	0.749571
0.345352	0.433576
0.360048	0.139626
0.558442	0.595248
0.323308	0.205765
0.749487	0.132277
0.727444	0.29395
0.66866	0.418878
0	0.889197
1.35202	0.23516
0.161654	0.727525
0.617225	0.617294
0.0587833	0.345391
1.20506	0.169021
0.0440875	0.271903
1.21241	0.17637
0.587833	1.28603
0.242481	0.205765
0.477615	0.727525
0.889098	0.852454
0.0293917	0.896546
1.30808	0.991969
0.93329	0.734792
0.220462	0.0808271
1.21989	1.03606
0.911243	1.77085
0.558504	0.793575
1.13905	1.0434
0.925941	0.558442
0.918592	0.837662
0.837756	1.02871
0.940638	0.955229
0.102882	0.220437
1.12436	0.793575
0.918592	0.896446
0.654038	0.646617
1.03617	0.484962
0.330693	0.279221
0.213113	0.580485
0.573202	0.279221
0.587899	0.271873
1.02147	1.32997
0.705479	0.558442
0.440924	0.411483
1.55058	1.08014
0.631991	0.7054
0.315996	0.49231
1.02147	1.30058
0.859802	1.15362
1.00678	1.0434
0.837756	0.874402
1.28603	1.64593
1.61672	1.72676
0.448273	0.551094
0.999428	0.720096
0.0955336	0.580485
0.529109	0.808271
1.1758	1.29323
1.66081	1.58715
1.23459	2.07211
1.02147	1.27854
1.26398	1.24915
0.947987	1.15362
1.30808	0.800923
1.52119	1.35936
1.48445	1.66063
1.07292	1.19036
0.955336	0.999317
0.301298	0.56579
1.05087	0.462919
1.54323	1.15362
1.4771	1.13893
1.16845	1.26384
1.46975	1.26384
0.683433	0.360048
1.1611	1.52102
1.48445	0.874402
1.50649	1.3961
1.1611	0.918489
1.75635	1.32262
1.52854	1.82228
1.15375	0.925837
1.22724	0.749487
0.676084	0.830314
0.81571	1.19036
1.72695	1.7782
0.99208	0.646617
1.10966	1.21241
1.55058	1.67532
1.1905	1.17567
1.33747	1.10954
1.4477	1.27119
1.49914	0.955229
1.55793	1.89576
0.889197	0.955229
1.35217	1.24915
1.63142	1.69737
1.55793	1.47693
1.07292	1.54306
1.28603	1.57245
1.13905	1.25649
0.63934	0.778879
0.837756	0.499658
1.07292	1.06545
1.22724	1.35936
1.10231	1.23445
1.85188	1.80024
0.99208	1.33732
1.08761	1.06545
1.37421	1.16832
1.33012	1.43284
0.771617	1.11688
0.676084	1.23445
1.57263	1.37406
1.53589	1.17567
1.35952	1.32262
0.881849	1.19771
1.4624	1.32997
1.70491	1.97659
1.24929	1.4108
1.55793	1.66063
1.80779	1.46958
1.62407	1.9325
0.896546	1.02136
1.53589	1.48428
1.52119	1.19771
1.55058	1.7782
0.654038	0.771531
0.668735	0.955229
1.91067	1.97659
1.10966	1.27119
1.02882	1.00666
1.05087	1.26384
2.0209	1.45489
1.10966	0.984621
0.727525	1.01401
0.867103	0.99208
0.580518	0.786315
0.595214	0.683433
1.29331	1.30073
0.455596	0.984731
0.874451	0.859802
1.02877	0.764269
0.874451	0.845105
1.36679	1.1758
0.823013	0.712828
0.551125	0.859802
1.0949	1.20519
0.609911	0.683433
0.543776	0.551155
0.609911	0.947987
1.25656	1.60202
0.470293	0.404181
1.59459	1.34482
1.51376	1.54323
0.955282	0.867151
1.23452	0.543807
0.764226	1.08761
0.984676	0.999428
1.23452	1.05087
0.727484	0.940638
0.823013	0.801012
0.918541	0.668735
0.830361	0.778966
0.690743	0.705479
0.778923	0.81571
1.60928	1.27868
0.911193	0.999428
0.793619	0.786315
1.10225	1.19784
0.947934	1.433
1.64603	1.64612
1.3227	1.61672
1.20513	0.918592
0.955282	1.55058
0.918541	0.823059
0.756878	0.683433
1.60194	2.19727
1.11695	1.19784
1.05816	1.1464
1.24187	1.30808
1.17573	1.50649
0.793619	1.30073
1.82239	1.13905
1.06551	0.75692
0.896496	1.05822
0.543776	0.742223
2.10897	1.97681
1.78564	1.99886
1.47701	1.95476
0.940586	0.99208
1.64603	1.92537
1.31535	1.10966
0.940586	1.32277
1.20513	1.22724
1.33005	0.940638
1.78564	1.60937
1.91791	2.065
1.02877	1.20519
1.67542	1.83718
1.65337	1.23459
1.43292	1.34482
1.24922	1.45505
1.84443	1.80044
0.617259	1.02147
1.45497	1.45505
1.37414	1.23459
1.50641	1.28603
1.00672	1.15375
1.86647	1.94007
2.24124	1.74165
1.69746	0.903895
1.29331	1.66816
1.29331	1.49179
1.308	1.4477
1.11695	0.661386
0.984676	0.712828
1.75625	1.30073
1.0949	1.40361
1.42558	1.41096
1.5358	1.22724
1.87382	1.48445
1.61663	1.35952
1.04346	1.12436
1.75625	1.92537
1.41823	1.16845
1.30065	1.39626
2.00609	1.44035
1.06551	0.712828
1.29331	1.10231
1.9914	1.62407
1.73421	1.4771
2.09427	1.84453
1.77095	0.918592
1.64603	1.85188
1.83708	1.41831
1.02877	1.41831
1.01407	0.940638
2.00609	1.46975
1.40353	1.05087
1.16104	0.925941
0.992135	0.235146
0.183729	0.102877
1.16117	0.30863
0.316013	0.330675
0.132285	0.0881799
0.587932	0.521731
0.543837	0.315978
0.191078	0.712788
0.330712	0.382113
0.124936	0.183708
0.573234	0.609911
1.08767	1.57254
0.330712	0.382113
0.470346	0.315978
0.440949	0.808316
0.286617	0.13227
0.389505	0.17636
0.742264	1.77095
0.382156	0.271888
0.470346	0.734833
1.2714	1.0802
1.56537	1.3227
0.654074	0.661349
0.338061	0.661349
0.595281	0.242495
1.63151	1.60928
0.617329	0.499686
1.38164	1.3374
1.27875	1.15369
1.18321	1.05081
1.51392	1.16838
0.367457	0.301281
0.492393	0.227798
1.55802	1.60194
0.242522	0.191056
1.43308	1.3374
0.338061	0.499686
0.367457	0.345371
1.14647	0.969979
0.837803	1.38883
0.16903	0.404158
1.02153	1.01407
1.35959	0.962631
0.279268	0.404158
0.183729	0.271888
1.13177	0.477641
0.536488	0.852406
1.30815	1.18308
0.146983	0.0587866
0.624678	0.26454
0.411552	0.35272
1.39634	1.22717
1.08767	1.78564
0.595281	0.551125
1.52862	1.12429
1.3008	1.39618
1.16851	1.63133
0.477695	0.360068
1.56537	1.38149
1.2861	1.13164
1.7491	1.77095
1.18321	0.984676
1.41839	1.5505
1.17586	1.25656
1.3302	1.70481
1.6903	1.70481
0.874549	1.31535
0.330712	0.536428
0.786359	0.198405
0.0440949	0.617259
0.808406	1.02877
1.2567	0.609911
1.35224	1.24187
1.57272	1.96935
0.213125	0.492338
1.35224	1.41823
1.35224	1.11695
0.661423	0.808316
1.85933	2.1898
1.13177	0.756878
1.66826	1.92526
1.42573	1.24187
0.543837	0.448248
1.38164	0.969979
0.764311	0.48499
0.492393	0.654001
0.0440949	0.13227
0.85985	1.57989
0.933342	0.940586
1.37429	1.51376
0.874549	0.367416
1.24201	1.5505
0.448298	0.338023
1.3008	0.631956
1.79319	1.60194
1.2714	1.59459
1.42573	1.5358
1.36694	1.44762
1.39634	1.44762
1.51392	0.867103
0.911294	1.82973
1.58007	1.95465
1.04358	0.823013
0.132285	0.374765
0.124936	0.558473
1.55067	1.0802
1.72705	1.56519
1.90343	2.09427
0.139634	0.22045
1.71235	1.69746
1.705	1.44762
1.16117	0.815664
1.17586	1.33005
0.683471	0.543776
0.492393	0.859754
1.46248	1.38149
1.66091	1.35209
1.66091	1.82973
0.154332	0.507035
1.65356	1.95465
1.38899	1.44762
1.79319	1.67542
1.43308	1.27126
1.16117	1.43292
1.40369	1.12429
0.742264	1.0802
1.59477	1.07286
0.918644	0.507035
1.02888	0.852406
0.881898	0.514383
0.329642	0.147041
0.39557	0.352897
0.0439523	0.272025
0.307666	0.308785
0.578705	0.485234
0.366269	0.61757
0.146508	0.117632
0.571379	0.323489
0.205111	0.661683
0.344293	0.485234
0.146508	0.441122
0.432197	0.330841
0.307666	0.588162
0.534753	0.272025
0.4908	0.58081
0.146508	0.264673
0.212436	0.551402
0.307666	0.463178
0.28569	0.441122
0.322317	0.191153
0.336967	0.191153
0.271039	0.54405
0.534753	1.52922
0.410221	0.43377
0.761839	0.786667
0.659284	0.742555
0.212436	0.551402
0.402896	0.889595
0.28569	0.330841
0.498126	0.889595
0.556729	0.47053
0.498126	0.39701
0.505451	0.50729
0.388245	0.43377
0.410221	0.521994
0.366269	0.558754
0.849744	0.242617
0.593356	0.588162
0.329642	0.352897
0.0732538	0.191153
0.578705	1.13221
0.161158	0.191153
0.322317	0.47053
0.344293	0.573458
0.556729	0.632274
0.131857	0.43377
0.578705	0.720499
0.769165	0.463178
0.39557	0.485234
0.322317	0.536698
0.659284	0.352897
0.388245	0.463178
0.717887	0.602866
0.366269	0.521994
0.219761	0.588162
0.234412	0.191153
0.38092	0.566106
1.55298	0.757259
0.527427	0.646979
0.608006	0.588162
0.505451	0.58081
0.849744	0.926356
0.439523	0.352897
0.703236	0.860187
0.271039	0.882243
0.30034	0.294081
0.835093	0.823427
0.659284	0.58081
0.38092	0.646979
0.754514	0.183801
0.0732538	0.191153
0.446848	0.426418
0.219761	0.639626
0.813117	0.632274
0.402896	0.411714
0.468824	0.39701
0.857069	0.720499
0.410221	0.448474
1.10613	0.779315
0.710562	0.294081
0.432197	0.683739
0.241737	0.514642
0.527427	0.838131
0.527427	0.948412
0.439523	0.757259
0.161158	0.426418
0.124531	0.632274
0.373594	0.499938
0.234412	0.595514
0.783815	0.889595
0.366269	1.16162
0.314991	0.566106
0.703236	0.654331
0.307666	1.03664
0.39557	0.654331
0.256388	0.0441122
0.39557	0.441122
0.629982	0.514642
0.39557	0.330841
0.329642	0.382305
0.96695	0.823427
0.542078	0.654331
0.322317	0.477882
0.600681	0.904299
0.468824	0.698443
0.937648	0.742555
0.600681	0.904299
0.293015	0.47053
0.30034	0.669035
0.102555	0.632274
0.219761	0.455826

## Sheet: Figure 5L
Normalized calcium events
A	B
0.133209	0.400543
0.326362	0.307083
0.106567	0.200272
0.0799253	0.166893
0.259757	0.353813
0.386306	0.447273
0.0732649	0.133514
0.253097	0.353813
0.206474	0.206947
0.512854	0.727654
0.133209	0.28038
0.266418	0.407219
0.379645	0.567436
0.372985	0.153542
0.14653	0.273705
0.29306	0.407219
0.559477	0.907898
0.326362	0.240326
0.233116	0.293732
0.253097	0.260353
0.159851	0.120163
1.0215	0.6343
0.847911	0.600916
0.514088	0.0667684
0.367206	0.313812
1.74256	1.20183
0.500735	1.87619
0.427294	0.560855
2.64388	2.31019
0.908	0.854636
1.26185	1.01488
0.634264	0.500763
0.5675	0.881343
0.347176	0.667684
0.847911	0.894697
0.220323	1.17512
0.480706	0.594239
0.614235	0.734453
0.400588	0.567531
1.33529	1.62915
0.988117	1.30866
0.313794	0.433995
1.08826	1.24189
0.474029	0.894697
1.14168	0.741129
0.460676	0.941435
0.908	1.14174
0.674323	1.13506
0.367206	0.574208
1.35532	1.62915
2.08973	1.95631
1.04153	1.08833
0.687676	0.50744
0.587529	0.260397
0.0400588	1.36208
1.06823	1.23522
0.807853	1.20183
1.69582	0.767837
0.260382	0.914727
1.34865	2.59061
2.02297	1.20851
0.761117	1.14174
0.814529	1.05494
0.393912	1.11503
0.974764	0.894697
1.27521	1.82945
0.961411	1.34872
1.30191	1.08165
1.7025	1.0082
0.874617	0.921404
0.741088	1.23522
0.981441	0.881343
1.68915	0.580885
1.94953	1.28195
0.273735	0.687715
1.589	1.4422
1.05488	1.095
2.37015	1.78272
2.16985	0.173598
0.861264	0.574208
2.0697	1.6425
1.84938	0.934758
0.240353	0.600916
0.807853	0.734453
0.32047	0.741129
0.353853	0.6343
0.968088	1.44887
0.587529	1.43552
0.260382	0.834605
1.56229	0.874666
0.847911	1.62915
0.393912	1.07497
1.48218	0.260397
0.801176	1.11503
1.75591	1.70927
1.49553	1.54903
0.560823	1.00153
1.53559	1.87619
2.14982	1.3554
0.854588	0.707745
0.540794	0.567531
1.61571	1.89622
0.687676	1.02823
0.413941	1.46223
1.68915	1.17512
1.22847	0.587562
0.454	0.287104
1.16171	0.881343
1.15503	0.307135
1.07491	0.881343
2.14315	0.567531
1.82935	1.56238
2.23662	1.16845
2.37682	1.99638
1.00147	1.07497
2.21659	1.60912
2.28335	2.51049
0.681	0.901374
2.5237	1.7293
0.620911	0.928081
0.507412	0.647654
0.0934705	0.480733
1.55562	1.57573
0.734411	1.75601
0.507412	0.347196
2.70397	1.90958
0.620911	0.747806
1.10162	1.12171
1.84938	1.74266
2.27668	2.20336
3.03779	1.02823
1.69582	1.50229
0.787823	1.62915
0.347176	0.787867
0.43397	1.47558
0.654294	1.18848
1.589	1.77604
0.133529	0.52747
1.48218	1.26192
0.801176	1.58241
0.627588	1.14842
1.7025	1.17512
1.31526	1.43552
0.721059	1.82278
0.681	1.07497
0.721059	1.12171
0.300441	0.787867
0.427294	0.901374
1.26853	0.747806
2.54373	1.82945
2.3835	2.19668
1.12832	1.53567
2.33676	2.12324
0.941382	1.10836
1.64241	0.467379
1.96288	2.00305
1.62906	1.08165
0.681	1.45555
1.68247	1.44887
1.24182	0.874666
1.80932	1.529
0.701029	0.594239
2.68394	1.90958
0.721059	0.661007
2.3835	0.340519
0.634264	0.767837
0.413941	1.57573
0.0934705	1.24857
1.53559	0.360549
0.974764	1.48226
1.12165	0.560855
0.287088	0.320488
1.14835	1.38211
1.362	0.40061
0.834558	1.48226
1.05488	1.529
0.180265	0.76116
0.300441	0.727776
0.734411	1.70259
1.38871	2.21671
0.781147	1.67589
0.77447	1.14842
1.44212	1.4422
0.480706	0.90805
0.480706	0.120183
2.00962	2.06314
1.49553	0.640977
2.24329	1.6425
1.78262	1.6158
0.500735	1.08165
1.88276	2.64403
1.74256	1.59577
1.89612	0.974819
1.06156	1.27528
1.48885	1.70259
0.861264	1.62247
1.22847	1.11503
0.694353	0.754483
1.45547	0.0801221
0.734411	1.39546
0.77447	0.661007
1.73588	2.24342
1.97623	1.75601
0.507412	1.38211
1.64909	1.76936
0.694353	1.26192
1.7025	1.73598
1.95621	1.77604
1.42209	1.46223
0.908	0.500763
0.861264	1.22186
1.88276	1.42884
0.300441	1.87619
1.99626	1.96299
0.333823	0.240366
0.413941	0.741129
2.67059	0.186952
1.96956	0.854636
1.77594	1.48894
1.01482	1.45555
1.01482	1.20851
0.480706	0.841282
2.91762	2.26345
1.17506	1.39546
0.994794	1.5557
2.22326	2.41034
0.714382	1.13506
1.08159	2.19
1.2485	2.06982
0.540794	0.881343
1.72253	1.16845
1.45547	2.09653
1.75591	0.981496
0.634264	0.928081
0.220323	0.948111
1.12832	1.50229
0.948058	0.881343
1.99626	0.76116
1.91615	0.894697
1.88276	1.88287
1.59568	2.52385
0.954735	2.73083
0.694353	1.48226
1.40206	1.16177
1.76926	1.96299
2.0697	1.78939
0.380559	0.974819
1.83603	1.02156
0.814529	3.04464
1.48218	1.02156
1.98291	2.63068
0.707706	0.734453
0.961411	1.51564
1.62238	1.4422
0.634264	2.08985
1.94953	1.50229
0.380559	0.934758
1.75591	1.42217
1.06156	0.741129
1.51556	1.84949
1.38203	1.42217
0.500735	1.07497
1.9295	1.59577
0.213647	0.90805
0.787823	0.701068
2.53706	2.43037
1.76259	1.82945
2.01629	2.0765
1.00147	1.34205
1.46215	1.57573
1.22179	0.487409
0.814529	0.981496
0.594206	0.988172
2.33009	2.37696
1.29523	1.71595
2.04968	1.7293
0.881294	3.64556
0.867941	0.874666
1.68247	1.02823
1.70918	1.68924
1.03485	0.981496
2.37682	2.31686
1.82268	1.54235
2.497	1.70927
0.841235	1.06162
1.07491	1.12171
1.40873	1.21519
1.26853	1.54903
1.75591	1.45555
2.28335	1.56906
2.20323	2.73083
1.46882	1.74933
2.13647	1.11503
0.514088	0.901374
0.180265	0.206982
1.32862	1.2686
1.46882	0.934758
2.05635	2.37696
2.74403	2.28348
1.54894	1.34872
1.20844	1.3554
0.847911	2.1633
0.460676	1.45555
1.51556	1.08833
1.79597	1.8161
1.73588	1.50897
2.66391	1.84949
1.48218	1.529
0.894647	0.580885
1.32194	1.23522
1.54894	2.09653
1.68915	1.68924
1.28856	1.42217
1.40873	2.08317
1.60903	1.67589
0.687676	0.78119
0.734411	0.6343
1.20844	1.84949
0.941382	1.11503
1.80265	1.66253
0.914676	0.954788
0.701029	1.3554
0.861264	1.42884
0.454	0.674361
0.747764	1.31534
1.80932	1.49561
1.5602	1.2485
0.933452	0.687676
0.340043	0.233676
0.320041	0.220323
0.16002	0.594206
0.686754	0.460676
0.693422	0.908
1.47352	0.981441
0.340043	0.968088
0.920117	0.7945
0.166688	0.133529
0.13335	0.0934705
0.373381	1.27521
0.486729	0.988117
1.89357	0.934705
0.233363	0.654294
0.313373	0.440647
1.56687	1.43544
0.766764	0.293765
1.86024	1.90279
1.11348	0.647617
0.780099	1.58232
0.586741	1.37535
0.900115	0.934705
1.45352	0.360529
1.38684	0.948058
0.0933452	0.640941
1.60687	1.50221
1.2735	0.968088
1.96692	1.55562
2.04693	1.68247
0.333376	1.15503
0.173355	1.2485
0.766764	1.50888
1.68688	1.62238
1.66688	1.16838
1.22682	1.04153
0.373381	1.48218
0.273368	0.847911
1.76022	1.71585
0.91345	1.55562
2.44031	2.40353
1.90691	1.88944
0.18669	0.821206
0.18669	0.333823
0.986792	0.681
2.04026	1.89612
1.50686	1.17506
0.980125	0.507412
1.67355	0.874617
2.95371	1.82268
2.08693	1.63573
1.47352	1.19509
1.32017	0.727735
2.59366	1.57565
1.01346	0.77447
0.620079	1.09494
1.22016	1.62238
0.453391	1.52223
2.1336	1.55562
1.92691	0.961411
0.640081	1.04153
0.726759	1.06156
1.88691	2.02297
1.76022	1.23515
2.41364	1.34865
1.78023	1.93618
1.92691	1.39538
1.12681	1.66912
1.38684	1.63573
0.780099	0.901323
1.38018	1.17506
1.2935	1.74923
1.71355	1.51556
2.18028	1.95621
2.28029	1.32862
1.36684	0.801176
1.02013	1.20844
0.13335	0.66097
1.35351	2.84418
0.546736	1.14168
2.08693	1.38871
2.36697	1.91615
0.546736	1.42876
2.14694	2.17653
1.46019	1.19509
1.93358	2.18988
1.64688	1.72921
1.96025	1.36868
1.3135	1.21512
1.80023	2.14982
2.60033	1.61571
0.606744	1.10162
2.29363	2.5237
1.83357	1.50888
1.68688	1.66912
1.46685	1.80932
1.96692	1.34865
2.3603	1.83603
1.50019	1.46215
2.57366	0.687676
0.580074	1.52223
1.36684	1.362
1.94691	1.77594
0.593409	1.01482
1.51353	1.31526
0.433389	1.30859
2.06693	1.42876
1.64688	1.09494
1.00679	2.22994
2.1136	1.18173
1.79356	1.32862
1.96025	1.25518
1.2935	0.781147
1.96025	2.4102
1.82023	1.11497
1.64688	2.043
2.80036	1.82268
1.87357	2.57044
1.28683	1.11497
2.68701	1.79597
1.58687	1.50221
1.54686	1.57565
1.39351	1.20844
1.76689	1.71585
0.873445	1.27521
0.846774	1.85606
1.81356	1.56897
1.07347	2.33009
1.97358	1.64241
1.28683	1.57565
2.17361	2.497
1.90691	2.00294
1.47352	1.89612
0.186931	0.0867892
0.160226	0.287072
0.27372	0.367185
1.23508	0.293748
0.413918	0.347157
0.554116	0.500707
0.413918	1.03479
0.3071	0.333805
0.340481	0.373861
0.97471	0.894597
0.500707	0.0934653
1.10156	0.507383
1.0615	1.26178
0.948005	0.787779
0.453974	0.560792
0.474003	0.514059
0.0801131	0.320453
0.367185	1.41533
1.26846	1.28181
0.0667609	0.15355
0.267044	0.767751
1.12826	1.12826
0.0667609	0.0534088
0.3071	0.961358
0.313776	0.560792
1.27513	1.11491
0.420594	0.487355
0.500707	0.520735
0.827836	0.574144
0.540764	0.527411
0.100141	0.0400566
1.03479	1.22173
0.367185	0.260368
0.333805	1.00141
0.42727	0.614201
0.500707	0.660933
0.413918	0.54744
0.560792	0.988062
0.320453	0.360509
0.721018	0.253692
0.180255	0.233663
0.380537	0.3071
0.727694	0.627553
0.640905	0.594172
0.881244	0.474003
0.58082	0.387213
0.407242	0.407242
0.193607	0.340481
0.554116	0.721018
0.353833	0.193607
0.327129	0.540764
0.200283	0.480679
0.327129	0.39389
1.01477	0.554116
0.12017	0.15355
0.627553	0.97471
0.327129	0.487355
0.82116	0.927977
0.46065	0.73437
0.433946	0.634229
0.660933	0.721018
0.520735	0.534088
0.614201	0.761075
0.133522	0.340481
0.267044	0.46065
0.253692	0.467327
0.754399	0.82116
0.15355	0.186931
1.00809	0.54744
0.360509	0.500707
0.240339	0.994738
0.480679	0.487355
0.407242	0.614201
0.640905	0.494031
0.340481	0.39389
0.640905	0.901273
1.52883	1.74246
0.587496	0.627553
0.420594	0.927977
0.680962	0.347157
0.634229	0.494031
0.347157	0.560792
0.680962	0.954681
0.534088	0.560792
0.500707	0.794455
0.58082	0.814483
0.267044	0.407242
1.03479	0.420594
0.847864	0.747723
0.380537	0.267044
1.30184	1.00809
1.00141	0.600848
1.2017	0.914625
1.07485	0.620877
0.146874	0.467327
0.400566	0.133522
0.660933	0.440622
0.707666	0.180255
0.520735	0.647581
0.140198	0.487355
0.3071	0.240339
0.714342	0.941329
0.12017	0.507383
0.39389	0.794455
0.774427	0.560792
0.133522	0.39389
0.173578	0.988062
0.527411	0.360509
0.600848	0.981386
0.954681	0.927977
0.467327	0.687638
0.70099	0.914625
0.774427	0.767751
0.774427	0.82116
1.03479	0.968034
1.19502	0.988062
0.433946	0.467327
0.901273	0.567468
0.433946	0.741046
0.567468	0.807807
0.774427	0.707666
0.520735	0.801131
1.11491	0.660933
0.39389	0.474003
0.500707	0.58082
0.834512	1.03479
0.620877	0.801131
0.85454	0.627553
0.761075	1.52215
0.494031	0.373861
0.58082	0.634229
0.587496	0.894597
0.540764	0.70099
1.02812	1.25511
1.02144	0.887921
0.620877	0.267044
0	0.240339
0.400566	0.774427
0.520735	0.514059
0.313776	0.941329
0.353833	1.34857
0.647581	0.453974
0.520735	0.494031
0.600848	0.981386
0.781103	0.754399
0.467327	0.514059
0.213635	0.694314
0.46065	0.353833
0.667609	1.27513
0.193607	0.360509
0.741046	0.267044
0.834512	1.14161
0.761169	0.347099
0.121248	0.0800997
0.208816	0.420523
0.37048	0.427198
0.397424	0.407173
0.148192	0.180224
0.619713	0.173549
0.639921	0.667497
0.397424	0.173549
0.437841	0.266999
0.107776	0.367124
0.390688	0.333749
0.242496	0.266999
0.154928	0.634123
0.383952	0.627448
0.572561	0.273674
0.323328	1.42177
0.309856	0.260324
0.525409	0.400498
0.229024	0.567373
0.175136	0.226949
0.357008	0.774297
0.484993	0.300374
0.538881	0.720897
0.282912	0.600748
1.02387	1.04797
0.612977	0.220274
0.458049	0.533998
0.229024	0.367124
0.410897	0.313724
0.464785	0.787647
0.666865	0.520648
0.808321	0.947846
0.606241	0.807672
0.626449	0.567373
0.444577	0.714222
0.444577	0.614098
0.538881	0.874422
0.767905	0.500623
0.545617	0.453898
0.444577	1.10805
0.788113	0.180224
0.767905	1.10137
0.330064	0.734247
0.916097	0.387148
1.13165	0.246974
0.734225	0.734247
0.815057	0.240299
0.572561	0.914471
0.255968	0.453898
0.552353	0.707547
0.565825	1.068
0.518673	0.473923
0.478257	1.06132
0.612977	0.800997
0.417633	0.353774
0.525409	0.273674
0.37048	0.947846
0.606241	0.387148
0.175136	0.747597
0.761169	0.540673
0.276176	0.226949
0.794849	0.533998
0.343536	0.373799
1.05082	0.727572
0.969985	0.113475
0.40416	0.12015
