# Supplementary material for: The prefrontal cortex controls memory organization in the hippocampus
Source: Nat Neurosci. 2026 Apr 28;29(5):1191–202. doi: 10.1038/s41593-026-02231-1 (PMC13156042; doi:10.1038/s41593-026-02231-1)
Supplement: Supplementary file 17 — Statistical source data. [file 41593_2026_2231_MOESM17_ESM.xlsx]

## Sheet: Figure 6B
	Top 10% in Ctx B
Top 10% from	A	HC2	A/HC2	B
	0.117647	0.294118	0.294118	0.294118
	0.166667	0.416667	0.0833333	0.333333
	0.2	0.2	0.133333	0.466667
	0.0588235	0.235294	0.176471	0.529412
	0	0.166667	0	0.833333
	0.185185	0.259259	0.222222	0.333333
	0	0.333333	0	0.666667
	0.333333	0.1	0.266667	0.3
	0.285714	0.142857	0.285714	0.285714
	0.14	0.16	0.22	0.48
	0.166667	0.375	0.0833333	0.375

## Sheet: Figure 6C
	Top 10% in Ctx B
Top 10% from	A	HC2	A/HC2	B
	0.294118	0.0588235	0.294118	0.352941
	0.363636	0.272727	0.0909091	0.272727
	0.176471	0.0588235	0.0588235	0.705882
	0.294118	0.235294	0.235294	0.235294
	0.3	0.2	0.1	0.4
	0.272727	0.272727	0	0.454545
	0.26	0.23	0.17	0.33
	0.25	0.3125	0.0625	0.375
	0.25	0	0.5	0.25
	0.258065	0.193548	0.322581	0.225806
	0.26	0.17	0.04	0.52

## Sheet: Figure 6D
	Top 10% in Ctx B
Top 10% from	A1	HC2	A/HC2	A2
	0.227273	0.181818	0.0909091	0.5
	0.121212	0.121212	0.0909091	0.666667
	0.4	0.2	0	0.4
	0.214286	0.142857	0.0714286	0.571429
	0.2	0.35	0.05	0.4
	0.666667	0	0	0.333333
	0.075	0.175	0.225	0.525
	0.263158	0.105263	0.473684	0.157895
	0.5	0.25	0	0.25
	0.333333	0.125	0.125	0.416667

## Sheet: Figure 6F
Overlap Ratio
Control	Inhibited	Same Ctx
-1	0.2	0.333333
-0.428571	0.142857	0.111111
-0.6	0.111111	0.2
-0.428571	0.666667	0.454545
0	0.5	0.333333
0.538462	0.142857	0.428571
-1	1	-0.4
-0.384615	-0.111111	1
-0.0666667	0.0612245	-0.272727
0.333333	0	0
-0.166667	0.209302

## Sheet: Figure 6H
	Top 10% in Ctx B
Top 10% from	A1	HC2	A1HC2	A2
	0.235294	0.235294	0.176471	0.352941
	0.2	0.1	0.1	0.6
	0.3	0.3	0.05	0.35
	0.2	0.175	0.125	0.5
	0.255814	0.139535	0.0232558	0.581395

## Sheet: Figure 6I
	Top 10% in Ctx B
Top 10% from	A1	HC2	A1HC2	A2
	0.133333	0	0.4	0.466667
	0.04	0.16	0.12	0.68
	0.176471	0	0.117647	0.705882
	0.146341	0.097561	0.0731707	0.682927
	0.1	0.125	0.1	0.675

## Sheet: Figure 6K
A1 in Top 10% B/A2
Same Ctx (OFF)	Same Ctx (ON)	Dif Ctx (OFF)	Dif Ctx (ON)
0.227273	0.133333	0.117647	0.294118
0.121212	0.04	0.166667	0.363636
0.4	0.176471	0.2	0.176471
0.214286	0.146341	0.0588235	0.294118
0.2	0.1	0	0.3
0.075		0.185185	0.272727
0.263158		0	0.26
0.5		0.333333	0.25
0.333333		0.285714	0.25
0.235294		0.14	0.258065
0.2		0.166667	0.26
0.3
0.2
0.255814
