# Supplementary material for: The prefrontal cortex controls memory organization in the hippocampus
Source: Nat Neurosci. 2026 Apr 28;29(5):1191–202. doi: 10.1038/s41593-026-02231-1 (PMC13156042; doi:10.1038/s41593-026-02231-1)
Supplement: Supplementary file 18 — Statistical source data. [file 41593_2026_2231_MOESM18_ESM.xlsx]

## Sheet: Figure 7B
c-Fos/DAPI (%)
Control	Inhibited
14.14	4.42
10.85	4.44
10.7	2.02
3.588	4.15
7.8	1.14
14.2	6.03

## Sheet: Figure 7D
c-Fos/GAD67 (%)
	Control							Inhibited
SLM	17.5619	15.1545	16.3315	19.7582	16.7929	22.1951		9.95638	9.92871	8.50593	9.82004	8.83191	6.93582
RAD	9.83809	15.7013	15.0135	12.3281	18.5133	26.5625		8.73355	11.3933	12.0893	11.5157	12.0401	16.954
Oriens	10.5392	29.8865	23.6056	22.5107	31.1111	42.0928		24.3528	17.9412	48.4901	23.0872	21.8468	43.1818

## Sheet: Figure 7F
Control			Inhibited
MEC c-Fos/DAPI (%)	SLM c-Fos/GAD67 (%)		MEC c-Fos/DAPI (%)	SLM c-Fos/GAD67 (%)
14.14	18.5128		4.42	10.6213
10.85	18.948		4.44	8.38441
10.7	16.9861		2.02	10.7831
3.588	14.2188		4.15	12.7359
7.8	16.7929		1.14	8.83191
14.2	22.1951		6.03	6.93582

## Sheet: Figure 7H
SLM c-Fos/GAD67 (%)
Control	Inhibited
27.982	12.9578
18.3774	12.3194
20.6633	10.0591
23.6495	11.1111
30.355

## Sheet: Figure 7J
SLM c-Fos/NDNF (%)
Control	Inhibited
0.309852	0.220962
0.255363	0.257999
0.390648	0.196621
0.24824	0.130389
0.408539	0.266738
0.368872	0.211609

## Sheet: Figure 7L
SLM c-Fos/NDNF (%)
AB	AA
25.4068	17.628
23.0277	18.8632
22.4694	22.5794
24.445	24.8013
18.0169	13.2935
32.6028	16.4638
19.0593	11.8322
29.8302	18.458
	16.0615

## Sheet: Figure 7O
Overlap (%)
Control	Inhibited
1.83	11.5
3.9	32.5
3.9	11.76
1.8	10.9
	16.2

## Sheet: Figure 7P
Normalized calcium events
Control			Inhibited
A	B		A	B
0.658876	1.07303		0.253443	0.78241
3.87796	3.21908		0.804405	1.92848
2.20253	0.865951		0.716251	3.58146
0.489451	1.01655		2.99724	1.73012
3.21908	1.22363		0.506885	0.451814
0.997726	1.506		0.539943	0.727311
0.545926	2.14605		0.451789	1.20117
1.26128	1.6566		0.506885	0.154278
1.09185	1.1295		1.19008	3.86797
0.1506	0.3012		0.330577	2.33621
0.771826	0.903601		0.14325	0.595073
1.09185	0.602401		0.495866	0.628132
0.2259	0.470626		1.99448	2.63375
0.3012	2.07075		1.60881	1.52074
1.99545	2.4096		2.53443	2.51253
0.432976	0.2259		0.804405	1.4436
0.26355	0.1506		1.30027	0.749351
0.0753001	0.621226		0.0661155	2.21499
0.432976	0.26355		0.914598	2.64477
1.0542	1.56248		0.132231	0.980768
0.865951	0.489451		0.561982	0.595073
0.564751	0.1506		0.363635	0.84853
0.26355	1.0542		0.198346	1.59788
0.489451	0.33885		2.38016	2.27009
0.18825	2.88023		2.03856	2.10479
1.01655	0.658876		0.639116	0.85955
1.4307	0.771826		0.958675	2.20397
1.1295	0.828301		0.539943	0.374675
1.0542	4.49918		2.41322	3.3831
0.2259	0.508276		1.07989	2.55661
1.39305	1.54365		2.03856	0.341616
1.14833	1.26128		0.606059	1.41054
1.29893	0.527101		1.44352	2.54559
3.85913	1.7319		1.63085	3.69166
4.36741	1.78838		0.683193	1.76318
0.26355	1.22363		0.716251	1.04689
0.960076	1.61895		0.561982	1.07995
1.29893	1.2801		1.63085	1.85134
0.602401	0.583576		1.07989	2.45743
0.33885	0.790651		0.209366	1.7742
1.14833	0.564751		0.429751	0.429775
0.922426	1.03538		0.253443	0.209377
1.8825	0.282375		0.176308	1.20117
0.715351	0.809476		0.418731	1.98358
0.583576	0.545926		0.617078	0.78241
1.33658	1.14833		0.176308	0.539973
1.71308	0.640051		0.58402	2.01664
0.376501	1.48718		0.683193	1.9946
1.82603	0.2259		1.93939	2.41335
0.26355	1.2801		1.11294	1.54278
4.78156	1.9578		0.550962	0.85955
0.734176	1.37423		0.319558	0.473854
1.3554	1.14833		1.74104	2.21499
0.395326	0.545926		0.661155	2.72191
0.376501	0.376501		1.56473	2.19295
0.470626	1.18598		0.947655	0.308556
0.677701	0.583576		1.09091	0.727311
2.72963	2.52255		2.03856	2.9423
0.508276	1.3554		0.275481	0.286517
0.903601	0.960076		0.595039	2.67783
1.37423	0.2259		1.75206	2.23703
0.320025	0.470626		0.176308	0.617112
0.715351	1.3554		0.264462	1.20117
0.527101	0.583576		1.60881	2.58967
0.809476	0.753001		1.10192	1.04689
0.941251	0.847126		1.30027	0.0881589
0.602401	0.602401		1.25619	2.96434
0.376501	0.564751		1.53168	2.8872
1.09185	0.790651		1.00275	2.83211
0.677701	0.941251		1.38843	1.67502
0.865951	0.865951		1.53168	2.10479
0.978901	1.7319		0.341597	2.90924
0.282375	0.33885		1.11294	1.4436
0.1506	0.640051		0.639116	0.78241
0.865951	1.2048		0.132231	0.584053
1.14833	0.790651		0.29752	0.683232
0.395326	0.357676		1.37741	2.10479
1.1295	0.809476		0.132231	0.892609
0.11295	0.2259		0.462808	0.749351
0.771826	1.16715		0.154269	0.617112
0.527101	0.828301		1.2011	0.83751
0.489451	0.414151		0.176308	0.771391
1.61895	1.46835		0.539943	2.77701
1.41188	0.734176		0.617078	1.2783
0.564751	0.395326		0.220385	0.363656
0.527101	2.67315		0.253443	0.617112
0.414151	0.884776		0.661155	1.16811
1.09185	0.997726		0.991732	1.13505
0.602401	0.997726		0.506885	1.19015
1.8072	1.29893		4.68318	3.55942
1.33658	1.18598		1.89531	1.90644
0.26355	0.564751		0.936636	2.27009
0.978901	1.09185		1.4876	2.76599
2.3343	0.564751		0.154269	1.04689
1.07303	0.941251		0.0661155	1.34442
0.26355	0.564751		0.650136	1.85134
0.451801	0.489451		1.2011	2.02766
1.29893	0.941251		0.628097	0.914649
0.376501	0.978901		0.539943	1.28932
1.54365	1.4307		0.44077	1.46564
0.18825	0.3012		0.044077	1.8293
0.489451	1.2048		0.606059	2.01664
0.564751	0.11295		0.088154	0.749351
0.790651	0.960076		0.561982	1.09097
2.74845	1.11068		0.672174	0.738331
0.18825	0.2259		2.79889	2.75497
0.527101	0.884776		0.319558	0.484874
0.451801	0.357676		2.26997	2.17091
0.26355	0.828301		0.396693	0.440795
1.26128	0.847126		1.2011	3.74675
1.14833	2.54138		1.4325	2.09377
0.357676	0.602401		2.38016	2.62273
0.545926	0.753001		0.815424	1.06893
0.414151	0.470626		1.50964	2.36927
1.03538	0.564751		1.30027	1.56482
0.3012	0.828301		1.4876	2.81007
0.432976	0.18825		2.38016	2.56763
4.34858	2.4849		2.77685	3.12964
0.470626	1.0542		0.330577	1.34442
1.24245	0.357676		0.561982	1.20117
1.14833	2.52255		0.484847	0.991788
1.1295	1.86368		2.3471	2.10479
0.376501	1.67543		1.66391	1.37748
0.715351	1.52483		0.793386	1.22321
1.33658	0.658876		0.595039	2.01664
0.33885	0.508276		1.36639	1.75216
0.922426	2.69198		0.672174	1.28932
1.90133	0.922426		2.865	2.98638
0.715351	1.03538		1.12396	0.749351
1.5813	2.1837		1.24518	2.93128
0.865951	1.0542		0.528924	0.550993
0.244725	0.790651		1.59779	2.46845
0.26355	0.489451		0.595039	1.57584
1.16715	0.2259		0.859501	1.98358
2.1084	1.82603		0.308539	1.54278
0.677701	0.696526		1.4325	3.23984
0.658876	0.602401		2.31404	2.08275
0.2259	0.734176		3.04131	3.29494
0.470626	2.31548		0.429751	0.760371
0.734176	1.39305		1.98346	2.85415
0.414151	0.997726		1.22314	1.11301
0.790651	0.922426		2.10468	0.573033
1.09185	0.489451		0.804405	0.980768
0.696526	0.865951		0.58402	1.05791
0.583576	1.09185		3.63635	3.95613
0.997726	1.0542		1.68595	2.41335
0.282375	0.489451		0.914598	1.85134
0.997726	0.414151		1.2011	1.09097
1.24245	1.16715		1.46556	2.15989
0.771826	0.564751		1.61983	1.92848
0.376501	1.2048		0.815424	0.771391
0.734176	1.33658		0.936636	1.04689
0.960076	1.16715		0.330577	1.11301
0.2259	0.978901		0.220385	1.05791
0.903601	0.1506		1.15702	1.10199
2.4849	2.8614		1.17906	2.79905
1.56248	0.489451		2.69972	3.91205
0.395326	0.583576		2.88704	2.09377
1.07303	1.16715		0.683193	0.991788
0.395326	0.677701		2.74379	4.5512
3.40733	2.88023		1.26721	3.51534
0.583576	0.602401		0.837463	1.30034
1.14833	1.09185		2.23691	2.9423
1.97663	0.884776		2.26997	3.46024
0.545926	1.31775		2.66666	2.79905
4.25446	2.91788		1.87327	1.7191
0.376501	0.847126		0.782367	1.43258
0.640051	0.715351		2.60054	3.30596
1.11068	0.470626		0.760328	1.30034
2.0331	1.506		1.26721	2.58967
0.978901	0.922426		0.517905	2.13785
0.960076	0.696526		2.46831	2.35825
0.903601	1.09185		0.506885	1.22321
0.677701	1.29893		1.80716	1.43258
1.44953	1.56248		1.28925	1.52074
0.451801	2.01428		1.47658	2.50151
0.847126	0.922426		1.15702	1.19015
0.451801	0.33885		1.10192	0.870569
0.451801	0.941251		1.45454	0.165298
0.753001	0.753001		0.804405	2.00562
0.583576	1.0542		1.59779	2.78803
0.602401	1.26128		2.01652	3.5484
0.922426	0.997726		1.05785	1.57584
0.26355	2.20253		1.50964	3.33902
2.16488	0.489451		0.429751	0.517934
1.18598	3.91561		1.07989	1.8293
0.922426	3.76501		1.85123	1.02485
1.48718	1.60013		1.88429	2.24805
1.1295	2.57903		3.37189	2.84313
1.63778	3.012		1.06887	0.506914
3.53911	1.97663		1.02479	2.17091
1.24245	1.63778		1.66391	3.48228
0.11295	0.602401		0.363635	1.43258
0.847126	4.66861		0.991732	2.36927
0.734176	0.545926		1.35537	1.48768
0.545926	2.42843		0.936636	1.32238
1.4307	1.52483		0.848482	0.82649
0.828301	1.29893		1.95041	2.28111
0.621226	0.753001		1.39944	2.63375
0.414151	1.33658		0.804405	1.70808
0.771826	0.997726		0.451789	1.39952
1.18598	0.734176		2.75481	1.85134
0.809476	1.46835		1.39944	1.16811
0.828301	0.997726		3.58126	3.98919
4.68743	0.583576		1.34435	2.49049
0.3012	0.715351		0.330577	1.8293
0.1506	0.395326		0.253443	2.28111
			4.07712	3.03046
1.1234	0.767937		1.26721	2.85415
0.461097	0.868103		2.83195	2.01664
0.150904	0.267109		0.407712	0.573033
1.24077	0.342233		1.2011	1.7742
0.285042	1.38563		1.63085	2.29213
0.184439	0.29215		1.91735	3.30596
0.11737	0.317192		3.44902	3.98919
1.14017	0.5843		1.23416	3.04148
0.746138	0.166943		2.20385	2.32519
1.35814	1.26877		1.84021	1.4987
0.0838358	0.141901		0.826444	1.30034
1.50904	0.317192		0.528924	1.04689
0.628768	0.308844		3.17354	3.75777
1.57611	0.801326		1.22314	1.54278
2.46477	1.81968		2.83195	2.34723
0.528165	0.717854		0.958675	2.96434
0.326959	0.425704		1.8292	2.92026
0.5617	1.16025		0.716251	1.37748
1.00603	1.51918		1.79614	2.0497
1.19885	1.66108		1.64187	3.87899
1.50904	1.23538		1.63085	3.50432
1.21562	0.267109		2.9201	3.2178
1.41682	0.951575		0.925617	3.04148
0.326959	0.575953		0.969694	4.5512
0.612001	0.400663		0.573001	0.584053
0.150904	0.358927		2.36914	2.35825
0.871892	1.18529		1.01377	2.67783
0.788056	1.14356		1.55371	2.01664
0.461097	0.64273		2.07162	2.62273
1.6348	0.283803		0.88154	1.65298
0.628768	0.0834715		1.05785	3.01944
0.687453	1.41067		2.13773	2.43539
0.276658	0.809673		1.34435	2.97536
0.578467	0.726202		2.9752	2.90924
0.82159	0.23372		0.561982	1.28932
0.762905	0.801326		1.55371	1.3334
0.536549	0.826367		1.80716	2.89822
0.58685	0.425704		0.804405	1.01383
0.251507	0.23372		3.81266	3.06352
0.285042	1.27711		2.42423	2.65579
0.11737	0.325539		0.617078	1.25626
1.94499	2.25373		1.23416	1.53176
1.01441	1.06009		3.62533	3.91205
0.905426	0.333886		1.79614	1.80726
1.7354	0.46744		1.11294	1.4436
0.385644	0.300497		1.02479	2.31417
0.243124	0.859756		0.275481	0.79343
0.511398	0.342233		2.0606	2.23703
0.58685	0.52587		0.561982	0.352636
0.167672	0.692813		1.00275	1.67502
0.477864	0.242067		1.4876	1.68604
1.5845	1.3105		2.44627	2.31417
1.03118	0.325539		1.61983	2.83211
0.687453	1.03505		1.55371	2.86517
1.10663	0.459093		2.17079	3.18474
0.326959	1.33554		2.50137	2.17091
0.385644	0.450746		2.14875	1.61992
0.771289	1.3105		1.15702	2.92026
1.2743	1.13521		0.462808	1.76318
1.24077	0.258762		0.220385	0.83751
0.209589	0.208679		0.815424	4.09939
0.855125	0.5843		1.66391	3.19576
0.737755	0.767937		2.35812	2.67783
0.394028	1.23538		1.97245	2.36927
0.863508	1.4691		1.57575	2.08275
0.167672	0.617689		0.473828	0.440795
0.897043	1.07678		2.09366	1.84032
0.11737	0.600994		1.47658	2.76599
0.58685	0.0751243		2.69972	2.89822
0.477864	2.1953		1.75206	2.35825
1.43359	1.19364		0.517905	1.91746
0.871892	0.392316		0.947655	1.37748
0.486247	0.250414		0.308539	1.69706
0.528165	0.375622		0.319558	1.56482
1.6851	1.68612		0.694213	1.32238
0.285042	1.25207
1.3246	1.26042		1.15709	2.51253
0.829974	0.717854		1.26728	2.30315
0.880275	1.0267		1.6089	2.62273
1.08986	1.25207		0.330596	1.31136
0.167672	0.500829		0.0661192	1.02485
0.628768	1.16025		3.48228	1.69706
0.23474	0.959922		0.85955	1.46564
0.653919	0.617689		2.07173	2.93128
0.461097	0.550912		0.506914	1.43258
0.0503015	0.258762		0.110199	1.23422
1.18208	0.592647		1.53176	1.54278
0.578467	1.01835		0.451814	1.57584
0.326959	0.150249		1.61992	1.73012
0.209589	1.11852		2.23703	2.86517
0.217973	0.976616		0.81547	1.68604
1.70187	1.0267		1.23422	0.84853
1.36652	0.5843		0.462834	1.69706
0.259891	0.208679		0.418755	0.176318
0.67907	0.100166		1.97256	2.67783
0.201206	0.843062		0.385695	0.958728
0.989262	0.809673		0.705271	1.63094
0.285042	1.65273		0.154278	0.85955
0.79644	0.918186		1.02485	2.71089
0.829974	0.93488		1.7191	1.78522
0.897043	0.450746		0.727311	1.23422
0.335343	0.166943		0.528954	0.363656
1.48389	0.450746		0.80445	0.231417
0.695837	0.634383		0.716291	0.727311
0.70422	2.04505		0.672212	0.881589
1.0228	1.01835		0.79343	2.40233
1.46713	0.40901		0.396715	2.27009
0.570083	0.64273		0.132238	0.352636
1.23239	1.41067		0.374675	1.42156
0.276658	0.776285		2.06071	0.484874
0.301809	0.258762		1.85134	2.29213
0.427562	1.53587		0.418755	1.9946
0.846741	0.517523		0.83751	2.09377
1.34976	0.567606		0.83751	1.9395
0.578467	0.258762		0.198358	1.25626
1.67672	1.01835		0.539973	0.495894
1.62641	0.843062		2.79905	3.76879
2.01206	0.358927		1.36646	2.9423
0.695837	0.868103		0.451814	0.484874
2.48992	2.0367		1.46564	1.00281
1.0228	0.859756		1.76318	2.58967
1.09825	1.98662		0.80445	1.81828
1.23239	1.44406		1.73012	1.9946
2.05398	1.11017		0.429775	0.628132
0.871892	0.692813		1.17913	0.683232
0.100603	2.00331		0.407735	0.683232
1.05633	0.843062		1.09097	1.30034
2.63244	1.83637		1.21219	1.4436
1.836	0.809673		0.716291	1.3334
0.871892	0.767937		0.352636	0.650172
0.452713	2.56257		0.330596	0.484874
0.343727	1.42736		0.716291	1.13505
0.645535	0.217026		0.0661192	0.506914
1.41682	0.926533		0.319576	0.82649
1.77732	0.93488		2.25907	3.07454
0.343727	0.609342		2.42437	3.12964
0.863508	1.35224		0.198358	0.418755
2.21326	0.575953		0.121219	0.374675
0.964111	0.684466		0.0661192	0.319576
0.343727	1.23538		0.462834	1.28932
0.888659	0.809673		0.584053	1.58686
0.729371	1.03505		2.28111	3.42718
0.486247	1.85307		0.595073	1.11301
0.829974	1.03505		0.0881589	0.528954
1.34137	0.93488		0.209377	0.308556
2.63244	3.10514		1.19015	1.20117
1.6851	0.166943		2.00562	2.51253
1.37491	0.534217		0.396715	0.396715
1.1737	0.434052		0.925669	2.0497
0.720987	0.52587		0.297536	0.187338
1.10663	0.784632		1.09097	1.46564
0.67907	0.81802		0.462834	1.43258
1.24077	1.4691		1.39952	1.58686
1.48389	0.52587		0.870569	1.07995
1.03118	2.621		0.83751	0.286517
2.42285	1.10182		1.35544	0.451814
0.385644	0.317192		1.3334	3.31698
0.176055	1.66108		0.738331	0.650172
0.779673	0.383969		0.528954	0.892609
2.08751	0.734549		0.132238	0.121219
0.863508	0.943227		2.15989	2.74395
1.19047	1.03505		1.07995	2.28111
1.50066	1.30215		1.34442	2.02766
1.01441	0.801326		0.462834	1.04689
0.980878	0.575953		0.738331	2.20397
1.92822	1.91984		0.694252	1.34442
1.1737	0.450746		0.374675	3.26188
1.0731	1.04339		0.495894	1.664
0.410795	0.784632		1.23422	2.10479
2.06236	1.24372		0.528954	0.936689
2.11266	1.96158		0.85955	0.716291
1.39167	1.16025		1.7191	2.01664
0.427562	2.57092		0.286517	0.584053
0.762905	1.73621		1.15709	2.60069
0.855125	0.968269		0.84853	0.991788
1.09825	0.325539		0.231417	0.374675
1.29107	2.08679		0.198358	0.462834
1.42521	1.28546		0.330596	0.881589
2.86718	2.66274		0.429775	0.628132
1.59288	1.65273		0.81547	1.76318
0.695837	1.1686		0.716291	1.63094
0.737755	0.951575		0.80445	0.78241
2.3474	0.559259		0.473854	0.672212
1.08986	0.617689		0.363656	0.716291
0.989262	0.692813		2.06071	1.13505
1.81085	1.66108		0.275497	0.484874
1.62641	1.26042		0.231417	0.969748
1.0228	0.23372		0.506914	0.308556
0.687453	0.217026		0.165298	0.352636
1.24915	0.943227		0.705271	1.664
1.15693	3.33051		0.286517	0.473854
0.79644	0.342233		0.672212	0.517934
1.6348	0.893145		1.42156	0.0881589
0.997645	0.634383		1.13505	2.22601
1.50066	0.951575		2.50151	2.72191
1.37491	0.868103		0.539973	1.95052
1.7354	1.69447		0.176318	0.914649
0.243124	0.734549		0.176318	1.36646
1.18208	1.23538		0.154278	0.639152
0.217973	0.367274		1.35544	3.48228
2.18811	0.659424		0.562013	2.06071
1.03956	1.04339		0.650172	1.12403
1.34976	0.834715		2.10479	2.31417
2.21326	0.801326		0.220397	0.936689
0.712604	2.02001		0.84853	0.771391
2.448	0.709507		0.517934	0.85955
1.43359	0.492482		1.46564	2.83211
1.33299	0.692813		0.253457	1.57584
0.980878	2.07009		0.154278	0.330596
0.628768	1.05174		1.50972	2.38029
0.419179	1.3272		0.363656	0.914649
0.553316	0.651077		2.41335	2.62273
1.64318	0.492482		1.664	2.44641
1.57611	0.484134		0.407735	0.672212
1.61803	0.709507		0.363656	1.32238
1.60965	1.41901		2.61171	2.92026
1.04795	0.859756		1.21219	2.09377
2.48154	1.68612		0.903629	1.69706
2.23003	2.02836		1.19015	1.63094
0.846741	1.86141		0.727311	3.06352
0.477864	1.00166		0.694252	1.69706
1.30784	0.425704		0.517934	1.14607
1.26592	2.02836		0.176318	1.03587
1.39167	1.25207		1.20117	1.13505
1.3246	0.300497		0.78241	1.43258
0.955728	0.40901		1.5538	1.42156
1.60126	1.34389		0.462834	0.385695
0.82159	0.400663		0.617112	1.26728
1.16532	1.03505		0.297536	1.37748
1.55096	0.859756		1.8844	1.89542
1.38329	1.36058		0.495894	0.661192
1.26592	0.834715		0.495894	1.34442
1.09825	0.976616		0.550993	0.528954
0.947344	0.826367		0.154278	1.05791
0.746138	0.0667772		0.80445	0.539973
			0.0881589	1.35544
0.22645	0.529005		0.969748	3.18474
0.981283	2.35407		1.04689	1.8844
0.855477	1.12413		0.264477	0.85955
2.06321	3.66336		1.19015	2.21499
0.767413	0.687706		0.242437	1.56482
1.06935	1.21671		0.451814	2.73293
0.578705	0.59513		0.562013	1.28932
0.125805	0.185152		0.969748	2.36927
2.7174	0.767057		1.16811	2.06071
0.641608	0.899308		0.220397	0.947708
1.04419	0.793507		1.75216	0.78241
0.540963	0.886083		0.517934	0.760371
0.641608	1.78539		0.628132	2.30315
0.23903	0.62158		0.143258	0.617112
1.8116	1.19026		0.771391	1.01383
2.2645	1.13736		0.925669	0.363656
0.0503222	0.343853		0.385695	0.352636
0.528383	0.105801		0.650172	1.31136
0.981283	0.502554		0.738331	0.617112
0.540963	0.648031		0.220397	1.43258
0.767413	0.859632		0.308556	2.06071
2.37772	2.18214		0.220397	1.50972
0.93096	0.436429		0.661192	2.42437
0.276772	2.40697		1.664	2.03868
0.855477	2.5789		0.749351	1.05791
0.478061	0.555455		1.86236	0.506914
2.40288	2.16892		0.330596	1.74114
0.188708	0.158701		1.45462	2.79905
0.22645	0.211602		0.81547	1.14607
1.82418	0.952208		0.352636	0.672212
0.352255	0.489329		0.584053	1.10199
0.352255	2.49955		0.749351	0.562013
0.553544	0.700931		0.617112	0.418755
1.30838	1.16381		1.6089	2.34723
0.176128	0.224827		0.881589	1.80726
0.981283	0.661256		1.61992	2.22601
1.27064	2.19537		0.352636	0.440795
1.50967	2.40697		1.64196	2.97536
0.150967	0.0793507		0.264477	0.606093
0.301933	0.740606		1.41054	2.58967
0.46548	2.24827		1.54278	2.27009
0.22645	0.978658		1.14607	1.57584
1.05677	0.991884		0.297536	0.363656
0.666769	1.45476		0.495894	0.253457
0.289353	1.90442		0.661192	0.308556
0.46548	1.20349		0.925669	1.76318
0.654188	1.25639		1.10199	1.17913
0.364836	0.740606		0.242437	0.539973
2.49095	2.48632		0.606093	2.97536
1.50967	2.7376		1.16811	0.584053
0.0251611	0.370303		0.914649	1.02485
0.792574	1.07123		0.198358	2.20397
0.629027	1.56056		0.903629	1.63094
0.905799	0.211602		0.0771391	0.319576
1.94998	1.32251		0.595073	0.628132
0.176128	0.132251		0.969748	0.727311
0.553544	2.14247		0.484874	0.947708
1.77386	2.40697		1.89542	0.198358
3.52255	2.08957		1.2783	0.0661192
0.830316	0.661256		2.07173	2.08275
0.69193	0.978658		0.286517	0.484874
0.830316	2.16892		0.363656	2.01664
1.8745	1.30929		0.672212	0.385695
1.43418	0.991884		0.319576	1.06893
1.84934	0.277727		0.506914	1.34442
3.98803	0.62158		1.06893	0.606093
1.78644	0.767057		0.506914	0.528954
1.05677	1.77217		0.231417	2.43539
0.503222	1.66636		0.209377	0.958728
1.76128	1.46799		0.231417	1.22321
0.842897	1.42831		0.275497	2.75497
1.58515	2.26149		2.36927	2.63375
1.52225	2.51277		0.275497	1.61992
0.176128	0.938983		0.330596	2.12683
0.842897	1.30929		2.38029	2.53457
0.717091	2.22182		0.870569	2.56763
2.05063	1.67959		1.2783	1.53176
1.28322	0.370303		0.473854	1.41054
0.93096	1.54734		0.330596	1.664
0.402577	1.94409		0.562013	0.506914
0.415158	2.65825		1.04689	1.57584
0.150967	0.59513		0.242437	2.21499
			0.396715	0.969748
0.523364	1.58887		0.319576	1.32238
1.68224	1.79449		0.495894	0.716291
0.149533	0.317775		1.02485	2.72191
0.373832	1.04679		0.330596	1.41054
2.80374	0.392545		1.34442	1.09097
0.373832	0.112156		0.462834	1.63094
0.261682	0.224312		0.176318	2.62273
1.81308	0.803783		0.716291	1.75216
0.485981	1.14025		0.562013	1.50972
0.336449	0.392545		0.78241	1.7191
1.88785	0.186926		0.253457	0.374675
0.149533	0.448623		0.716291	0.903629
1.27103	1.14025		0.297536	0.81547
0.35514	0.336467		0.264477	0.617112
2.33645	0.729013		0.550993	0.308556
2.54206	2.29919		1.03587	0.980768
0.336449	0.429931		0.528954	1.664
1.49533	0.63555		1.09097	0.683232
0.672897	2.48612		1.14607	1.05791
0.261682	0.504701		0.506914	0.82649
0.448598	0.523394		1.57584	4.19857
1.08411	0.878554		0.242437	1.6089
0.299065	0.448623		0.286517	0.286517
0.299065	0.822476		0.462834	0.82649
0.485981	0.0373853		1.13505	0.727311
0.990654	1.5328		0.242437	2.28111
1.58879	0.486009		1.28932	1.65298
0.691589	0.654242		2.58967	1.96154
0.149533	0.448623		0.903629	0.79343
1.06542	0.486009		0.84853	1.35544
0.11215	0.224312		1.79624	3.37208
1.19626	0.523394		0.154278	0.451814
0.168224	1.0094		1.16811	2.95332
0.915888	0.486009		0.81547	1.13505
1.1215	1.62626		0.936689	1.05791
0.616822	1.14025		0.297536	0.418755
0.785047	0.729013		0.573033	0.85955
1.30841	1.21502		0.473854	0.892609
0.11215	0.35516		0.628132	1.84032
1.96262	1.49541		0.705271	1.09097
1.68224	0.336467		0.727311	0.672212
0.411215	0.448623		0.154278	0.628132
3.08411	0.486009		0.727311	1.85134
0.186916	1.55149		0.220397	1.21219
0.411215	0.672935		0.80445	0.947708
0.0747664	0.467316		0.617112	0.539973
2.33645	2.22442		0.683232	1.16811
0.186916	0.261697		0.991788	0.683232
0.224299	0.149541		0.936689	1.17913
1.27103	0.99071		0.110199	0.914649
0.728972	0.243004		0.286517	1.52074
1.53271	1.83188		0.672212	0.661192
0.560748	0.149541		0.84853	1.13505
1.17757	0.448623		0.980768	2.73293
0.0373832	0.299082		0.297536	1.09097
0.448598	0.35516		0.308556	3.85695
2.52336	1.47672		1.84032	0.198358
0.803738	0.729013		1.6089	0.936689
1.66355	1.28979		0.83751	0.980768
0.542056	0.243004		1.74114	3.86797
2.6729	0.186926		0.374675	1.16811
0.598131	0.224312		0.297536	3.30596
0.82243	0.822476		0.407735	1.07995
0.82243	0.598164		0.132238	1.68604
0.261682	0.672935		1.23422	2.17091
0.542056	1.17764		0.0661192	0.165298
0.654206	0.803783		0.606093	0.429775
0.523364	0.186926		0.517934	1.35544
3.66355	1.19633		1.02485	1.3885
0.897196	1.08417		0.903629	1.32238
2.8972	2.0188		0.275497	0.606093
1.96262	0.934632		0.495894	3.1076
0.149533	1.38325		0.385695	1.02485
2.13084	1.70103		1.04689	1.58686
			0.870569	2.30315
			0.771391	2.67783
			1.00281	2.9974
			0.352636	1.42156
			0.220397	0.705271
			1.09097	1.13505
			0.881589	0.980768
			0.275497	1.8293
			1.75216	2.11581
			0.297536	0.749351
			0.330596	1.5538
			0.462834	0.473854
			0.374675	1.17913
			0.969748	2.60069
			0.958728	2.78803
			0.705271	1.17913
			1.04689	1.75216
			0.550993	2.10479
			0.760371	1.22321
			0.187338	3.4933
			0.264477	1.48768
			0.903629	2.22601
			0.595073	1.09097
			0.473854	1.2783
			0.484874	2.63375
			0.705271	2.97536
			0.672212	2.18193
			0.495894	0.374675
			0.495894	0.81547
			1.37748	1.56482
			0.0881589	3.4933
			0.617112	2.02766
			0.374675	2.35825
			0.694252	3.04148
			0.84853	1.5538
			0.374675	0.892609
			0.881589	2.47947
			0.0661192	1.36646
			0.352636	1.4987
			1.94262	0.848766
			0.509231	0.679013
			0.528091	0.226338
			0.867579	1.30144
			0.792137	2.07476
			0.641254	0.924212
			0.264046	2.47085
			0.829858	1.33916
			0.490371	1.01852
			0.565812	1.30144
			1.01846	0.867627
			0.169744	0.301783
			2.60274	2.84808
			0.339487	0.26406
			0.150883	0.26406
			0.565812	0.792181
			0.584673	1.41461
			1.9049	2.26338
			0.641254	0.113169
			1.30137	1.20713
			0.829858	0.528121
			0.980741	0.980796
			2.65932	1.54664
			0.678975	0.90535
			0.678975	0.320645
			1.32023	0.603567
			0.188604	1.13169
			1.01846	1.71639
			0.660114	0.603567
			1.11276	1.35803
			0.490371	1.28258
			0.188604	0.867627
			0.735556	0.77332
			0.45265	1.67867
			1.47111	0.90535
			3.07425	1.16941
			0.867579	0.90535
			0.509231	0.603567
			1.05618	1.03738
			2.37641	0.339506
			0.396069	0.64129
			0.320627	0.867627
			0.509231	0.716736
			1.65972	0.679013
			1.47111	2.07476
			1.01846	0.77332
			0.810997	1.37689
			1.24479	0.924212
			2.05578	0.943073
			2.6216	3.131
			1.41453	0.377229
			0.490371	0.754458
			1.0939	1.99931
			1.24479	0.452675
			0.188604	1.05624
			1.01846	0.679013
			1.0939	1.45233
			0.169744	0.150892
			0.773277	0.679013
			0.264046	0.867627
			0.999602	0.414952
			2.26325	2.47085
			0.528091	1.58436
			1.01846	0.414952
			2.22553	1.43347
			2.75362	2.69719
			0.848718	0.150892
			2.88564	0.396091
			0.848718	0.603567
			1.43339	1.98045
			0.301767	1.79184
			0.754416	1.84842
			1.48997	2.52744
			0.150883	0.679013
			0.603533	0.565844
			1.47111	0.226338
			0.773277	2.18793
			0.301767	0.396091
			0.528091	1.30144
			0.264046	0.697874
			0.188604	1.3203
			0.414929	2.92353
			0.9053	0.490398
			0.565812	1.3203
			0.792137	0.848766
			0.716695	0.754458
			0.339487	0.584705
			0.45265	1.20713
			1.07504	0.716736
			1.28251	0.26406
			0.377208	1.54664
			0.528091	0.660151
			0.528091	0.452675
			0.377208	1.13169
			0.339487	0.64129
			0.282906	0.452675
			1.24479	1.77298
			0.546952	0.77332
			0.301767	1.99931
			3.64006	0.77332
			0.113162	3.43279
			0.641254	1.18827
			0.660114	1.226
			0.94302	0.452675
			0.433789	0.396091
			2.97994	0.546982
			0.282906	1.45233
			1.58427	1.75412
			0.716695	0.679013
			3.39487	2.15021
			1.88604	0.924212
			0.301767	0.924212
			2.79134	0.961935
			0.660114	0.358368
				0.980796
			0.301767	1.43347
			2.60274	2.60288
			1.62199	2.71605
			1.28251	0.188615
			2.58388	3.16873
			1.30137	2.94239
			1.79174	0.26406
			0.584673	1.0751
			0.660114	0.716736
			0.584673	1.39575
			0.754416	1.62209
			0.528091	1.26372
			0.735556	0.924212
			1.33909	1.71639
			1.64086	1.11283
			3.58348	2.03704
			0.697835	0.886489
			0.490371	0.546982
			0.188604	1.226
			0.47151	0.867627
			0.0754416	1.50892
			0.320627	0.792181
			0.810997	1.01852
			0.47151	0.546982
			0.641254	0.679013
			1.07504	0.490398
			1.86718	0.528121
			0.339487	0.924212
			1.51904	0.514648
			0.597656	1.56055
			0.830078	1.47754
			0.149414	0.149414
			1.23682	1.66016
			0.73877	0.913086
			0.830078	0.290527
			0.32373	1.18701
			0.605957	0.0996094
			0.664062	1.36963
			0.564453	1.26172
			1.0874	0.224121
			0.589355	0.771973
			1.0625	0.605957
			2.26611	2.29102
			0.21582	0.116211
			0.937988	0.132812
			0.21582	0.0996094
			0.332031	0.680664
			1.104	0.481445
			1.36963	1.31152
			1.54395	1.56055
			0.415039	0.962891
			0.0830078	0.664062
			0.340332	0.431641
			0.348633	0.614258
			0.697266	1.39453
			1.24512	0.763672
			0.481445	1.25342
			1.33643	1.0376
			1.58545	1.51904
			1.56885	1.50244
			1.29492	2.66455
			1.0874	0.224121
			2.0752	0.871582
			0.0830078	0.688965
			1.76807	1.50244
			1.36133	0.406738
			0.166016	1.22021
			0.257324	1.17041
			1.37793	1.27002
			1.22852	0.0996094
			3.37842	1.0791
			0.415039	1.35303
			1.0625	1.36133
			1.68506	1.40283
			1.36133	2.20801
			1.79297	1.0625
			0.614258	0.199219
			1.12061	1.43604
			0.116211	0.20752
			2.05029	0.456543
			0.21582	1.61035
			0.473145	0.340332
			2.23291	2.57324
			0.166016	0.340332
			1.51074	1.56885
			0.996094	1.47754
			0.813477	0.514648
			0.199219	0.830078
			0.85498	2.00049
			1.61035	1.0625
			0.896484	1.58545
			0.166016	1.95898
			0.672363	0.53125
			0.655762	0.481445
			0.921387	0.572754
			0.655762	0.871582
			0.962891	0.971191
			0.921387	0.564453
			1.55225	0.53125
			0.415039	0.506348
			0.20752	0.149414
			1.19531	0.506348
			2.23291	1.63525
			0.356934	1.16211
			0.688965	1.94238
			2.01709	1.00439
			1.90088	0.713867
			2.49854	0.74707
			0.249023	0.431641
			1.20361	0.788574
			0.390137	0.0996094
			0.174316	1.0791
			0.20752	0.149414
			0.265625	0.199219
			2.05029	2.24121
			1.85938	1.69336
			2.72266	0.406738
			1.46094	0.597656
			1.16211	2.1416
			0.32373	1.42773
			0.73877	0.581055
			1.51074	1.0708
			0.655762	0.74707
			0.589355	1.73486
			0.273926	0.373535
			0.21582	0.53125
			1.021	1.1123
			0.53125	0.821777
			0.672363	2.25781
			0.73877	1.104
			0.655762	1.49414
			0.149414	0.722168
			1.12891	1.46924
			0.257324	0.232422
			1.55225	0.0664062
			1.0957	0.780273
			0.448242	1.14551
			0.32373	0.888184
			2.58154	1.71826
			0.456543	1.021
			1.75977	1.41943
			1.1123	1.87598
			0.31543	0.398438
			1.36963	1.28662
			0.32373	0.788574
			1.31152	1.22852
			0.166016	0.705566
			2.0835	1.76807
			0.921387	0.879883
			0.489746	1.69336
			0.0830078	0.73877
			1.41113	1.31152
			0.265625	0.929688
			2.03369	1.51904
			1.51074	0.730469
			1.12891	1.47754
			0.257324	0.406738
			0.249023	1.43604
			0.199219	0.971191
			0.63916	1.90918
			2.41553	1.72656
			0.672363	1.51074
			1.57715	0.415039
			2.60645	0.95459
			0.830078	0.788574
			0.20752	0.771973
			1.021	0.937988
			0.962891	0.132812
			0.771973	0.589355
			2.01709	0.21582
			1.0459	2.00879
			0.481445	1.93408
			1.29492	1.33643
			1.25342	1.14551
			0.481445	1.67676
			1.19531	1.38623
			1.13721	1.104
			1.0791	0.937988
			0.298828	0.946289
			1.0708	0.655762
			1.93408	2.18311
			0.830078	1.31152
			0.987793	0.84668
			0.697266	1.0459
			0.456543	0.85498
			3.1875	3.51123
			1.45264	2.50684
			0.73877	0.780273
			1.12891	1.66846
			0.32373	0.32373
			0.506348	0.605957
			0.556152	0.572754
			1.85107	2.20801
			0.971191	1.63525
			0.929688	2.02539
			1.34473	0.937988
			0.722168	1.17041
			0.481445	1.30322
			0.95459	1.64355
			1.95068	1.51074
			1.22852	1.51074
			0.73877	0.232422
			0.84668	0.589355
			1.95898	0.913086
			0.680664	1.23682
			0.805176	1.20361
			1.37793	0.805176
			0.456543	0.805176
			1.00439	0.830078
			0.481445	0.921387
			0.913086	1.36133
			2.45703	0.838379
			1.89258	1.89258
			0.249023	1.1123
			0.506348	1.22021
			2.23291	1.36133
			1.74316	1.75146
			0.597656	0.962891
			0.929688	1.39453
			1.021	1.28662
			0.273926	0.63916
			1.59375	0.913086
			0.42334	0.95459
			1.36963	2.57324
			1.90088	2.35742
			0.572754	1.32812
			0.904785	2.39062
			0.522949	1.0542
			0.688965	1.52734
			1.90918	1.77637
			0.356934	0.796875
			1.16211	2.23291
			1.66016	0.664062
			0.290527	1.22852
			0.365234	0.962891
			0.771973	1.86768
			1.37793	0.506348
			0.390137	0.572754
			0.390137	1.104
			0.456543	1.32812
			1.1123	1.38623
			0.73877	1.74316
			3.2373	1.59375
			1.59375	0.904785
			0.996094	2.83887
			1.90918	1.95898
			1.62695	1.57715
			2.03369	0.929688
			1.22852	2.1416
			2.21631	1.41113
			0.838379	1.77637
			2.42383	0.307129
			1.0791	1.39453
			0.755371	1.75146
			1.021	1.68506
			1.52734	2.1416
			0.332031	0.664062
			0.564453	2.53174
			1.12061	1.30322
			0.539551	1.12891
			0.971191	1.0542
			0.282227	2.70605
			1.58545	2.0752
			0.788574	1.12061
			0.888184	1.89258
			1.0376	1.31152
			0.713867	1.33643
			1.22852	1.0874
			0.888184	0.755371
			1.18701	0.32373
			0.448242	1.38623
			2.1748	2.72266
			0.921387	1.94238
			1.16211	1.33643
			0.556152	1.50244
			0.21582	0.373535
			0.332031	1.23682
			1.38623	2.19971
			0.755371	1.0459
			0.879883	1.51074
			0.821777	1.0874
			1.12891	1.70996
			0.913086	0.987793
			0.116211	1.0708
			0.539551	0.971191
			0.32373	1.33643
			0.937988	2.1416
			0.589355	0.95459
			0.506348	0.10791
			0.755371	0.888184
			0.821777	1.33643
			1.1123	2.68945
			1.36133	1.38623
			0.614258	3.1958
			0.307129	0.680664
			1.0127	1.82617
			0.879883	1.0874
			0.132812	1.90918
			1.42773	1.98389
			0.431641	1.0874
			0.381836	1.27832
			0.32373	0.547852
			2.00879	0.605957
			1.96729	1.78467
			1.0293	1.75977
			0.863281	1.61865
			0.406738	1.1123
			0.904785	1.20361
			1.82617	1.0708
			0.53125	0.506348
			1.0625	1.13721
			0.805176	0.971191
			1.44434	3.40332
			1.0293	1.28662
			0.805176	1.66016
			0.896484	1.36963
			1.90088	1.74316
			0.348633	1.0957
			1.104	1.1123
			0.464844	1.0874
			1.48584	1.30322
			2.19141	2.24951
			0.539551	1.89258
			0.307129	1.39453
			0.722168	1.0127
			1.0542	0.962891
			0.506348	1.53564
			0.581055	0.971191
			0.597656	1.41113
			0.74707	1.22021
			0.448242	1.87598
			0.464844	1.1123
			1.43604	1.55225
			0.547852	1.24512
			0.439941	0.929688
			0.74707	0.821777
			1.24512	1.70996
			0.132812	0.224121
			0.572754	0.921387
			0.84668	0.871582
			2.04199	2.19971
			0.431641	0.871582
			2.1748	3.1377
			1.74316	1.46924
			0.713867	1.29492
			0.74707	1.76807
			3.02979	0.32373
			0.605957	1.0791
			1.104	1.46094
			0.398438	1.53564
			0.713867	1.82617
			1.35303	1.25342
			0.581055	2.77246
			1.0293	1.67676
			0.282227	2.1167
			0.896484	1.90918
			0.489746	0.249023
			1.53564	1.63525
			3.06299	0.796875
			1.66846	2.05859
			1.46094	1.31982
			1.81787	1.12061
			1.49414	1.95898
			3.05469	0.224121
			1.19531	1.0791
			0.240723	1.40283
			0.962891	0.539551
			1.021	2.88037
			0.466604	0.753745
			0.664014	1.41776
			0.412765	0.502497
			0.430712	0.68196
			0.771692	1.41776
			0.394819	0.610175
			0.143571	0.0358926
			2.36891	3.8764
			0.0717853	0.861423
			0.358926	2.38686
			0.323034	1.34597
			1.41776	1.77669
			0.323034	0.502497
			1.59722	0.699906
			0.179463	0.0717853
			0.574282	0.699906
			0.323034	0.251248
			0.34098	0.807584
			0.305087	0.269195
			0.430712	1.04089
			0.987047	0.753745
			0.323034	0.394819
			0.34098	0.179463
			0.933208	1.27419
			1.2383	2.09972
			0.412765	0.466604
			3.26623	4.05587
			1.04089	0.825531
			0.323034	0.323034
			2.29713	1.48954
			1.75874	0.610175
			1.41776	0.87937
			2.81757	3.82257
			1.2024	0.825531
			0.179463	0.394819
			0.592228	1.57928
			0.287141	0.448658
			1.07678	4.50453
			0.448658	0.753745
			0.646067	0.592228
			0.502497	3.12266
			0.251248	0.143571
			0.861423	1.52544
			0.430712	0.789638
			1.92026	1.86642
			1.04089	1.14856
			0.556336	0.753745
			0.484551	0.502497
			0.664014	0.34098
			0.215356	0.394819
			0.394819	1.81258
			0.87937	0.807584
			0.628121	1.25624
			0.430712	0.753745
			1.04089	2.83552
			0.394819	0.753745
			0.502497	0.610175
			1.66901	2.70989
			0.358926	0.358926
			0.520443	0.646067
			1.18446	1.52544
			1.29213	1.32803
			0.394819	0.394819
			1.31008	0.430712
			0.287141	1.32803
			0.233302	1.34597
			0.735799	0.664014
			1.27419	1.36392
			1.99204	2.78168
			1.16651	0.646067
			1.32803	2.58427
			0.323034	1.02294
			0.628121	2.04588
			2.24329	3.05087
			0.197409	0.448658
			0.789638	2.06383
			0.646067	0.861423
			0.646067	1.4716
			0.843477	1.31008
			0.87937	1.92026
			3.30212	2.08177
			0.143571	0.323034
			0.358926	0.161517
			0.699906	1.83052
			0.53839	0.430712
			1.14856	0.179463
			0.197409	0.897316
			1.72285	1.79463
			0.807584	1.27419
			0.520443	0.520443
			1.2383	2.78168
			4.86345	2.78168
			0.502497	1.11267
			1.22035	1.84847
			2.00999	2.92525
			2.63811	4.1456
			1.27419	0.68196
			0.610175	1.99204
			1.16651	0.753745
			0.287141	2.08177
			1.79463	1.9382
			5.15059	0.610175
			1.09473	1.27419
			2.18945	3.26623
			1.97409	4.21738
			0.753745	0.933208
			0.466604	1.7049
			0.394819	2.45865
			0.502497	1.29213
			0.107678	2.04588
			1.99204	3.12266
			3.9123	2.00999
			1.92026	4.1456
			1.22035	1.4716
			0.646067	1.38187

## Sheet: Figure 7Q
Cell number
Control						Inhibited
A	45	129	19	198		167	168	39	207	26
B	77	158	32	128		232	256	80	253	48
