# Supplementary material for: The prefrontal cortex controls memory organization in the hippocampus
Source: Nat Neurosci. 2026 Apr 28;29(5):1191–202. doi: 10.1038/s41593-026-02231-1 (PMC13156042; doi:10.1038/s41593-026-02231-1)
Supplement: Supplementary file 19 — Statistical source data. [file 41593_2026_2231_MOESM19_ESM.xlsx]

## Sheet: Extended data 1A
Different contexts					Same Context
Calcim events (Hz)	A	B	C		Calcim events (Hz)	D1	D2	D3
0	0.626398	0.313199	0.536913		0	0.379507	1.42315	1.32827
0.1	5.99553	4.20582	5.68233		0.1	8.25427	12.1442	15.4649
0.2	7.20358	8.41163	8.23266		0.2	11.0057	12.8083	17.8368
0.3	9.75391	9.97763	10.8725		0.3	11.575	15.5598	14.5161
0.4	12.3937	12.0358	13.3781		0.4	12.334	13.6622	11.0057
0.5	14.8993	13.736	13.1991		0.5	11.9545	10.7211	13.3776
0.6	14.2729	14.2729	12.8859		0.6	15.1803	10.0569	8.34915
0.7	11.6331	11.9016	11.2752		0.7	10.3416	9.01328	7.11575
0.8	9.26174	9.61969	8.05369		0.8	7.40038	4.55408	4.17457
0.9	5.5481	5.45861	5.99553		0.9	4.83871	3.98482	3.03605
1	3.53468	4.07159	3.9821		1	2.18216	2.75142	1.42315
1.1	2.23714	2.41611	2.37136		1.1	1.99241	1.04364	1.13852
1.2	1.11857	1.78971	1.38702		1.2	0.759013	0.664137	0.28463
1.3	0.671141	0.760626	1.02908		1.3	0.56926	0.379507	0.189753
1.4	0.447427	0.626398	0.402685		1.4	0.379507	0.189753	0.28463
1.5	0.357942	0.178971	0.268456		1.5	0.0948767	0.28463	0.0948767
1.6	0.0447427	0.0447427	0.178971		1.6	0.28463	0.28463	0.28463
1.7	0	0.0894855	0.223714		1.7	0.28463	0.189753	0.0948767
1.8	0	0.0894855	0		1.8	0	0.189753	0
1.9	0	0	0.0447427		1.9	0	0.0948767	0
					2	0.0948767	0	0
					2.1	0	0	0
					2.2	0	0	0
					2.3	0.0948767	0	0

## Sheet: Extended data 1B
Different contexts					Same Context
Activity ratio (Ctx2/Ctx1)	7d (B/A)	5h (C/B)			Activity ratio (Ctx2/Ctx1)	7d (D2/D1)	5h (D3/D2)
0	0	0.0457666			0	0.194175	0.0983284
0.1	0.283286	0.0915332			0.1	0.679612	0.196657
0.2	0.708215	0.549199			0.2	2.3301	1.17994
0.3	1.41643	1.05263			0.3	2.23301	1.76991
0.4	2.12465	1.46453			0.4	3.49515	3.44149
0.5	3.72993	2.92906			0.5	7.28155	6.88299
0.6	5.71294	6.36156			0.6	9.70874	7.9646
0.7	8.12087	10.2975			0.7	9.32039	12.1927
0.8	9.82059	12.6773			0.8	11.6505	11.9961
0.9	10.7177	14.7368			0.9	10.9709	14.2576
1	11.3314	12.8146			1	9.70874	10.2262
1.1	10.3872	10.9382			1.1	8.73786	7.07965
1.2	8.5458	7.45995			1.2	6.50485	7.17797
1.3	6.75165	5.99542			1.3	5.14563	3.63815
1.4	4.48536	4.39359			1.4	3.30097	3.34317
1.5	3.58829	2.70023			1.5	2.42718	1.86824
1.6	2.78565	2.37986			1.6	2.23301	1.86824
1.7	2.3135	1.0984			1.7	1.06796	1.96657
1.8	1.22757	0.961098			1.8	0.873786	1.17994
1.9	1.60529	0.549199			1.9	0.776699	0.884956
2	1.27479	0.457666			2	0.582524	0.491642
2.1	0.802644	0.0457666			2.1	0.38835	0.294985
2.2	0.661001	0			2.2	0.38835	0
2.3	0.708215	0
2.4	0.897073	0

## Sheet: Extended data 1C
Normalized Calcium events
A	B	C	HC
1.73412	1.65542	1.69347	1.17094
0.919611	1.11523	1.03539	0.447712
1.36628	1.88195	1.49166	1.46367
0.359086	0.444349	0.719505	0.258295
1.57648	1.58572	1.43901	1.63587
1.31373	0.967112	1.2372	0.981522
0.945886	1.08038	1.34249	0.637129
1.55896	1.56829	1.52675	1.49811
0.867062	1.53344	1.48288	0.637129
0.735689	0.749294	0.973964	0.413273
1.42759	0.758007	0.324655	1.51533
0.175164	0.392072	0.350978	0.482151
0.595558	0.810283	1.22842	0.55103
1.4451	1.61185	1.39514	1.94583
0.0350328	0.592465	0.544016	0.344394
0.87582	0.740581	1.06171	1.08484
0.306537	0.70573	0.500144	0.809326
1.45386	1.28948	1.6496	0.56825
1.48889	1.55086	1.48288	1.10206
0.700656	0.89741	1.21965	0.413273
0.840787	0.540189	0.622986	0.757666
0.420394	0.836421	1.6145	0.895424
0.227713	1.88195	1.14068	0.241076
0.569283	0.688305	0.859896	0.947083
1.63778	1.72512	1.9567	0.706007
1.18236	1.23721	1.38636	1.63587
0.490459	0.784145	0.903769	0.275515
0.306537	0.357222	1.00906	0.189417
1.05098	1.14137	0.605437	1.15372
1.26994	0.80157	0.596663	0.688788
0.823271	1.93422	1.39514	0.723227
1.74288	1.10652	0.921317	1.70475
0.24523	0.331083	0.403625	0.327174
0.332812	1.07166	0.903769	0.740447
0.691898	0.322371	1.09681	0.189417
0.394119	0.810283	0.96519	0.396053
0.87582	1.49859	1.2021	0.981522
0.350328	0.609891	0.649309	0.292735
0.814513	1.18493	0.894994	0.654348
0.761963	1.18493	0.701956	0.637129
0.385361	0.313658	0.491369	0.774886
0.402877	0.923549	0.912543	0.482151
0.928369	1.01939	0.587888	0.860985
0.840787	0.57504	0.851122	0.499371
0.639349	0.792858	0.579114	0.378833
0.665623	1.85581	1.37759	0.499371
0.858304	0.644741	0.80725	0.998742
1.07726	0.914836	1.50043	0.654348
0.420394	0.984538	0.982739	0.309954
2.58367	2.5354	1.98303	2.08358
0.823271	0.940974	0.491369	0.499371
0.814513	0.697018	0.772152	0.396053
0.910853	0.627316	0.47382	1.44645
0.280262	0.426923	0.333429	0.327174
0.910853	0.723156	1.22842	0.56825
0.718172	0.461774	0.605437	0.912644
0.324053	0.888698	1.04416	0.396053
0.53425	0.531476	0.649309	0.619909
0.586799	2.49184	1.50043	0.344394
1.40131	1.12394	1.14068	0.895424
0.350328	0.740581	0.526467	0.361614
1.14732	0.453062	1.10558	0.275515
1.24366	1.97779	2.18484	0.929863
0.97216	1.42017	1.55308	0.55103
1.33125	1.94294	1.08803	1.54977
1.49765	1.55086	2.38665	1.3087
0.954644	1.15879	1.2021	0.378833
0.77948	1.12394	0.938866	0.843765
1.3838	1.32433	1.21965	1.61865
0.543008	0.409498	2.86925	0.447712
1.12981	1.40275	1.39514	1.3087
0.63059	1.31562	1.2372	2.06636
0.805754	0.67088	0.816024	1.36036
0.297779	0.514051	0.508918	0.464932
0.262746	0.365934	0.622986	0.56825
0.148889	0.226531	0.298331	0.189417
0.788238	0.209105	0.447497	0.912644
0.691898	1.01068	1.07926	1.3087
0.271504	0.174254	0.228136	0.275515
0.297779	0.975825	0.587888	0.206636
0.832029	0.932261	0.816024	0.482151
0.525492	1.15008	0.719505	1.27426
0.700656	0.906123	0.693182	1.2226
0.297779	0.496625	1.15823	0.241076
0.980918	0.70573	0.719505	0.55103
0.543008	0.958399	0.780926	0.258295
1.32249	0.714443	0.80725	0.637129
1.05098	1.2982	1.59695	1.01596
0.963402	0.758007	0.570339	1.92861
1.24366	1.2982	1.21965	0.774886
1.11229	0.723156	1.2723	1.53255
1.14732	2.49184	3.25532	0.929863
0.744447	1.17622	1.03539	1.72197
0.656865	0.723156	1.02661	1.06762
0.34157	0.165542	0.500144	0.137758
1.04223	1.30691	1.14945	1.17094
2.18955	1.62057	1.45656	1.80807
0.77948	1.25463	1.07926	0.706007
1.14732	2.16076	1.2723	1.80807
1.79543	1.48988	1.07926	0.964303
1.10353	1.21978	0.912543	1.25704
0.306537	0.374647	0.412399	0.137758
0.761963	1.0978	1.05293	0.895424
2.33844	2.33501	2.07077	1.51533
1.33125	2.08234	0.912543	1.23982
1.94432	1.75126	1.43024	2.16968
0.849545	1.55086	1.57063	0.947083
0.0613074	0.226531	0.210587	0.275515
0.472943	0.984538	0.789701	0.654348
0.691898	0.409498	0.561565	0.792106
0.796996	1.35047	1.2021	1.01596
1.87425	1.70769	1.9567	0.447712
0.210197	0.505338	0.438723	0.206636
1.24366	1.63799	1.41269	1.20538
2.19831	1.83838	1.91283	1.80807
1.47138	1.35047	1.36004	1.1365
0.656865	0.636029	0.596663	2.39354
1.57648	1.19364	0.991513	0.947083
0.68314	0.845134	1.14068	0.275515
0.324053	0.714443	0.737054	0.430492
0.507976	0.540189	0.772152	1.17094
0.700656	0.975825	0.842347	0.878204
0.648107	0.89741	1.18455	1.36036
1.00719	1.61185	1.36881	0.757666
1.34	1.17622	1.36004	0.878204
0.586799	1.19364	1.30739	1.03318
1.36628	0.435636	0.605437	0.637129
0.621832	0.636029	0.219361	0.430492
1.12981	1.63799	1.35127	1.01596
0.359086	1.08038	0.728279	0.378833
0.175164	0.104553	0.140391	0.223856
1.03347	0.67088	0.859896	0.671568
0.551767	0.548901	0.80725	0.499371
1.14732	1.4376	0.921317	0.843765
1.84798	2.20432	1.47411	0.929863
0.656865	1.42889	0.737054	0.309954
2.22458	2.58768	1.9216	1.53255
1.75164	1.67284	1.76366	1.96304
1.45386	1.23721	1.35127	0.912644
1.42759	1.82967	1.5443	1.20538
0.867062	1.74254	1.47411	0.430492
1.12981	1.55086	1.31617	0.826545
2.50485	1.3679	0.772152	2.41076
1.19112	1.4376	0.947641	0.688788
0.402877	0.932261	0.894994	0.447712
0.68314	1.34176	1.6496	1.36036
0.175164	0.444349	0.526467	0.654348
0.490459	0.775432	0.535242	0.55103
1.07726	1.07166	1.11436	0.860985
2.10197	0.644741	0.649309	1.70475
1.42759	1.07166	0.605437	1.67031
0.420394	0.653454	0.307106	0.241076
1.12981	1.89066	1.41269	1.2226
0.980918	1.21107	0.851122	0.964303
1.73412	1.72512	1.07926	2.32466
1.91805	1.96036	1.14945	1.61865
1.74288	2.16076	1.55308	1.11928
1.13857	0.182967	0.438723	1.27426
2.00563	1.9865	1.85141	2.39354
0.849545	1.65542	1.89528	0.843765
0.560525	0.566327	0.447497	0.602689
1.70785	1.34176	0.80725	1.3087
1.9268	2.33501	1.93038	2.49686
1.63778	1.34176	1.56185	1.29148
1.25242	2.09977	1.48288	1.46367
0.954644	1.41146	0.894994	1.18816
0.394119	0.627316	1.03539	1.03318
1.43634	1.05424	1.32494	0.878204
1.03347	1.27206	1.96548	0.671568
1.59399	1.25463	1.47411	1.08484
1.29621	1.40275	0.921317	1.51533
1.71661	1.70769	1.15823	1.58421
1.4451	1.47245	1.22842	2.73793
0.989677	1.24592	0.614212	1.3087
0.87582	1.28948	1.19333	1.25704
1.58523	2.04749	1.75489	1.41201
1.62027	2.0562	2.14974	1.79085
1.39255	1.58572	1.63205	0.671568
0.297779	0.531476	0.666858	1.15372
0.543008	0.914836	0.754603	0.860985
0.980918	1.76868	2.01812	0.792106
1.23491	2.04749	1.40391	1.17094
0.376603	0.365934	0.745828	0.206636
1.05974	1.40275	1.03539	0.912644
0.840787	0.749294	0.912543	0.843765
0.43791	0.810283	0.833573	0.309954
1.28746	1.08909	1.07926	0.929863
0.840787	1.01939	1.12313	1.0504
1.76916	1.6467	2.23749	1.15372
1.42759	1.21107	1.2372	0.447712
1.14732	0.89741	1.14068	1.2226
2.49609	1.80353	1.83386	1.91139
1.5502	1.34176	1.25475	1.87695
1.00719	1.62057	1.56185	1.91139
0.402877	0.70573	0.772152	1.11928
1.12105	1.5073	1.08803	0.740447
0.481701	0.566327	0.631761	0.344394
1.33125	1.42017	2.34278	1.32592
0.928369	1.31562	1.43901	1.23982
1.03347	1.88195	1.84263	0.826545
0.525492	0.99325	1.07926	0.413273
0.963402	1.25463	1.35127	1.15372
1.43634	1.69027	1.29862	1.1365
0.770722	1.48988	1.21965	0.895424
0.350328	1.32433	0.737054	0.137758
1.42759	1.6467	1.36004	1.17094
1.15608	1.55086	0.947641	1.11928
0.928369	0.531476	0.55279	0.55103
1.41007	1.90809	1.69347	1.56699
1.9268	1.78611	1.09681	1.63587
1.02471	1.68156	1.33372	1.46367
1.22615	3.05817	2.43052	0.998742
1.55896	1.69027	1.48288	1.94583
0.893336	1.00196	0.88622	1.46367
2.35596	2.86649	2.24626	1.94583
1.42759	1.08038	1.45656	1.10206
1.21739	1.01939	0.780926	1.60143
0.674381	0.444349	0.798475	0.464932
0.604316	0.723156	0.780926	1.01596
1.69033	1.96908	2.14974	1.06762
1.10353	2.56154	2.16729	1.25704
1.8655	1.94294	1.50921	1.80807
0.849545	0.879985	1.22842	0.774886
0.761963	1.42017	1.60572	0.619909
1.00719	1.75126	1.2372	0.998742
1.05974	1.00196	1.6145	1.18816
2.08445	1.72512	0.912543	2.70349
0.832029	0.949687	1.21965	1.1365
0.805754	1.47245	1.36881	1.77363
0.735689	1.08038	1.34249	1.49811
0.884578	1.30691	1.70224	1.15372
0.823271	0.879985	0.894994	0.843765
0.814513	1.32433	1.38636	1.01596
1.94432	1.65542	2.07077	1.0504
1.24366	1.6467	1.44778	1.3948
0.665623	1.01939	1.07048	0.637129
1.26994	1.89066	1.17578	1.10206
1.09477	1.32433	0.877445	0.706007
0.560525	1.32433	1.19333	1.01596
1.54144	1.71641	1.2372	1.3948
1.09477	1.08909	0.947641	0.792106
0.998435	1.04553	1.25475	1.46367
2.29465	2.16947	2.45685	2.22134
2.30341	1.28077	1.58818	1.34314
1.19987	3.11915	2.8517	0.981522
1.00719	1.94294	1.12313	0.964303
1.3838	1.85581	1.80754	0.998742
1.34876	1.28948	1.15823	1.32592
0.788238	1.20236	1.45656	0.878204
1.73412	2.0562	2.29891	1.85973
0.980918	1.1675	1.02661	0.309954
0.560525	0.836421	1.06171	0.602689
2.17203	1.61185	1.83386	1.25704
3.45073	1.74254	1.49166	2.16968
1.12981	1.10652	2.05322	1.25704
1.25242	0.653454	1.18455	1.51533
1.26994	1.35918	1.18455	0.964303
1.05974	0.679592	1.07048	0.792106
1.36628	0.818996	0.789701	0.619909
1.51517	0.914836	0.763377	0.843765
1.05974	2.52669	1.65837	1.42923
0.53425	0.784145	0.80725	2.97901
1.1736	1.41146	1.50921	1.29148
1.34876	1.65542	1.14068	1.82529
0.175164	0.304945	1.18455	0.137758
0.87582	1.24592	1.18455	1.61865
0.674381	1.54215	1.34249	1.27426
1.00719	1.5073	1.72857	1.44645
1.25242	1.79482	1.75489	1.0504
1.88301	1.7774	2.00057	1.60143
1.25242	1.5073	1.34249	0.929863
1.56772	2.09977	1.86018	0.654348
1.62903	1.12394	1.26352	1.17094
1.05974	1.21978	1.36881	1.41201
0.761963	1.13265	1.00029	0.55103
2.38223	2.40471	1.86018	2.11802
1.16484	1.21107	0.88622	1.34314
1.85674	1.9168	2.334	1.08484
0.858304	1.00196	1.00906	1.34314
1.7604	1.53344	1.57063	0.378833
0.980918	0.653454	0.877445	0.654348
1.77791	1.69027	1.2723	1.61865
1.35752	1.85581	1.64082	1.01596
0.385361	0.792858	1.64082	0.413273
0.420394	1.23721	1.25475	0.447712
1.64654	1.73383	1.63205	0.826545
1.30497	2.25659	2.334	1.89417
1.34876	1.7774	1.05293	1.3087
1.78667	1.30691	1.65837	1.3948
1.08602	1.28948	2.59724	1.37758
0.761963	1.19364	1.19333	1.25704
0.648107	1.65542	1.02661	0.654348
0.87582	0.879985	0.789701	2.29022
0.718172	1.67284	1.78999	0.55103
1.11229	1.9865	2.21116	1.3087
1.59399	2.20432	2.07955	1.56699
0.954644	1.21978	1.32494	0.757666
1.34876	1.24592	0.88622	1.08484
0.53425	1.24592	1.03539	0.309954
1.99687	2.02135	0.96519	1.08484
1.98811	2.45699	2.13219	1.79085
1.4451	1.88195	1.76366	1.41201
2.21582	1.59443	1.11436	2.92735
1.29621	1.28077	1.41269	1.3948
0.324053	0.28752	0.15794	2.99623
2.11073	2.03006	2.334	1.67031
1.62027	1.41146	1.56185	1.94583
1.13857	1.53344	1.49166	1.80807
1.48889	0.888698	1.36004	1.20538
1.46262	2.34372	1.48288	2.0147
1.84798	1.88195	2.334	1.67031
0.823271	1.08038	0.587888	0.706007
2.04066	1.21107	1.57063	0.860985
2.137	2.22174	1.51798	1.48089
1.95308	1.63799	1.21087	1.53255
1.32249	1.0978	0.921317	0.912644
3.07413	3.12787	2.56214	2.03192
1.5502	2.1259	2.38665	1.18816
1.26118	2.24788	1.66715	1.23982
1.67282	1.17622	1.25475	1.17094
1.84798	2.95361	2.92189	1.42923
0.922313	0.990871	0.304435	0.658856
0.835302	0.382442	0.617569	0.537488
0.774395	0.799651	0.817626	0.624179
0.287135	1.15602	0.652361	0.31209
1.15724	0.60843	0.70455	0.572164
0.73959	0.895261	0.539285	0.381443
1.31386	1.72968	2.62684	2.82615
1.09633	0.504128	0.574078	0.988284
0.504662	0.295523	0.452304	0.745548
0.809199	0.764883	0.66106	2.46204
0.931014	1.06041	1.8701	1.45642
0.696085	0.556279	0.608871	0.20806
0.200124	0.712732	0.748041	0.31209
0.504662	0.651889	0.70455	1.31771
1.13114	1.05171	0.617569	0.537488
0.730889	0.93872	0.817626	0.381443
1.54009	2.19035	2.62684	1.14433
0.98322	0.408517	0.591474	0.242736
0.626476	0.382442	0.434908	0.433458
0.0696085	0.217296	0.0869815	1.00562
0.8179	0.530203	0.382719	0.970946
0.765693	0.417209	0.147869	0.242736
1.36607	0.982179	0.295737	0.658856
0.234929	0.286831	0.321832	0.624179
1.47918	1.46023	1.64395	1.02296
1.09633	0.686656	0.504493	1.17901
0.635178	0.104302	0.356624	1.12699
0.539466	0.851802	0.634965	0.658856
0.73959	0.443285	0.478398	1.02296
1.33126	1.37331	1.16555	1.64714
0.65258	0.538895	0.756739	0.953607
1.05283	1.45154	1.50478	0.832239
0.365445	1.18209	1.12206	0.884254
0.348042	0.208604	0.347926	0.20806
0.321939	0.425901	0.56538	0.398781
0.356744	0.860494	1.05248	0.277413
1.03543	0.451976	0.835023	1.31771
1.11374	1.04302	1.44389	1.09231
0.626476	0.556279	0.487097	0.849578
1.29646	0.547587	0.478398	0.450796
1.54009	1.13863	1.08727	0.676194
0.931014	0.921336	0.756739	0.346766
0.452455	1.20817	0.922004	1.33505
1.96644	0.399825	0.365322	1.4911
0.217527	0.278139	0.626267	1.21368
0.226228	0.695348	0.365322	0.970946
1.08763	0.799651	0.913306	0.693533
1.12244	1.12994	0.495795	1.73383
0.678683	0.391133	0.391417	0.31209
0.539466	0.425901	0.434908	0.346766
0.504662	0.23468	0.173963	1.19634
0.844003	0.599738	0.643663	0.901592
0.861405	0.460668	0.452304	0.936269
0.661281	0.504128	0.356624	0.658856
1.27906	0.156453	0.791532	1.16167
0.478558	0.617122	0.66106	0.485473
0.73959	0.286831	0.434908	0.710871
0.16532	0.130378	0.191359	0.780224
0.826601	0.930028	0.626267	0.450796
0.800498	1.41677	1.67005	0.988284
1.29646	1.64276	1.49608	1.36973
0.0870106	0.808342	0.556682	2.51406
0.104413	0.13907	0.217454	0.190721
0.40895	0.721424	0.487097	0.346766
0.269733	0.104302	0.678456	1.56045
0.374146	0.869185	0.191359	0.485473
0.669982	0.347674	0.417511	1.28304
0.748291	0.817034	1.00899	0.658856
0.513363	0.295523	0.347926	0.849578
0.73959	1.57323	1.52218	0.0346766
0.435053	0.895261	0.0695852	0.156045
1.25295	1.495	1.58306	1.57779
0.461156	0.347674	0.321832	0.866916
1.13984	0.182529	0.478398	0.572164
0.495961	0.278139	0.121774	1.10965
0.217527	0.599738	0.321832	0.329428
1.35737	1.84267	2.3311	0.918931
0.600373	0.556279	0.608871	0.710871
0.826601	0.738808	0.547984	1.09231
0.852704	1.19078	0.930702	1.07498
1.28776	1.11256	1.61786	0.780224
0.765693	0.825726	1.00899	0.866916
1.00932	0.964796	1.09597	0.728209
1.85333	1.72099	1.54827	1.16167
0.426352	0.886569	0.539285	0.225398
0.722188	0.599738	0.817626	0.832239
1.96644	0.260756	1.10467	0.589503
0.24363	0.591046	0.756739	1.28304
0.948416	0.417209	0.487097	0.520149
1.42697	1.06041	1.04378	0.814901
0.661281	1.32116	0.756739	1.05764
0.269733	0.365058	0.417511	0.918931
0.73959	0.243372	0.643663	0.173383
0.887508	1.04302	0.89591	0.554826
0.73959	0.677965	0.408813	0.554826
0.748291	0.37375	0.591474	0.173383
1.83592	1.51238	1.33082	0.624179
1.39217	1.28639	0.982891	0.797563
1.15724	0.37375	0.782834	1.19634
0.617775	1.51238	1.67005	0.537488
0.774395	0.643197	0.304435	0.537488
0.321939	0.165145	0.652361	0.468135
1.76632	1.25163	1.13946	1.10965
0.765693	0.808342	0.269643	0.693533
0.130516	0.382442	0.374021	1.0403
0.487259	1.93828	1.34821	2.73945
0.878807	1.07779	0.687154	0.364105
0.365445	0.504128	0.391417	0.502811
0.435053	0.903953	0.817626	0.953607
1.24425	1.79052	1.26993	0.260075
0.844003	0.886569	0.852419	1.42174
2.26228	1.61668	2.41809	2.13261
0.0348042	0.278139	0.304435	1.14433
1.34866	1.04302	1.10467	0.762886
0.609074	0.530203	0.339228	1.36973
0.835302	1.12994	1.00029	0.745548
1.40087	0.921336	1.37431	0.173383
1.07023	1.72968	1.60916	0.606841
0.452455	0.686656	0.643663	0.10403
1.6619	0.956104	0.887212	0.901592
0.591672	0.790959	0.852419	0.762886
0.252331	1.09517	1.55697	0.710871
0.130516	0.695348	0.304435	0.173383
0.348042	0.869185	0.208756	0.780224
0.974519	0.677965	0.713248	1.50843
0.382847	0.851802	0.382719	1.21368
0.348042	0.33029	0.443606	0.41612
0.556868	0.695348	0.434908	0.780224
0.696085	0.721424	0.478398	0.918931
0.974519	1.34724	1.15685	0.554826
1.09633	1.35593	0.9394	0.866916
0.922313	0.434593	0.835023	0.901592
1.00062	0.617122	0.817626	0.572164
0.469857	1.19948	1.13076	1.0403
1.76632	1.80791	2.13975	0.901592
0.765693	0.851802	0.956797	1.8552
1.27036	0.46936	0.826324	0.520149
0.783096	0.495436	0.452304	0.433458
1.30516	1.01695	0.913306	0.936269
0.478558	0.860494	1.02638	0.728209
0.939715	0.912645	0.791532	0.728209
0.748291	0.956104	1.20034	1.42174
0.643879	0.60843	0.878513	0.20806
1.42697	1.29509	1.58306	1.99391
1.6619	0.790959	0.748041	0.710871
0.304537	0.686656	0.530587	0.450796
1.13984	0.990871	0.626267	0.693533
0.208825	0.990871	0.913306	0.138707
0.356744	0.912645	0.56538	0.20806
0.600373	0.825726	0.956797	0.901592
1.10503	0.773575	0.487097	0.832239
1.00932	1.32985	1.18295	0.242736
1.04413	0.817034	0.756739	0.832239
1.47048	1.33855	0.756739	0.277413
1.19205	1.52977	1.73093	1.14433
0.748291	0.382442	0.408813	0.381443
0.957117	1.25163	1.44389	1.30037
0.783096	0.243372	0.295737	1.76851
0.600373	0.730116	0.826324	0.138707
0.313238	0.486744	0.269643	1.0403
1.37477	0.999563	1.11336	1.45642
1.08763	1.11256	0.965495	1.17901
0.33064	0.730116	0.513191	0.866916
0.948416	0.70404	1.14816	1.23102
1.30516	0.84311	0.452304	1.09231
0.669982	0.486744	0.547984	0.641518
1.35737	1.15602	0.852419	1.21368
0.365445	0.0695348	0.356624	0.0693533
1.09633	0.869185	1.06117	0.762886
1.26165	0.669273	0.748041	0.606841
0.600373	0.990871	0.843721	1.17901
1.95774	1.2777	2.01797	1.02296
0.98322	0.808342	0.495795	0.849578
0.687384	1.36462	1.30472	1.07498
1.29646	1.35593	1.45259	0.450796
0.661281	0.695348	0.513191	1.59513
0.582971	0.625813	0.930702	1.24836
1.10503	1.20817	1.27863	0.41612
0.435053	0.591046	0.687154	1.31771
1.19205	0.999563	0.591474	0.433458
0.661281	0.790959	0.408813	1.52577
0.548167	0.304215	0.243548	1.24836
0.974519	1.44285	1.80922	0.624179
1.37477	0.660581	1.07857	0.398781
0.722188	0.70404	0.513191	0.745548
0.33064	0.269447	0.208756	0.676194
1.19205	0.999563	1.03508	1.31771
0.835302	0.721424	0.991589	1.12699
1.39217	1.8166	1.78312	1.28304
1.14854	1.08648	1.32212	1.47376
1.00932	0.999563	1.23514	0.277413
1.6097	2.17296	1.64395	1.09231
1.26165	0.912645	1.00899	0.502811
1.78372	1.1734	1.53957	1.76851
0.756992	0.56497	0.591474	0.762886
2.32318	1.2777	1.21774	1.14433
2.29708	1.56453	1.75703	1.64714
1.25295	0.93872	1.17425	1.31771
1.13984	2.17296	1.81791	1.31771
0.791797	0.84311	0.887212	0.901592
0.939715	1.29509	1.62655	1.10965
0.461156	0.782267	0.608871	1.2657
0.495961	0.886569	1.11336	1.07498
0.200124	0.156453	0.156567	1.36973
1.26165	1.47762	1.35691	1.31771
0.522064	0.756191	0.904608	1.02296
1.20075	1.61668	0.89591	1.17901
0.852704	0.964796	1.23514	0.381443
1.33126	0.903953	2.09625	1.19634
0.582971	0.46936	0.443606	0.41612
1.80982	1.30378	1.57437	1.0403
0.991921	1.41677	1.8875	0.780224
0.234929	1.10387	0.782834	1.42174
0.452455	0.33029	0.278341	1.21368
0.800498	0.686656	0.80023	0.814901
0.861405	1.35593	1.31342	1.12699
0.24363	0.451976	0.417511	0.866916
0.957117	1.2777	1.45259	0.849578
0.939715	1.33855	1.37431	1.17901
0.870106	1.53846	1.8701	0.901592
0.774395	0.530203	0.887212	0.502811
1.38347	1.31247	1.70484	0.710871
1.45308	0.799651	1.29602	0.485473
1.38347	1.32116	1.03508	0.294751
0.295836	0.356366	0.208756	1.4911
0.156619	0.651889	0.547984	1.02296
1.20945	1.46023	1.18295	0.710871
1.92293	1.44285	1.51348	1.28304
1.27036	0.956104	1.46129	0.589503
1.02673	0.956104	1.24384	0.676194
0.40895	0.399825	0.391417	0.450796
1.6184	1.68622	1.32212	0.502811
0.495961	0.382442	0.347926	0.762886
0.461156	0.817034	0.591474	0.20806
1.02673	1.88613	2.04407	0.641518
0.722188	0.764883	0.991589	0.329428
2.17527	2.17296	2.59205	1.31771
0.391548	0.695348	0.965495	0.485473
0.722188	0.869185	0.817626	1.36973
0.965818	0.37375	0.547984	0.433458
2.07955	1.3907	1.44389	0.450796
0.8179	1.61668	1.22644	0.728209
1.55749	0.825726	0.695852	1.73383
0.591672	0.669273	0.765437	0.589503
0.730889	0.643197	0.782834	1.59513
1.6445	2.1382	1.95708	0.988284
1.01802	1.37331	1.02638	0.953607
0.426352	0.321599	0.365322	2.20197
0.687384	0.512819	0.80023	0.468135
0.913612	0.547587	0.634965	0.641518
1.34866	0.990871	0.478398	1.47376
1.14854	1.3907	1.60046	1.28304
0.365445	0.669273	0.739343	0.953607
0.974519	1.15602	0.869815	0.624179
1.69671	1.46023	1.24384	0.762886
1.09633	0.947412	0.835023	0.849578
0.548167	0.591046	0.521889	0.398781
0.913612	1.31247	1.03508	0.901592
1.11374	1.42546	1.28733	1.30037
1.20945	1.23424	1.44389	0.260075
1.92293	2.3468	1.93969	1.17901
2.06215	0.825726	0.878513	1.4911
1.11374	1.41677	2.08756	0.589503
1.6271	1.21686	1.81791	1.16167
1.21815	0.851802	0.574078	1.57779
0.0522064	0.417209	0.495795	1.07498
1.54879	1.52107	1.38301	0.762886
1.84463	0.617122	0.434908	1.6298
0.65258	0.495436	0.70455	0.970946
1.40087	2.19035	1.73963	1.31771
0.121815	0.191221	0.278341	0.814901
0.73959	1.67753	0.878513	0.970946
1.53139	1.98174	1.59176	0.953607
1.38347	1.59061	1.11336	1.33505
1.05283	1.0691	0.730645	0.242736
1.87073	1.98174	2.57465	1.21368
1.39217	1.3907	1.19165	1.38707
1.68801	1.48631	1.65265	1.2657
1.25295	1.01695	1.04378	0.866916
1.31386	1.55584	1.56567	2.02858
0.896209	1.52977	2.39199	1.94189
1.00062	1.86006	1.23514	0.728209
0.913612	2.00782	1.69614	1.05764
1.6532	1.62538	2.57465	1.16167
0.730889	0.591046	0.991589	1.47376
1.72281	1.54715	1.62655	0.936269
1.11374	1.03433	1.26123	1.24836
0.356744	0.217296	0.339228	0.572164
0.844003	0.634505	0.104378	0.433458
0.417651	0.338982	0.504493	0.849578
1.86203	1.62538	1.8614	1.12699
0.713487	0.591046	0.70455	0.433458
0.678683	0.712732	0.408813	0.814901
0.443754	0.93872	1.06987	1.09231
0.722188	1.14732	1.60046	0.346766
1.6445	1.66884	1.8962	1.82052
1.06153	1.52107	1.44389	1.69916
1.08763	1.33855	1.02638	1.66448
0.321939	0.712732	0.887212	1.4044
1.83592	1.65145	1.19165	0.901592
0.809199	1.51238	1.78312	2.41003
1.40087	1.04302	1.28733	0.450796
1.26165	0.695348	0.695852	1.16167
1.67931	1.37331	1.20904	1.07498
2.03605	1.94698	1.8875	1.6298
1.11374	2.04259	1.73093	1.09231
1.48788	1.54715	1.48738	1.61246
1.43568	1.62538	2.06146	2.11527
0.844003	0.191221	0.513191	1.17901
0.443754	0.730116	1.45259	0.658856
1.79242	0.495436	0.582776	1.64714
1.38347	1.92959	1.80922	1.16167
1.21815	1.45154	1.4004	1.05764
0.513363	0.747499	0.400115	0.520149
1.13984	0.947412	0.826324	1.43908
0.922313	1.382	0.878513	1.33505
1.89683	1.495	1.23514	0.970946
1.6706	1.35593	1.63525	1.21368
1.21815	1.10387	0.33053	0.346766
0.73959	0.956104	0.9394	0.20806
0.931014	1.7123	1.4091	0.624179
1.6706	1.73837	1.78312	1.23102
1.94034	2.90308	1.84401	1.09231
0.974519	1.37331	1.46999	1.24836
0.687384	0.712732	0.861117	0.780224
1.50528	1.51238	1.16555	0.832239
2.10566	1.99043	1.92229	1.36973
0.8179	1.13863	1.4265	1.10965
1.08763	0.747499	0.487097	0.797563
1.31386	1.52107	1.45259	0.762886
1.22685	1.54715	1.26123	1.30037
1.20945	2.03389	1.46129	0.468135
1.09633	1.0691	1.46999	1.19634
1.16594	1.11256	1.12206	0.832239
0.844003	0.721424	0.765437	0.988284
1.55749	0.869185	1.46999	1.30037
1.27036	1.18209	1.20904	1.02296
0.504662	1.83398	2.00057	0.832239
0.844003	1.57323	1.31342	0.364105
1.15724	0.903953	1.23514	1.75117
0.24363	0.408517	0.313133	1.17901
1.11374	1.01695	1.20904	0.572164
1.41827	1.20817	1.15685	0.849578
1.27036	1.14732	1.20034	1.17901
0.730889	1.58192	1.50478	0.676194
1.37477	1.46023	1.36561	1.59513
1.86203	1.69491	1.8788	1.68182
0.643879	1.16471	1.03508	1.16167
0.948416	0.304215	0.695852	0.277413
1.6271	1.96436	2.3485	1.38707
0.469857	1.10387	1.27863	0.450796
1.23555	1.42546	1.38301	0.450796
1.6271	1.52107	1.8788	1.95923
1.68801	1.42546	0.956797	0.693533
1.16594	1.26032	1.48738	1.31771
0.774395	1.0691	0.121774	0.138707
1.54009	0.851802	1.04378	1.09231
3.08018	1.43416	1.99188	1.47376
1.24425	1.66014	1.73963	1.35239
2.4363	2.1295	2.52246	2.18463
1.14854	1.56453	1.55697	0.398781
1.15724	1.12994	1.16555	1.07498
1.20075	1.79921	1.57437	1.54311
0.748291	1.16471	1.05248	1.09231
0.896209	0.877877	1.20904	0.884254
1.24425	1.19078	0.869815	1.4911
2.08825	2.06866	2.28761	0.554826
1.10503	1.07779	0.713248	0.433458
0.774395	1.04302	1.07857	1.09231
2.00124	1.79052	2.71382	1.45642
0.948416	1.25163	1.53087	0.676194
2.01865	1.32116	1.06117	1.28304
1.00932	1.20817	1.27863	0.572164
1.52269	1.22555	1.36561	1.33505
0.704786	2.90308	2.68773	0.398781
0.696085	0.686656	0.539285	0.953607
1.47048	1.7123	1.66135	1.14433
1.23555	1.26901	1.13076	1.00562
0.931014	1.36462	1.3917	1.19634
1.18334	1.09517	1.11336	1.19634
1.05283	0.817034	1.14816	0.641518
0.98322	0.269447	0.226152	1.0403
1.6097	1.7123	1.47869	1.54311
1.20075	0.999563	0.878513	1.00562
1.36607	1.0691	0.965495	0.797563
1.42697	1.33855	1.19165	0.606841
2.66253	2.53802	2.93128	2.41003
0.635178	0.286831	0.634965	2.09794
1.17464	1.42546	1.64395	0.589503
1.07023	1.61668	1.25253	0.589503
1.23555	1.25163	1.30472	0.693533
2.14916	1.40808	1.46129	1.09231
1.6184	0.964796	1.14816	0.364105
1.10503	0.990871	0.956797	1.28304
1.32256	1.36462	1.19165	0.797563
0.957117	2.45979	1.78312	0.658856
1.35737	1.23424	1.36561	0.710871
1.30516	1.03433	0.948099	0.381443
0.435053	0.104302	0.0695852	1.50843
1.12244	1.04302	1.04378	0.520149
0.948416	1.36462	0.748041	0.745548
1.73151	1.72099	2.07016	1.56045
1.83592	1.64276	2.02667	1.31771
1.47918	1.26901	0.791532	0.468135
1.70541	1.5993	1.15685	0.918931
1.57489	0.912645	0.843721	1.38707
2.04475	1.69491	1.95708	1.2657
1.57489	1.60799	1.98318	1.16167
3.14978	2.01651	2.24412	1.28304
2.26228	1.93828	1.98318	1.78585
1.93164	2.14689	1.98318	1.56045
0.348042	1.45154	2.89648	0.364105
1.17464	2.20773	2.30501	0.572164
2.12306	1.57323	1.60916	1.2657
1.57489	2.18166	1.64395	1.38707
2.63642	2.64232	2.88779	1.19634
1.20945	1.00826	1.00029	0.728209
1.27906	1.45154	0.861117	1.05764
1.49658	1.63407	2.28761	0.970946
1.01802	1.31247	1.52218	0.294751
1.78372	1.05171	1.20904	0.520149
1.6706	1.25163	0.678456	0.554826
2.18397	1.33855	1.8788	1.12699
1.54879	1.382	1.77442	1.56045
1.97514	1.98174	2.54856	1.82052
1.12244	1.43416	1.27863	0.693533
1.23555	1.23424	1.13946	0.797563
1.35737	1.65145	1.4352	0.832239
1.57489	1.94698	2.43548	1.59513
1.13984	1.65145	1.26993	0.641518
1.48788	0.903953	0.974193	0.520149
1.56619	1.66014	2.07016	1.61246
3.55003	1.495	1.63525	1.47376
0.687384	1.60799	2.56595	0.606841
0.523373	0.330623	0.434738	0.670606
1.11771	1.03779	0.930339	1.40999
0.12419	0.257151	0.0521686	0.17195
0.807236	0.753086	1.00859	0.790971
0.0354829	0.0367359	0.191285	0.0687801
0.345958	0.62451	0.921645	0.687801
1.04675	1.00105	1.18249	0.928531
0.895943	0.964317	0.89556	0.498656
0.833848	0.541854	0.434738	1.08329
0.301605	0.422463	1.00859	0.962921
1.41932	1.46025	1.29552	1.30682
0.665304	1.24902	0.208674	0.533046
0.966909	1.30412	1.06076	0.653411
1.13545	1.39596	1.97371	0.790971
0.425795	0.348991	0.582549	0.361096
0.274992	0.413279	0.721665	0.447071
0.381441	0.247967	0.286927	0.412681
0.416924	0.661246	0.634717	0.412681
0.745141	0.697982	0.921645	0.670606
0.177414	0.165311	0.156506	0.0687801
1.04675	0.918397	0.860781	0.773776
0.274992	0.404095	0.486907	0.30951
2.36848	1.35004	1.58245	2.44169
0.61208	0.459199	0.278232	0.481461
0.771753	1.17555	0.808613	0.533046
0.958038	0.789821	0.89556	0.533046
0.762882	1.07452	1.06946	0.395486
0.221768	0.183679	0.443433	0.326705
2.10236	1.72659	2.12152	1.56475
0.133061	0.642878	0.313011	0.30951
0.638692	0.697982	0.382569	0.756581
0.0887072	0.174495	0.226064	0.223535
0.878201	0.560222	0.278232	0.27512
1.97817	1.7174	1.51289	1.44438
0.301605	0.146944	0.156506	0.412681
0.603209	0.174495	0.208674	0.584631
1.02013	1.35923	0.956424	0.980116
0.887072	0.817373	1.02598	0.447071
1.35722	1.2031	1.12162	1.80548
0.461277	0.725534	0.582549	0.361096
0.727399	0.844925	0.852086	0.997311
0.0709658	0.0367359	0.0521686	0.10317
0.869331	0.872477	0.808613	0.429876
0.851589	1.41433	1.61723	0.464266
0.656433	0.771454	1.00859	0.30951
0.479019	0.220415	0.173895	0.30951
0.212897	0.936765	0.426043	1.46158
0.514502	0.348991	0.452127	0.27512
0.878201	0.771454	0.756444	1.0489
0.461277	0.348991	0.356485	0.27512
0.940296	0.76227	0.71297	0.722191
0.665304	0.202047	0.460822	1.16926
0.656433	0.514302	0.869476	0.859751
0.505631	0.964317	0.886865	0.550241
0.0532243	0.146944	0.0869476	0.120365
0.656433	0.789821	0.973813	0.584631
0.558855	0.0918397	0.773834	0.361096
1.36609	0.431647	1.54767	0.997311
1.51689	0.890845	1.27813	0.911336
1.47254	0.927581	1.3303	1.22085
1.02013	0.652062	0.599938	0.808166
1.57899	1.09289	1.80851	1.10048
0.310475	0.165311	0.0869476	0.464266
0.230639	0.376543	0.53038	0.515851
0.647563	0.303071	0.34779	0.395486
0.895943	1.52454	1.40855	1.3928
0.452407	1.21228	1.40855	0.739386
0.585468	0.679614	1.06076	0.653411
0.807236	1.15718	1.07815	0.825361
0.12419	0.146944	0.156506	0.10317
0.390312	1.12963	1.02598	0.601826
0.62095	0.844925	0.739055	0.533046
1.0911	0.927581	0.643412	0.412681
0.319346	0.514302	0.791223	0.30951
1.43706	0.348991	1.24335	2.13218
0.949167	1.30412	1.39116	0.584631
0.354829	0.53267	0.591244	0.17195
1.46367	1.15718	0.817307	0.481461
0.691916	0.826557	0.973813	0.842556
0.674175	0.927581	0.747749	0.636216
0.61208	0.835741	0.686886	0.533046
0.931426	0.633694	0.756444	0.945726
1.04675	0.991869	1.10423	1.0489
1.40157	1.87353	1.85198	1.16926
0.549985	0.394911	0.36518	1.0489
1.02013	0.725534	0.660802	1.70231
0.61208	1.2582	0.886865	1.3756
0.416924	0.48675	1.01729	0.464266
0.647563	1.06534	0.965118	0.464266
1.09997	1.61638	2.46062	0.498656
1.02013	1.61638	1.3303	0.808166
0.833848	1.0286	0.739055	0.481461
1.52576	1.39596	1.97371	1.65072
0.505631	0.523486	0.521686	0.10317
1.27738	0.826557	1.19118	0.636216
0.98465	1.04697	1.22596	0.636216
0.328217	0.71635	0.739055	0.498656
0.807236	0.854109	1.06076	0.687801
0.195156	0.211231	0.339096	0.17195
1.13545	1.10208	0.73036	0.601826
1.05562	0.67043	0.626023	0.722191
0.807236	0.872477	1.19118	0.928531
0.966909	1.04697	1.08684	0.636216
0.993521	0.468383	0.773834	0.911336
0.283863	0.688798	0.295622	0.601826
0.37257	0.817373	0.678191	0.739386
0.337087	0.909213	1.01729	0.808166
0.603209	0.771454	0.565159	0.481461
0.913684	1.29494	1.42594	1.25524
0.958038	0.642878	0.608633	1.44438
0.922555	1.31331	1.23466	0.584631
0.904814	1.16636	0.921645	0.739386
0.62095	0.725534	0.652107	0.980116
0.824977	1.40515	1.63461	1.23804
1.47254	1.45107	1.38247	1.85706
2.02252	1.74495	1.95632	0.842556
0.700787	0.661246	0.626023	0.412681
1.03787	0.734718	0.434738	0.687801
0.37257	0.734718	0.695581	0.27512
1.46367	1.0286	1.37377	1.10048
1.01126	0.808189	1.1564	1.0489
1.6677	1.11126	1.79982	1.16926
1.26851	1.35923	1.34769	1.65072
0.816106	0.615326	0.765139	1.08329
0.993521	1.27657	1.43464	0.980116
0.354829	0.927581	0.991203	0.464266
1.05562	1.22147	1.10423	0.687801
0.452407	0.633694	0.939034	0.27512
1.29513	1.06534	1.40855	0.997311
1.4548	1.3776	1.36508	1.11768
0.523373	1.08371	0.565159	0.515851
1.67657	1.4327	1.71287	0.739386
1.36609	0.964317	1.14771	0.550241
1.78301	0.900029	0.904255	2.20096
1.72092	1.44188	1.56506	2.94035
1.55238	1.13881	1.1651	1.47877
0.48789	0.890845	0.539075	0.670606
0.629821	0.679614	0.765139	0.378291
0.49676	0.560222	0.686886	0.790971
0.762882	0.679614	0.808613	0.825361
0.887072	1.12044	0.686886	0.395486
0.842718	1.52454	1.57375	0.773776
1.3927	1.00105	1.13901	0.842556
1.38383	1.3776	1.40855	1.3756
0.922555	1.28576	1.63461	0.670606
1.41044	1.46944	1.07815	1.32402
0.257251	0.275519	0.173895	0.154755
0.585468	0.71635	0.773834	1.20365
0.354829	0.652062	0.860781	0.653411
0.842718	0.422463	0.199979	0.326705
1.40157	1.18473	0.756444	1.11768
0.851589	0.881661	1.08684	0.670606
1.33061	0.596958	0.878171	1.85706
0.727399	0.964317	1.47811	0.412681
0.629821	0.725534	0.947729	0.292315
1.3927	1.64393	1.34769	1.0489
1.14432	1.22147	1.45202	1.15207
1.74753	1.30412	1.07815	1.46158
1.48141	1.08371	1.29552	1.08329
1.29513	1.40515	1.26943	0.894141
0.851589	0.459199	0.617328	0.395486
0.204027	0.431647	0.173895	0.13756
0.913684	0.688798	0.878171	0.533046
0.274992	1.21228	0.765139	1.40999
1.27738	1.10208	0.939034	2.01182
0.62095	0.551038	0.54777	1.40999
0.106449	0.192863	0.278232	0.189145
0.61208	0.67043	0.939034	1.18646
1.02013	0.936765	1.24335	1.42719
0.37257	1.23984	0.782528	0.27512
0.851589	1.35004	1.18249	1.15207
1.02013	1.10208	1.00859	0.515851
0.789494	0.679614	0.71297	0.653411
1.12658	1.65311	1.74765	1.23804
1.41044	0.642878	0.843392	1.3756
0.505631	1.10208	0.973813	0.498656
1.29513	1.52454	1.54767	0.790971
0.824977	1.08371	1.00859	0.636216
0.62095	0.53267	0.591244	0.911336
0.558855	0.890845	1.06076	0.3439
0.567726	1.01942	1.02598	0.326705
0.576597	0.67043	0.356485	0.945726
0.541114	1.19392	1.01729	0.653411
1.27738	1.55209	1.89546	1.3756
1.17094	0.991869	1.23466	1.16926
0.975779	0.505118	0.73036	0.223535
1.19755	2.06639	1.73026	1.94304
0.594338	0.560222	0.765139	0.704996
0.833848	0.945949	0.773834	0.773776
1.44593	1.10208	1.41725	0.636216
0.301605	0.743902	0.539075	0.223535
1.17094	1.55209	1.04337	1.68511
0.833848	0.799005	0.947729	0.722191
1.64995	1.40515	1.30421	1.0489
1.10884	1.80006	1.60853	0.894141
0.798365	0.505118	0.304317	0.997311
0.780623	1.05616	1.20857	0.722191
1.15319	1.21228	0.860781	1.18646
2.24429	1.57046	1.64331	1.75389
0.966909	0.789821	0.556465	0.17195
0.851589	1.03779	1.11293	0.464266
1.87172	0.844925	0.634717	0.980116
1.41044	1.05616	1.07815	1.13487
0.629821	0.238783	0.460822	0.636216
0.319346	0.587774	0.521686	0.447071
1.44593	1.40515	1.46941	1.7195
0.354829	0.330623	0.634717	0.120365
0.833848	0.881661	0.617328	0.687801
0.337087	0.339807	0.669496	0.3439
1.06449	0.62451	0.260843	0.911336
1.18868	1.3776	1.22596	0.412681
1.41044	1.53372	1.44333	1.70231
0.762882	0.48675	0.278232	0.533046
0.931426	0.826557	1.18249	0.876946
0.505631	0.587774	1.05207	0.412681
0.425795	0.367359	0.452127	0.20634
0.780623	0.854109	0.739055	0.584631
1.29513	0.707166	1.34769	1.0489
0.993521	0.743902	1.10423	0.739386
1.06449	1.38678	1.13901	1.23804
0.638692	0.826557	0.426043	0.27512
0.904814	1.21228	1.26074	0.859751
1.41044	1.96537	1.74765	1.49597
1.23303	0.982685	1.26074	1.56475
1.57012	1.31331	1.3216	2.01182
0.443536	0.57859	0.565159	0.3439
2.08462	1.58883	1.26074	1.92584
1.00239	1.39596	1.26074	0.894141
1.50802	0.955133	1.55636	1.08329
2.12897	1.87353	1.45202	0.567436
0.425795	0.523486	0.54777	0.515851
1.40157	1.57046	2.08674	1.51316
0.887072	1.04697	1.06076	1.18646
0.345958	0.468383	0.452127	0.292315
1.05562	0.817373	0.973813	0.859751
0.958038	1.0286	1.97371	1.13487
0.49676	1.19392	0.91295	0.894141
0.869331	0.587774	0.652107	1.28963
1.10884	1.39596	1.56506	1.06609
1.13545	0.872477	0.843392	1.15207
1.37496	0.927581	1.80851	1.40999
1.14432	1.15718	1.22596	1.27243
1.21529	0.789821	0.791223	0.756581
0.594338	0.514302	0.608633	0.378291
0.975779	0.973501	1.07815	1.13487
0.301605	1.2031	0.321706	0.20634
1.13545	0.909213	1.29552	1.10048
1.69431	1.80006	1.45202	0.876946
1.28625	1.30412	1.11293	1.01451
1.59673	1.68985	1.14771	0.945726
1.12658	1.0286	1.18249	1.3756
0.683045	1.23065	1.10423	0.481461
1.00239	1.29494	1.73895	1.27243
0.674175	0.523486	0.860781	0.378291
1.72092	1.83679	1.95632	1.32402
0.895943	0.606142	0.852086	1.46158
1.08223	1.01942	1.21727	1.18646
1.38383	1.91945	1.85198	1.35841
1.20642	0.743902	0.999897	1.63353
1.05562	1.29494	0.886865	0.601826
0.842718	1.12044	0.826002	0.515851
1.76527	1.3776	0.939034	0.584631
0.851589	1.50617	0.521686	1.65072
1.48141	1.23984	0.904255	0.928531
1.49915	1.17555	1.18249	1.25524
1.41044	2.25007	2.06935	1.18646
0.940296	0.71635	0.808613	1.06609
1.20642	0.817373	0.782528	0.361096
1.03787	0.991869	1.09554	0.653411
0.665304	0.844925	1.35638	0.619021
2.09349	1.47862	1.86068	1.68511
0.638692	0.440831	0.408654	0.378291
1.95156	1.59801	2.08674	2.4073
1.31287	1.2582	1.29552	1.20365
1.02013	0.982685	1.18249	0.653411
0.629821	1.00105	0.982508	1.0317
1.08223	1.51536	1.38247	0.412681
1.07336	1.21228	0.782528	0.515851
1.48141	0.808189	0.617328	1.06609
0.470148	0.789821	0.512991	0.30951
1.46367	1.09289	1.07815	1.08329
1.16206	0.192863	0.556465	0.980116
1.6056	1.18473	1.33899	1.16926
1.09997	1.148	1.24335	1.16926
0.434665	0.808189	1.71287	0.584631
0.949167	1.12044	0.921645	0.808166
1.43706	1.31331	1.58245	1.68511
0.958038	1.26739	1.27813	0.773776
1.25077	0.973501	1.43464	1.83987
1.19755	0.936765	1.14771	0.722191
0.727399	0.890845	0.739055	0.756581
0.816106	0.936765	1.09554	1.06609
0.807236	2.02966	1.42594	0.584631
1.34835	1.3776	1.3216	1.28963
1.41932	1.03779	1.01729	1.47877
0.257251	0.48675	0.34779	0.3439
0.567726	0.606142	0.356485	0.378291
0.319346	0.275519	0.399959	0.928531
0.73627	0.982685	0.91295	0.825361
1.51689	1.41433	1.93893	1.20365
0.904814	0.817373	1.05207	1.18646
1.09997	0.927581	0.782528	1.13487
1.01126	1.08371	1.27813	0.704996
1.10884	0.468383	0.756444	1.68511
1.18868	1.19392	1.00859	1.11768
0.576597	1.34086	1.19118	0.30951
0.869331	1.23065	1.41725	1.06609
1.32174	0.808189	1.19118	0.722191
0.310475	0.927581	0.626023	0.13756
0.98465	1.01024	0.826002	1.20365
0.585468	0.844925	0.886865	0.223535
1.49028	0.799005	1.1564	0.601826
1.0911	1.04697	1.19118	1.28963
0.913684	0.964317	1.04337	0.601826
0.700787	1.19392	0.660802	1.0489
0.665304	0.872477	0.843392	1.27243
1.28625	1.03779	1.11293	0.928531
1.2419	1.01942	1.70417	0.842556
1.86285	1.08371	1.33899	1.30682
1.40157	1.0286	1.07815	0.687801
2.67009	2.11231	1.60853	0.945726
1.57012	1.57964	1.29552	1.0489
2.74105	1.53372	1.40855	1.7195
0.647563	1.04697	1.11293	1.08329
1.2419	1.51536	1.69548	0.962921
0.842718	0.661246	0.982508	0.619021
0.301605	1.00105	1.38247	0.3439
1.50802	1.51536	1.85198	0.773776
0.98465	0.633694	0.321706	0.292315
0.585468	0.615326	0.973813	0.601826
1.22416	1.06534	1.53028	0.790971
1.08223	1.81843	1.19988	0.756581
0.700787	1.35923	0.817307	0.739386
1.94269	1.61638	2.06935	1.61633
1.46367	0.753086	1.46941	0.928531
1.03787	0.551038	0.739055	0.498656
2.85637	2.27762	1.39986	1.44438
1.17094	0.753086	0.739055	1.0317
0.842718	0.404095	0.747749	0.447071
1.4548	1.2031	1.67809	0.997311
1.01126	1.69903	1.80851	0.739386
0.727399	0.679614	0.756444	0.756581
2.50154	1.57964	1.46941	1.34121
1.49915	1.3776	1.38247	1.44438
0.230639	0.376543	0.478212	0.24073
1.80076	1.51536	1.00859	1.80548
0.443536	0.551038	0.739055	1.75389
0.913684	0.505118	0.434738	0.429876
1.304	1.03779	1.8259	1.66792
0.993521	0.909213	1.12162	0.825361
0.745141	1.00105	1.25205	0.30951
1.70318	1.46944	1.54767	1.10048
1.37496	0.799005	0.686886	1.18646
1.40157	0.799005	0.799918	1.70231
0.895943	1.22147	1.21727	0.395486
1.0911	1.69903	1.37377	1.53036
2.11123	1.50617	1.38247	1.77109
0.416924	1.0286	0.652107	0.326705
1.21529	0.835741	0.71297	0.808166
1.05562	0.844925	1.18249	1.59914
1.06449	0.734718	0.91295	0.670606
1.69431	1.44188	1.55636	1.40999
0.399182	0.358175	0.226064	0.326705
1.02013	0.413279	0.399959	1.22085
1.0911	1.53372	1.37377	1.08329
1.48141	1.2582	1.36508	1.99462
0.975779	1.45107	0.791223	0.189145
1.07336	0.76227	0.591244	0.808166
1.26851	1.11126	1.24335	1.15207
1.25964	0.477566	0.860781	1.7367
1.05562	1.10208	1.25205	0.773776
0.966909	1.0286	0.91295	0.722191
0.966909	1.12044	0.739055	0.825361
2.08462	1.74495	1.45202	1.7195
1.58786	1.28576	1.66939	0.567436
1.41044	1.45107	1.12162	1.46158
1.8185	1.45107	1.66939	1.66792
0.807236	1.36841	0.965118	1.15207
1.91608	1.0286	0.773834	1.7195
2.11123	2.02966	1.74765	2.01182
1.34835	1.54291	1.59114	1.16926
1.50802	1.50617	1.67809	1.82267
0.567726	0.881661	0.973813	0.447071
1.26851	1.01024	1.76504	0.412681
1.36609	1.72659	1.72156	1.30682
0.505631	2.79193	2.51279	0.27512
1.08223	0.661246	1.17379	1.87426
0.727399	0.771454	0.443433	0.550241
0.922555	1.01942	1.06946	0.481461
1.08223	1.09289	1.24335	0.739386
1.64108	1.00105	1.12162	1.3756
0.73627	0.854109	0.765139	0.739386
1.91608	2.01129	1.45202	1.40999
1.44593	1.23065	1.04337	1.44438
1.62334	2.1215	1.41725	1.06609
1.54351	1.85516	1.36508	1.01451
0.851589	0.863293	0.930339	1.13487
1.029	0.808189	1.01729	0.670606
1.29513	0.514302	1.03468	0.808166
1.02013	0.826557	0.956424	1.15207
1.00239	0.76227	0.417348	1.63353
1.41932	1.52454	1.36508	0.825361
1.09997	0.982685	0.991203	0.481461
0.887072	0.909213	1.1651	0.722191
1.16206	1.05616	0.54777	0.498656
1.8185	1.46025	1.62592	2.28694
1.01126	1.0286	1.06946	0.962921
1.14432	1.11126	1.62592	1.30682
0.62095	0.817373	1.27813	0.601826
2.08462	2.18579	1.67809	1.66792
1.38383	1.4878	1.85198	1.32402
1.09997	0.955133	1.46941	0.876946
1.029	1.44188	3.1562	0.980116
2.36848	1.96537	2.1563	1.51316
0.665304	0.53267	0.947729	0.636216
1.54351	1.63475	1.09554	1.70231
0.993521	0.991869	1.37377	0.808166
1.26851	1.33168	1.57375	0.945726
0.931426	0.459199	0.878171	0.567436
1.3927	0.909213	1.13032	0.997311
1.40157	1.17555	1.34769	1.94304
0.691916	0.321439	0.73036	2.33852
1.46367	1.39596	1.6607	1.30682
0.390312	0.422463	0.278232	0.395486
1.01126	1.74495	1.27813	1.94304
1.32174	1.01024	1.33899	1.53036
2.64347	1.50617	1.44333	2.30413
2.25316	2.47049	2.45192	1.3756
1.029	0.642878	0.599938	0.773776
0.638692	1.28576	1.01729	1.30682
1.42819	1.3776	1.19118	1.10048
1.67657	1.39596	1.1564	1.90865
1.84511	1.92863	2.165	1.23804
2.52816	2.51641	2.90405	0.962921
2.75879	0.872477	1.17379	2.45889
0.754011	1.83679	1.89546	0.928531
1.02013	1.08371	1.37377	0.790971
1.48141	1.72659	1.59114	2.52767
0.479019	1.35923	1.21727	0.704996
1.4548	1.61638	0.608633	1.23804
1.85398	1.77251	1.56506	1.28963
1.88059	1.27657	1.25205	1.92584
1.83624	1.80006	1.64331	1.82267
1.98704	1.8919	2.69538	1.66792
2.36848	1.99292	2.05196	2.21816
1.35722	1.18473	0.991203	1.54755
2.40397	2.02047	1.86937	2.16657
1.0911	1.0286	1.97371	1.18646
1.16206	0.936765	1.33899	0.653411
0.98465	1.52454	1.652	1.32402
1.42819	1.36841	1.45202	0.980116
1.05562	0.551038	0.89556	0.257925
1.07336	0.909213	0.739055	1.22085
1.19755	1.44188	1.30421	1.89145
1.42819	1.33168	1.53897	1.06609
0.878201	1.01024	1.09554	0.962921
1.22416	1.33168	1.6607	1.89145
1.029	1.26739	1.33899	1.06609
1.67657	1.81843	2.165	1.78828
1.33948	1.07452	0.878171	1.30682
1.10884	0.826557	1.19118	1.30682
1.08223	1.57046	1.4955	1.63353
0.461277	0.541854	0.512991	0.30951
1.17094	0.936765	1.01729	0.945726
0.476741	0.38758	0.672419	0.168889
0.602199	0.616604	0.742281	0.551113
0.426558	1.0218	0.497765	0.746669
0.476741	0.343537	0.270714	0.142223
0.125458	0.0968949	0.270714	0.391112
0.200733	0.167364	0.19212	0.0800002
0.577107	0.334728	0.672419	0.222223
1.05385	0.951332	0.83834	0.613335
0.351283	0.484475	0.209585	0.0355556
0.326191	0.308302	0.392972	0.275556
1.48041	0.924906	0.80341	0.577779
0.602199	1.28606	0.70735	1.02222
0.200733	0.19379	0.0523963	0.0711113
1.07894	0.968949	1.32737	2.00001
0.326191	0.290685	0.864539	0.551113
0.376374	0.475666	0.80341	0.755558
0.15055	0.598987	0.305645	0.302223
0.401466	0.299493	0.331843	0.337779
0.501833	0.475666	0.340576	0.186667
0.577107	0.651838	0.951866	0.871113
0.602199	0.625413	0.890737	0.471112
0	0.519709	0.899469	0.453335
1.68114	1.72649	0.899469	1.05778
0.3011	0.660647	0.331843	0.16
1.10403	0.89848	1.08286	0.773335
2.05751	1.21559	1.33611	0.577779
0.702566	1.10989	1.30991	1.02222
0.903299	1.03061	0.943133	0.40889
0.828024	1.08346	0.9344	0.746669
1.30476	1.44462	0.672419	1.04889
0.15055	0.308302	0.654953	0.888891
0.401466	0.607795	0.340576	0.417779
0.828024	0.739925	0.497765	0.106667
0.577107	0.828011	1.26624	0.942225
1.65605	1.47985	1.13525	1.48445
0.727657	0.916097	0.506497	0.968891
0.802932	0.422814	0.235783	0.168889
1.05385	1.04823	1.03919	0.960002
1.53059	1.03061	0.716082	0.800002
1.10403	1.47985	1.37104	0.702224
0.853115	0.713499	1.09159	0.826669
0.250916	0.378771	0.19212	0.106667
0.200733	0.89848	0.951866	1.22667
0.351283	0.493283	0.777211	0.213334
1.05385	0.70469	0.864539	0.995558
0.878207	0.863246	0.331843	0.595557
0.552016	0.722308	0.454101	0.373334
0.3011	0.308302	0.314378	0.560001
0.476741	1.30368	0.829608	1.33334
1.17931	0.0528518	0.506497	0.240001
0.92839	1.34772	0.80341	1.2
1.45531	1.67364	0.890737	0.968891
0.15055	0.607795	0.541428	0.515557
1.2044	1.07465	1.86007	0.791113
0.978574	1.80577	0.812142	1.44889
0.577107	0.863246	0.585092	0.631113
1.25458	0.634221	0.864539	0.497779
1.02876	1.03942	0.401705	0.373334
0.451649	1.09227	0.585092	0.177778
0.501833	0.229024	0.19212	0.346668
1.55568	1.3301	0.890737	1.59112
0.476741	0.942523	0.777211	0.800002
0.451649	0.70469	0.672419	0.524446
0.200733	0.872054	0.541428	0.826669
1.12912	1.30368	1.14399	1.06667
0.351283	0.845628	0.558894	0.515557
0.526924	1.0218	0.986797	0.631113
1.55568	1.47104	1.52822	1.28
0.727657	1.0218	0.689884	0.702224
1.8066	1.25083	0.558894	0.586668
0.200733	0.281876	0.209585	0.284445
0.501833	0.616604	0.864539	0.560001
0.501833	0.229024	0.436636	0.435557
0.577107	1.07465	0.733548	0.906669
1.25458	1.25963	1.17892	1.26223
0.878207	0.563752	0.882004	0.73778
1.02876	0.89848	1.78147	1.24445
1.12912	1.17155	0.820875	0.800002
0.802932	1.25963	1.03046	0.613335
1.68114	1.40057	1.22258	0.853336
0.401466	0.563752	0.576359	0.142223
0.903299	0.986566	1.10032	0.702224
1.07894	0.70469	1.14399	0.506668
0.552016	0.854437	0.646221	0.480001
1.25458	1.10108	1.24005	0.97778
0.476741	0.757542	0.523963	0.284445
1.00367	1.20678	1.25751	0.968891
1.65605	0.783968	0.558894	0.275556
1.10403	1.3301	1.51076	1.13778
0.702566	0.739925	0.51523	0.81778
0.326191	0.537326	0.253249	0.195556
0.752749	0.343537	0.314378	0.124445
0.3011	0.132129	0.698617	0.702224
1.15421	0.801585	0.724815	0.764446
1.27967	0.598987	0.462834	0.346668
1.55568	1.08346	0.864539	0.826669
0.451649	0.290685	0.19212	0.0711113
1.17931	1.03061	0.628755	0.32889
0.250916	0.19379	0.366774	0.515557
0.627291	1.08346	0.646221	0.551113
0.978574	0.783968	0.978064	0.844447
0.903299	1.21559	1.35357	1.84889
0.526924	1.05704	0.681152	0.613335
1.02876	0.598987	0.785944	0.675557
0.953482	1.04823	1.00426	1.27111
1.38004	0.872054	1.08286	0.89778
0.802932	0.89848	0.733548	0.257778
0.702566	0.872054	1.45836	1.25334
0.602199	0.986566	1.10032	0.631113
0.3011	0.89848	0.70735	0.551113
0.501833	0.722308	0.724815	0.400001
0.802932	1.06584	1.03046	1.02222
1.38004	0.537326	0.436636	0.684446
1.05385	1.3301	0.899469	0.346668
0.225825	0.695882	0.978064	0.542224
0.878207	0.616604	0.445368	0.355556
0.92839	0.678264	0.654953	0.382223
1.10403	1.84981	1.47583	1.15556
0.200733	0.229024	0.227051	0.0711113
1.32986	1.34772	1.01299	0.693335
1.10403	1.1275	0.654953	0.782224
0.627291	1.27725	1.74654	1.35111
1.68114	1.55032	1.25751	1.39556
1.32986	1.35653	1.47583	1.32445
0.276008	0.352345	0.445368	0.284445
0.878207	0.880863	0.410438	0.391112
0.501833	0.634221	0.436636	0.480001
0.276008	0.132129	0.480299	0.657779
0.978574	0.854437	1.02173	1.29778
1.00367	1.10989	1.40597	0.675557
0.426558	0.810394	0.593824	1.36889
0.451649	0.880863	0.943133	0.302223
0.602199	0.845628	0.890737	1.40445
1.35495	0.924906	1.02173	0.791113
1.17931	0.810394	1.20511	1.35111
1.22949	1.48866	2.20938	1.28889
1.2044	0.968949	0.943133	0.355556
0.903299	1.14512	1.17018	1.40445
0.175641	0.458049	0.672419	0.826669
1.15421	1.05704	0.733548	0.915558
0.200733	0.968949	1.05666	1.26223
1.25458	0.810394	0.916935	0.862224
1.00367	1.1187	1.4671	1.02222
0.577107	0.378771	0.392972	0.808891
1.40513	1.14512	1.17018	0.906669
1.43022	1.18916	1.10032	0.906669
1.2044	1.10108	1.16145	1.20889
1.73132	1.29487	0.83834	0.266667
0.878207	0.863246	1.43216	1.09334
0.702566	1.06584	0.9344	1.13778
0.426558	0.731116	0.80341	0.755558
0.627291	1.1187	0.593824	0.284445
0.652382	0.634221	0.462834	0.471112
0.677474	0.678264	0.139723	1.04889
0.752749	0.502092	0.506497	0.773335
0.526924	0.986566	0.620023	0.97778
0.602199	1.09227	0.724815	0.773335
0.752749	1.1187	1.02173	1.07556
1.35495	1.0218	1.43216	0.835558
0.3011	0.775159	0.864539	0.453335
0.702566	0.968949	1.30117	1.19111
0.652382	0.669456	0.19212	0.666668
0.326191	0.572561	0.340576	0.648891
1.10403	1.08346	1.21385	1.41334
0.978574	0.951332	0.995529	0.720002
1.02876	1.06584	1.10905	0.764446
0.200733	0.396388	0.401705	0.417779
0.953482	0.880863	0.855806	0.560001
1.53059	1.33891	0.925668	1.02222
0.276008	0.581369	0.663686	0.257778
1.75641	1.18916	0.916935	0.782224
0.526924	0.502092	0.777211	0.906669
1.2044	0.977758	0.916935	0.871113
1.32986	1.69126	1.51949	0.604446
1.25458	1.44462	1.15272	1.56445
1.63096	1.427	1.4409	1.43111
1.12912	1.09227	1.57189	1.41334
0.828024	1.23321	0.742281	0.595557
0.577107	0.64303	0.340576	0.444446
1.53059	1.24202	1.13525	0.675557
0.401466	0.519709	0.174654	0.106667
1.00367	0.995375	1.20511	0.684446
1.02876	0.828011	1.60682	1.41334
1.02876	0.924906	0.777211	0.880002
1.63096	0.598987	0.576359	0.382223
0.426558	0.986566	0.777211	0.871113
0.552016	0.828011	0.899469	1.06667
1.00367	0.845628	0.427903	0.622224
1.43022	1.60317	1.58935	1.20889
0.853115	1.01299	1.30117	0.835558
0.903299	1.30368	1.09159	0.968891
0.602199	0.44924	0.759746	0.791113
0.577107	0.44924	0.130991	0.240001
1.02876	0.299493	0.925668	1.08445
0.92839	1.21559	1.30117	1.19111
1.15421	0.810394	0.620023	1.08445
0.577107	0.863246	0.80341	0.764446
0.451649	0.863246	0.908202	0.906669
0.577107	0.916097	0.585092	0.497779
1.22949	0.968949	0.882004	0.702224
0.552016	0.713499	0.864539	0.382223
0.451649	0.299493	0.32311	0.337779
0.250916	0.361154	0.785944	0.266667
1.43022	1.16274	1.19638	1.02222
0.476741	0.801585	0.759746	0.195556
1.45531	1.19797	0.777211	0.746669
0.376374	0.176173	0.480299	0.400001
0.627291	1.03061	0.83834	1.12
0.92839	0.616604	1.25751	1.71556
1.43022	1.14512	0.986797	0.862224
0.903299	1.0218	1.22258	0.764446
1.07894	1.19797	1.24005	1.22667
1.05385	1.05704	1.21385	1.44
1.53059	1.64721	1.33611	1.37778
0.351283	0.581369	0.663686	1.02222
0.878207	0.581369	0.61129	0.524446
0.627291	0.916097	0.61129	0.320001
0.727657	0.83682	1.13525	1.33334
0.978574	0.810394	0.785944	0.862224
0.878207	1.21559	1.09159	0.906669
1.25458	0.83682	1.10032	1.06667
1.43022	1.40057	1.37977	1.36
0.727657	1.37415	1.51076	1.24445
1.10403	1.44462	1.25751	1.46667
0.476741	0.440431	0.506497	0.40889
1.05385	1.25083	1.17892	0.782224
1.32986	0.651838	0.628755	0.355556
1.10403	1.32129	0.864539	0.808891
0.351283	1.33891	1.56316	1.25334
1.02876	1.10989	1.19638	1.02222
0.953482	1.01299	0.454101	0.853336
1.02876	1.40938	1.07412	0.924447
0.577107	0.968949	1.07412	1.00445
1.53059	0.968949	0.742281	0.613335
0.878207	1.15393	0.602557	0.604446
0.501833	0.83682	1.10905	1.03111
2.35861	2.06122	2.33163	1.72445
2.13279	1.01299	1.17018	0.782224
2.23316	1.79696	1.28371	1.24445
1.5055	1.40938	1.27498	1.34223
1.5055	1.09227	1.14399	1.11111
1.02876	0.678264	0.978064	0.586668
1.45531	1.40057	1.03919	0.871113
0.702566	1.14512	1.49329	1.48445
0.828024	0.942523	0.576359	0.577779
0.92839	1.03061	0.576359	0.800002
1.25458	1.25083	0.672419	0.471112
0.250916	0.123321	0.51523	0.924447
0.802932	1.51508	1.39723	1.74223
0.225825	0.651838	0.541428	0.577779
1.05385	0.458049	0.70735	0.391112
0.100367	0.554944	0.943133	0.32889
0.903299	0.757542	0.654953	1.31556
0.401466	0.995375	0.550161	0.631113
0.577107	0.528518	0.602557	0.337779
0.978574	1.18036	0.960598	1.08445
1.58077	0.89848	0.70735	0.48889
0.878207	0.422814	0.751013	0.693335
1.22949	1.39176	1.17892	1.35111
0.3011	0.695882	0.663686	0.844447
1.07894	0.872054	1.02173	1.83112
0.702566	0.651838	1.50203	1.30667
0.577107	0.792777	1.17018	0.16
1.88187	1.80577	1.92993	2.08001
0.426558	0.96014	1.64175	0.960002
0.978574	0.986566	1.14399	1.18223
1.07894	1.20678	1.4409	2.10667
0.526924	0.968949	0.908202	0.773335
1.78151	0.308302	0.471567	0.231112
1.38004	1.55032	1.25751	0.906669
0.3011	0.405197	1.03046	0.986669
0.602199	0.907289	0.759746	0.471112
0.878207	0.880863	1.31864	1.34223
0.577107	1.13631	1.32737	1.12889
1.25458	0.687073	0.724815	0.764446
1.27967	1.09227	0.908202	0.560001
0.15055	0.44924	0.305645	0.453335
0.451649	0.325919	0.392972	0.444446
1.93206	1.56794	1.79894	1.28
0.802932	0.889671	0.70735	0.755558
0.702566	0.845628	0.855806	0.764446
0.3011	0.343537	0.410438	0.453335
1.32986	1.18036	1.06539	1.22667
1.32986	1.33891	1.61555	1.29778
0.3011	0.308302	0.366774	0.142223
1.2044	1.2244	1.4147	0.791113
0.376374	1.31249	1.3623	1.14667
0.978574	1.77053	1.17018	1.21778
2.05751	1.30368	0.925668	0.951114
0.828024	1.24202	1.01299	0.711113
1.40513	1.41819	1.4409	1.12889
2.35861	1.72649	1.77274	1.25334
1.12912	1.38295	1.53696	1.36889
0.276008	0.810394	0.663686	0.400001
1.05385	0.801585	0.235783	0.968891
1.45531	1.26844	1.02173	0.89778
0.100367	0.184981	0.331843	0.213334
0.677474	0.845628	0.742281	0.791113
1.05385	2.42237	0.80341	0.684446
1.12912	1.04823	0.602557	0.693335
1.58077	1.86743	0.899469	0.888891
0.627291	0.616604	0.908202	0.933336
0.577107	0.695882	0.366774	0.73778
0.602199	1.09227	1.34484	1.20889
0.802932	1.04823	1.17892	0.933336
0.953482	0.83682	1.01299	1.08445
0.828024	0.466857	0.628755	0.711113
1.32986	1.20678	1.05666	0.906669
1.38004	1.03942	1.3623	1.14667
1.17931	1.04823	1.01299	1.01334
0.802932	0.537326	0.602557	0.240001
1.25458	1.03061	0.759746	0.880002
0.853115	1.27725	1.3885	1.19111
0.3011	0.378771	0.602557	0.48889
0.476741	0.695882	0.637488	0.711113
0.376374	1.29487	1.29244	1.16445
0.652382	1.10108	0.70735	0.640002
1.40513	1.0218	1.06539	0.515557
1.22949	1.44462	0.41917	0.924447
1.85678	1.44462	1.42343	1.54667
1.02876	1.10108	0.410438	0.684446
2.00733	1.70887	0.794677	0.577779
0.727657	1.23321	0.829608	0.648891
0.853115	0.810394	0.663686	0.40889
1.25458	0.977758	1.16145	1.02222
0.978574	0.933715	1.03919	1.04889
0.853115	1.21559	1.01299	0.960002
1.27967	1.35653	0.785944	0.746669
0.501833	1.28606	1.07412	0.648891
1.17931	1.3301	1.73781	1.12
0.978574	1.23321	0.829608	0.551113
0.777841	0.783968	0.296912	0.266667
0.652382	0.933715	0.847073	0.604446
0.677474	1.13631	1.04793	0.880002
0.953482	1.03942	0.925668	0.728891
1.53059	0.854437	1.10032	0.711113
0.978574	0.484475	0.70735	0.533335
1.98224	1.7353	1.9212	0.951114
0.702566	1.05704	0.759746	1.33334
0.828024	1.14512	0.637488	0.56889
1.10403	1.18916	0.751013	0.808891
1.32986	0.757542	0.454101	0.604446
1.40513	1.30368	0.978064	0.853336
1.2044	1.25083	0.602557	0.16
1.02876	0.89848	0.995529	1.11111
1.15421	1.17155	0.847073	1.02222
1.38004	1.27725	1.80767	1.34223
1.25458	1.24202	1.47583	1.32445
0.3011	0.519709	0.51523	0.417779
0.702566	1.14512	1.02173	0.862224
1.07894	0.775159	0.558894	0.711113
1.75641	1.57674	1.37977	1.67112
1.60586	2.23739	2.27051	2.22223
1.12912	0.951332	0.593824	1.11111
1.15421	1.09227	0.943133	0.773335
0.853115	1.14512	1.02173	0.888891
0.752749	0.581369	0.227051	0.640002
0.727657	0.924906	0.873271	0.595557
0.978574	1.92028	1.54569	1.73334
1.48041	2.07884	2.4015	1.50223
0.727657	0.687073	0.585092	0.711113
1.07894	1.13631	0.646221	1.14667
1.25458	1.18036	1.24005	1.29778
0.526924	1.00418	0.812142	0.56889
0.853115	0.801585	1.21385	0.986669
1.38004	0.968949	0.777211	0.684446
1.43022	1.05704	1.18765	0.951114
0.853115	0.458049	0.768479	0.435557
1.30476	1.47985	1.05666	1.04
1.25458	1.45342	1.10905	0.853336
1.48041	1.50628	1.19638	0.577779
1.30476	0.731116	0.489032	0.391112
0.853115	1.1187	1.37977	0.986669
1.00367	1.43581	0.908202	1.44889
0.552016	0.660647	0.890737	0.657779
0.652382	1.07465	1.01299	0.951114
1.60586	1.66483	1.8164	1.70667
0.777841	0.5109	0.628755	0.986669
1.38004	1.21559	1.24005	1.04889
0.677474	1.1275	1.04793	1.2
1.12912	1.31249	1.26624	1.12889
1.05385	1.36534	1.04793	1.02222
0.401466	0.951332	1.39723	0.506668
1.35495	1.13631	0.480299	0.426668
1.27967	1.30368	0.855806	0.693335
1.53059	1.50628	1.30991	1.06667
1.65605	1.69126	1.99979	1.42223
0.828024	0.916097	0.768479	0.675557
0.15055	0.546135	1.03046	0.284445
0.351283	0.590178	0.654953	0.56889
0.552016	1.06584	1.09159	0.995558
1.58077	1.3301	0.724815	1.19111
0.853115	0.775159	0.681152	0.364445
0.903299	1.51508	1.26624	1.47556
0.15055	0.290685	0.139723	0.0355556
1.30476	1.08346	1.17018	0.906669
0.627291	0.995375	0.969331	0.391112
0.92839	1.84981	1.79894	1.45778
1.02876	1.24202	0.908202	1.26223
0.401466	0.766351	0.829608	0.40889
1.38004	1.13631	0.978064	1.19111
0.627291	1.47104	1.66795	1.93778
0.752749	0.96014	0.375507	0.453335
0.100367	0.140938	0.864539	1.57334
0.752749	1.17155	1.22258	1.03111
1.85678	1.38295	1.29244	0.97778
1.22949	1.13631	0.908202	1.04889
1.00367	1.09227	1.16145	1.15556
1.68114	1.39176	1.52822	1.28889
1.85678	1.90266	2.12205	1.42223
0.903299	0.872054	1.23131	1.03111
1.07894	0.83682	0.943133	0.560001
1.35495	1.37415	1.29244	0.960002
1.53059	1.1187	1.28371	0.728891
1.02876	1.05704	1.24878	0.968891
0.552016	0.70469	0.899469	1.15556
0.501833	0.889671	1.07412	0.48889
1.22949	1.03061	0.812142	0.764446
1.88187	1.6296	1.66795	1.52
0.978574	1.29487	0.899469	0.515557
1.63096	1.25963	1.24005	0.613335
1.75641	1.66483	1.82514	1.32445
0.677474	1.23321	0.978064	1.23556
1.45531	1.61198	1.10905	0.595557
1.17931	1.3301	0.83834	0.773335
0.652382	0.810394	0.672419	0.800002
1.30476	0.466857	0.794677	0.444446
1.5055	1.58555	1.28371	1.55556
0.250916	0.695882	0.70735	0.862224
0.426558	0.863246	1.23131	1.48445
1.2044	1.10989	1.17018	1.2
1.5055	1.05704	1.14399	0.808891
1.07894	1.18036	1.39723	1.38667
1.45531	1.1187	1.20511	0.666668
1.93206	1.77934	1.63302	1.64445
1.75641	1.427	1.55442	1.99112
0.953482	0.89848	1.00426	0.933336
1.00367	2.60735	2.76827	1.87556
1.02876	1.43581	1.54569	1.15556
1.30476	1.29487	1.40597	1.11111
0.602199	1.01299	0.951866	0.32889
0.526924	0.775159	1.08286	1.37778
0.577107	0.687073	0.375507	0.382223
1.02876	1.45342	1.50203	1.31556
1.12912	1.38295	0.899469	0.453335
0.903299	0.828011	0.61129	0.702224
0.828024	0.986566	1.21385	1.48445
1.48041	1.91147	1.18765	1.2
0.752749	0.907289	1.79021	1.39556
1.12912	0.687073	0.873271	0.684446
0.92839	1.28606	0.864539	1.39556
0.451649	0.801585	0.427903	0.551113
1.22949	1.27725	1.52822	1.17334
0.476741	0.176173	0.305645	0.791113
1.32986	1.841	1.65922	1.30667
0.802932	1.6384	1.30117	1.73334
0.376374	0.695882	0.777211	0.444446
0.652382	1.15393	0.794677	1.25334
1.12912	1.25083	0.899469	0.880002
1.2044	0.598987	0.83834	1.08445
2.35861	1.89386	1.99979	1.57334
1.68114	1.20678	1.4409	1.65334
0.727657	0.5109	0.698617	0.222223
0.605403	0.466884	0.60448	0.906411
0.996586	0.519738	0.266683	0.764229
0.391183	0.396411	0.568923	0.106637
0.465694	0.775203	1.36008	0.693138
1.18286	1.18923	1.21785	0.764229
0.372555	0.237846	0.30224	0.568728
0.6706	0.484502	0.346687	0.479865
0.83825	0.449265	0.382245	0.83532
0.16765	0.493311	0.106673	0.1955
1.6765	1.35661	1.75122	1.03082
0.428439	0.669494	0.488918	0.728683
1.31326	0.599021	0.631149	1.06637
0.186278	0.378792	0.60448	0.462092
1.52748	1.26851	1.03117	0.995275
0.62403	0.845676	0.240014	0.568728
0.251475	0.0880913	0.106673	0.106637
0.279417	0.414029	0.684485	0.426546
1.25737	0.493311	0.817826	1.564
0.45638	0.176183	0.177788	0.51541
0.307358	0.361174	0.622259	0.213273
0.651972	0.334747	0.293351	0.31991
1.08972	1.00424	1.16451	0.728683
0.260789	0.317129	0.30224	1.173
1.08972	0.898531	1.02228	0.888638
0.512264	0.80163	1.28008	1.51068
1.28532	0.590211	1.12007	1.10191
0.549519	0.537357	0.515586	0.71091
0.16765	0.458075	0.106673	0.604274
0.79168	0.775203	1.20896	1.10191
0.521578	0.625448	1.03117	0.995275
0.111767	0.220228	0.124452	0.213273
0.698541	0.995431	1.20007	0.586501
1.08041	1.18042	0.862274	0.675365
0.828936	0.960195	0.45336	1.08414
0.950016	0.775203	0.640038	0.444319
0.549519	0.70473	0.248904	0.924184
0.996586	0.669494	0.524476	1.01305
0.847564	0.845676	0.60448	0.83532
0.894133	0.819249	0.61337	0.213273
0.130394	0.10571	0.106673	0.604274
1.08972	0.695921	0.480029	0.657592
1.36914	2.15824	1.86678	1.38628
0.176964	0.132137	0.124452	0.177728
0.316672	0.431647	0.328908	0.586501
0.45638	0.695921	0.773379	0.941956
0.428439	0.325938	0.320019	0.355455
0.679914	0.317129	0.382245	0.924184
0.819622	0.739967	0.782269	1.29741
0.558833	0.731157	0.46225	0.284364
0.391183	0.308319	0.346687	0.568728
0.6706	0.643066	0.60448	0.391001
2.06768	1.37422	0.933389	1.68841
0.363242	0.140946	0.231125	0.550956
0.437753	0.396411	0.355577	0.373228
1.08972	0.722348	0.746711	1.08414
0.363242	0.070473	0.133341	0.213273
1.35051	1.52398	1.61787	1.01305
0.447067	0.334747	0.391134	0.213273
0.475008	1.03067	0.640038	0.675365
1.62993	1.28613	1.28008	1.04859
0.409811	0.149755	0.177788	0.213273
1.24806	0.977813	0.755601	1.31518
1.42502	1.01305	0.693375	1.88391
1.12698	0.731157	0.808937	0.604274
0.745111	0.475693	0.444471	1.22632
0.810308	0.528548	0.542255	0.479865
0.484322	0.369983	0.240014	0.213273
0.922075	1.0659	0.862274	0.870865
0.447067	0.0880913	0.222235	0.248819
0.353928	0.264274	0.275572	0.248819
0.866191	0.554975	0.533365	1.01305
1.03384	1.23328	1.0045	0.071091
0.419125	0.616639	0.524476	0.906411
1.22012	0.40522	0.382245	0.728683
0.0931389	0.273083	0.30224	0.177728
0.121081	0.352365	0.417803	0.764229
0.931389	0.634257	0.897831	1.29741
0.894133	0.880913	0.622259	1.22632
0.726483	0.493311	0.480029	0.622047
1.22012	0.537357	0.426692	0.142182
1.0711	0.916149	1.04006	0.71091
0.679914	0.361174	0.30224	0.977502
1.56473	1.48874	1.5112	0.924184
0.940703	0.845676	1.02228	0.408774
0.0745111	0.176183	0.142231	0.142182
0.568147	0.281892	0.355577	0.51541
1.06178	0.554975	0.373356	1.38628
0.558833	0.387602	0.648928	0.408774
0.577461	0.431647	0.586702	0.568728
0.484322	0.449265	0.266683	0.391001
0.922075	0.836867	0.853384	0.408774
0.16765	0.220228	0.346687	0.106637
0.409811	0.387602	0.373356	0.106637
1.51816	0.995431	0.871163	0.586501
0.419125	0.475693	0.364466	0.337682
0.819622	0.977813	0.675596	0.959729
0.83825	0.528548	0.45336	0.391001
0.996586	0.845676	0.506697	0.83532
0.204905	0.546166	0.248904	0.479865
0.149022	0.273083	0.31113	0.444319
0.549519	1.19804	0.9245	0.906411
0.847564	0.960195	0.737822	1.01305
1.276	1.36541	1.36897	0.995275
0.6706	0.951386	0.720043	0.639819
1.17355	0.722348	0.45336	0.83532
1.16424	1.10114	1.02228	1.564
0.45638	0.554975	0.284461	0.675365
0.298044	0.528548	0.61337	0.284364
1.01521	1.02186	0.951168	1.35073
0.754425	0.977813	0.631149	1.08414
0.726483	0.960195	1.20896	0.764229
0.419125	0.369983	0.444471	0.977502
0.95933	0.766394	0.568923	0.906411
0.16765	0.334747	0.346687	0.51541
0.856878	0.528548	0.391134	0.213273
0.596089	0.325938	0.142231	0.586501
0.773053	0.748776	0.426692	0.462092
0.633344	0.572593	0.240014	0.31991
1.30394	0.528548	0.906721	0.817547
0.214219	0.440456	0.648928	0.657592
1.15492	0.625448	0.595591	0.693138
0.549519	0.317129	0.320019	0.177728
0.475008	0.211419	0.142231	0.213273
1.39708	1.03067	1.11118	1.20855
1.09904	0.634257	0.337798	1.15523
0.344614	1.00424	0.61337	0.550956
1.54611	1.20685	1.28897	1.35073
0.866191	1.27732	0.817826	0.941956
0.735797	0.739967	0.808937	0.213273
0.372555	0.264274	0.213346	0.213273
1.08972	0.660684	0.488918	1.27964
0.828936	1.3478	0.862274	0.870865
1.20149	1.22447	1.14673	1.3685
1.22943	0.625448	0.328908	0.604274
0.661286	0.40522	0.231125	0.622047
0.633344	0.643066	0.951168	0.444319
0.372555	0.563784	0.46225	0.604274
1.13629	0.660684	0.640038	0.977502
1.09904	1.62969	1.68899	1.54623
0.577461	0.414029	0.328908	0.391001
1.14561	0.678303	1.03117	1.38628
0.521578	0.361174	0.186678	0.106637
0.83825	0.678303	0.560033	1.10191
0.260789	0.969004	0.737822	0.31991
0.679914	0.916149	0.702264	0.586501
0.866191	0.731157	0.497807	1.24409
2.10494	2.18466	1.3423	1.42182
0.540205	0.766394	0.728932	0.764229
0.465694	0.167373	0.177788	0.746456
0.950016	1.2509	1.36897	1.11968
0.79168	0.70473	1.13785	0.799774
0.800994	0.590211	0.435581	0.799774
0.484322	0.634257	0.666706	0.83532
0.614716	1.00424	0.942278	0.213273
1.32257	1.07471	0.880052	1.49291
1.12698	0.422838	0.76449	1.08414
0.894133	0.528548	0.355577	0.408774
0.79168	0.343556	0.488918	0.799774
0.391183	0.29951	0.195567	0.355455
1.0711	0.528548	0.248904	0.746456
1.43434	1.2597	1.30674	1.22632
0.344614	1.09233	0.791158	0.213273
1.14561	0.969004	0.773379	0.639819
1.3412	1.75302	1.41342	1.15523
1.58336	2.3168	1.02228	0.728683
1.16424	0.660684	0.880052	0.622047
0.79168	0.766394	0.524476	0.51541
0.614716	0.422838	0.586702	1.08414
0.381869	0.722348	0.364466	0.604274
0.735797	0.643066	0.408913	0.462092
1.38777	0.898531	0.524476	0.764229
0.344614	0.546166	0.417803	0.568728
0.6706	1.0571	0.524476	1.29741
0.0931389	0.396411	0.657817	0.177728
1.10835	0.475693	0.391134	1.20855
0.903447	1.38303	0.773379	1.29741
0.866191	0.784012	0.960057	0.959729
1.16424	0.819249	1.05784	1.38628
1.65787	1.85873	1.5112	2.346
0.419125	0.369983	0.435581	0.533183
0.735797	0.519738	0.906721	0.83532
1.4064	1.45351	0.533365	0.977502
0.940703	0.766394	0.657817	0.764229
0.950016	1.27732	1.23563	0.924184
1.08972	1.03948	1.0045	1.01305
0.45638	0.387602	0.444471	0.906411
1.21081	0.528548	0.391134	1.27964
0.651972	0.81044	1.20007	1.10191
0.875505	1.09233	0.773379	0.870865
0.3353	0.50212	0.45336	0.0355455
0.800994	0.599021	0.888942	0.83532
1.05247	1.36541	0.888942	0.408774
0.568147	0.537357	0.622259	0.782002
0.521578	0.334747	0.720043	1.11968
1.17355	1.17161	1.04895	1.19078
0.707855	0.731157	0.560033	0.337682
1.49954	1.154	1.37786	0.941956
0.260789	0.352365	0.382245	0.479865
0.512264	2.07895	0.871163	0.284364
0.391183	0.757585	0.631149	0.106637
0.754425	0.378792	0.186678	0.426546
1.08041	0.863294	0.337798	0.870865
1.05247	1.07471	0.720043	0.870865
1.51816	1.66492	1.75122	1.81282
1.26669	0.237846	0.320019	1.3685
0.83825	0.484502	0.240014	0.83532
1.02453	0.889722	0.720043	0.568728
0.484322	0.510929	0.631149	0.533183
1.55542	1.69135	0.684485	1.26187
0.139708	0.396411	0.213346	0.550956
1.11767	0.90734	0.826716	1.33296
0.642658	0.731157	0.657817	0.337682
0.745111	0.537357	0.648928	0.941956
0.391183	0.590211	0.515586	0.248819
1.37846	1.43589	0.906721	1.19078
1.24806	1.09233	0.76449	0.782002
0.679914	0.70473	0.800048	0.71091
1.25737	1.0659	0.853384	0.426546
1.51816	0.475693	0.551144	0.764229
0.968644	1.12757	0.800048	0.888638
1.48091	1.67373	1.44898	0.977502
0.847564	0.951386	0.506697	1.13746
0.419125	0.246656	0.497807	0.159955
0.95933	1.03948	1.13785	0.533183
1.28532	0.836867	0.968947	0.888638
1.02453	1.40065	1.27119	0.853093
0.950016	0.951386	0.746711	1.31518
0.754425	0.317129	0.231125	0.51541
0.83825	0.563784	0.355577	0.71091
0.540205	1.03948	0.862274	0.426546
0.6706	0.960195	0.60448	0.302137
1.22012	0.872103	0.382245	0.764229
1.276	2.08776	1.52898	0.817547
1.0711	0.493311	0.444471	1.10191
1.276	0.431647	0.284461	1.15523
0.856878	0.748776	0.408913	0.426546
1.14561	1.00424	0.986725	0.622047
1.09904	1.23328	0.968947	0.533183
1.14561	1.29494	1.35119	1.15523
0.558833	0.264274	0.337798	0.533183
1.30394	0.845676	0.60448	1.15523
1.05247	1.10114	0.826716	0.728683
0.689228	0.960195	0.826716	0.853093
1.42502	1.30375	1.27119	1.45737
0.819622	1.45351	0.942278	0.444319
0.977958	0.924958	0.942278	1.10191
0.260789	0.211419	0.266683	1.26187
0.912761	0.396411	0.168899	1.22632
1.0059	0.889722	0.560033	0.177728
0.810308	0.695921	0.897831	0.622047
1.13629	1.40946	1.33341	0.959729
1.33189	1.18923	0.791158	1.31518
1.41571	1.48874	1.19118	1.42182
1.28532	0.775203	0.835605	1.27964
1.08041	1.12757	0.417803	0.746456
0.62403	0.766394	0.808937	0.373228
0.810308	1.2509	1.05784	1.22632
0.977958	1.24209	0.693375	1.35073
0.987272	0.995431	0.951168	0.870865
0.316672	0.396411	0.0711153	0.142182
0.726483	0.854485	0.400024	1.11968
1.45297	1.0571	0.9245	1.13746
0.717169	0.898531	0.755601	0.71091
1.12698	1.00424	1.12896	0.817547
0.512264	0.933767	0.728932	0.657592
0.6706	0.845676	0.168899	1.13746
0.447067	0.40522	0.382245	0.302137
0.782366	1.33899	0.968947	0.550956
0.717169	0.960195	0.640038	0.302137
1.06178	0.748776	0.648928	0.391001
0.773053	0.369983	0.31113	0.693138
0.875505	0.792821	0.480029	1.04859
0.661286	1.33018	0.622259	1.58178
0.950016	0.660684	0.76449	0.71091
2.16082	1.46231	1.42231	1.77728
1.03384	1.59445	1.1734	1.15523
1.16424	0.80163	0.773379	1.38628
0.912761	0.898531	1.78677	0.550956
0.465694	0.466884	0.46225	0.248819
0.79168	1.11876	0.497807	1.47514
0.3353	0.50212	0.293351	0.248819
0.894133	1.65612	1.06673	0.764229
0.819622	0.70473	0.568923	0.83532
1.78827	2.08776	2.10679	1.01305
1.49022	1.17161	0.933389	1.63509
1.21081	0.167373	0.124452	1.33296
1.17355	1.0659	0.76449	0.657592
1.01521	0.757585	0.60448	0.977502
0.79168	1.04829	1.0045	0.853093
1.29463	0.731157	0.773379	0.817547
0.977958	1.20685	1.05784	0.568728
0.866191	0.625448	0.364466	0.853093
0.679914	1.1628	0.835605	1.33296
1.14561	1.21566	0.657817	2.04387
0.847564	1.26851	0.871163	0.782002
2.20739	1.82349	1.40453	1.955
1.24806	0.977813	0.933389	0.639819
1.13629	1.02186	1.24452	1.15523
0.95933	0.916149	0.844495	0.622047
0.773053	0.695921	0.231125	0.657592
0.363242	0.757585	0.9245	0.51541
1.47159	0.325938	0.408913	0.71091
0.633344	0.422838	0.391134	1.42182
1.24806	1.3478	0.942278	1.83059
1.12698	1.08352	1.56454	1.29741
1.55542	1.68254	0.986725	0.853093
1.19218	0.845676	0.666706	0.83532
0.950016	0.431647	0.435581	0.853093
1.71376	1.33018	1.31563	1.31518
1.29463	0.969004	0.826716	1.67064
1.46228	1.55922	1.11118	1.79505
1.03384	0.334747	0.320019	0.71091
0.614716	0.880913	0.577812	0.622047
1.31326	0.898531	0.933389	0.675365
0.950016	0.916149	0.977836	0.977502
0.6706	1.0659	0.560033	0.675365
[truncated: 269 more rows]

## Sheet: Extended data 1D
Normalized calcium events				Normalized calcium events
B	C	A		F	F	F
1.57852	1.72212	1.35644		0.858431	0.702094	0.689086
0.900147	0.560993	0.573878		0.375563	0.590546	0.695649
0.795782	1.3503	1.03689		0.525789	1.05642	0.321574
1.5459	1.06328	1.03037		1.21253	1.13516	1.11566
0.854487	0.730595	0.789083		1.48079	1.07611	0.492204
1.12192	1.22636	1.6499		0.525789	0.0787395	0.105004
0.887102	1.12199	0.652135		0.82624	0.931751	0.7219
0.913193	1.08285	1.08254		0.26826	0.505245	0.387201
1.4872	1.89172	0.371717		1.12669	1.25983	1.13535
1.46111	1.20026	1.03689		0.515058	1.17453	1.26661
0.41746	1.39596	0.391281		0.397024	0.354328	0.321574
0.958852	1.36334	1.72816		0.740397	0.557738	0.479079
1.74811	0.887151	0.743433		0.600902	0.616793	0.630022
0.143502	0.489238	1.10211		0.386294	0.623354	0.459391
0.710986	1.18069	1.12819		0.933543	0.144356	0.255946
1.10888	1.78735	1.72816		1.08377	0.787395	0.682524
1.01756	1.57208	1.31731		0.718936	0.583985	0.623459
0.737077	0.195695	0.247811		1.64175	0.820203	0.997534
0.234821	1.24593	0.606485		1.00866	0.131233	0
1.05669	1.18722	1.40861		0.751127	1.39763	1.24692
0.769691	1.20679	1.49339		1.15888	1.12204	0.623459
0.86101	1.13503	0.912988		0.450676	1.2139	0.892531
2.05468	2.02871	2.83679		1.00866	0.80708	0.393764
1.33718	1.74821	1.79337		0.686745	0.0393698	0.0393764
1.48068	1.27202	1.12819		2.00658	1.37138	0.86628
1.68941	1.7743	1.88467		0.482867	0.118109	0.137817
1.87205	1.63079	2.03466		1.53445	0.341205	0.223133
0.287003	1.03718	0.410845		0.182417	1.03674	0.616896
0.463119	0.737118	0.476058		0.633093	0.879258	0.334699
0.156547	0.632748	1.19993		0.740397	0.741464	0.518455
1.21324	0.932813	0.554314		1.10523	0.774272	0.498767
1.42197	1.4351	1.46078		0.525789	1.18109	1.13535
1.02408	0.456622	1.29775		0.364833	0.531492	0.564394
0.763168	1.12199	1.59773		1.27692	0.518368	0.301885
1.53938	0.495761	1.74772		0.27899	0.426506	0.623459
0.926238	1.46771	1.7412		0.665284	1.26639	0.977846
0.95233	0.41096	0.541272		1.15888	1.45668	1.58162
1.28499	1.7743	1.88467		1.12669	0.590546	0.203445
0.95233	0.489238	0.443452		1.22326	1.11548	0.918782
0.0130456	0.730595	0.0260854		1.21253	0.590546	0.269072
1.09583	1.13503	1.21297		1.30911	1.22702	0.689086
0.443551	0.626224	0.697784		0.182417	1.18765	0.479079
1.16106	1.21331	1.28471		0.482867	1.03674	0.616896
0.90667	0.789304	1.42165		0.83697	0.183726	0.210007
0.547916	0.352251	0.573878		1.55591	0.820203	0.853154
0.971898	0.80235	0.684741		1.59883	0.28215	0.0262509
1.44806	1.78083	1.36296		1.0945	0.931751	0.905656
0.0130456	0.593608	0.0521708		1.3413	1.14172	0.853154
0.939284	1.72864	1.89771		1.21253	0.957997	0.616896
0.352231	1.3503	1.28471		1.01939	0.997367	0.93847
1.08279	0.978476	0.886903		1.5881	0.853011	0.958158
0.143502	1.1546	0.789083		1.06231	1.92912	1.40442
1.12845	2.54404	1.71511		1.68467	1.48949	1.14848
0.795782	1.41553	1.45426		1.28765	1.27296	1.1616
0.834919	1.81344	1.9238		1.9422	0.446191	0.255946
1.05017	1.37639	1.11515		1.89928	0.229657	0.223133
1.35022	1.92434	1.8325		0.783318	0.544615	0.406889
0.776214	1.79387	2.05422		1.4486	0.957997	0.93847
0.932761	1.16112	1.4673		1.06231	1.14172	0.912219
0.710986	0.358774	0.0847775		1.75978	0.150917	0.150943
0.802305	1.95695	1.376		1.21253	0.990805	0.616896
1.0306	1.92434	1.66294		1.28765	0.446191	0.426577
1.67636	0.41096	0.273897		0.418485	0.977682	0.977846
1.13497	0.861058	0.613007		0.246799	0.557738	0.669398
0.867533	1.68298	1.57817		0.804779	1.58791	0.872843
1.7155	1.37639	1.56512		0.869161	1.50261	0.912219
1.07626	0.567516	0.547793		0.901352	1.71258	1.20098
2.27646	2.85063	2.4455		1.21253	1.2139	0.479079
2.28298	1.41553	1.62382		0.418485	1.28608	1.0566
1.19367	1.65036	1.70207		0.772588	1.437	1.0041
1.0306	1.2394	1.10211		1.30911	2.06691	1.831
1.1154	1.21983	1.01733		0.997926	1.45012	1.10254
1.96989	1.48076	1.35644		0.794048	0.623354	0.708774
0.541393	1.1546	1.77381		1.49152	1.42387	1.15504
0.756645	1.95043	2.05422		1.19107	0.800518	0.570957
1.44154	1.29811	1.13471		1.04085	1.58135	1.43724
0.86101	0.495761	0.0652135		0.708205	1.15485	1.31255
0.7436	0.815396	1.16732		0.579441	1.1286	1.20098
0.456596	1.38944	1.45426		1.84563	0.104986	0.0525018
1.35022	1.41553	1.71511		0.869161	0.964559	1.01066
1.49372	1.81344	1.5586		1.63102	1.55511	0.892531
1.27195	1.16112	1.07602		1.14815	1.92256	1.80475
1.95684	1.87867	1.58469		0.965735	1.15485	1.08941
1.48068	0.600132	0.67822		1.6954	0.853011	0.669398
1.21976	1.54599	1.49991		1.18034	1.27952	1.37817
1.09583	1.3242	0.880382		1.33057	1.7782	1.64724
0.495733	0.78278	0.176076		2.24265	2.07347	1.29942
1.35022	1.19374	1.18036		1.07304	1.16141	1.0566
1.81986	1.25245	0.867339		0.858431	1.42387	1.29286
1.03713	1.05023	0.756476		1.27692	1.13516	0.846592
1.08931	1.75473	1.70207		1.35203	1.13516	1.37161
1.1154	1.73516	2.11944		1.11596	0.0656163	0.0525018
1.23281	1.52642	1.57817		2.19973	0.400259	0.544706
1.69593	0.150033	0.0652135		1.65248	1.2139	1.40442
1.26542	1.52642	1.57164		1.35203	0.144356	0.0656273
2.40692	1.44814	1.88467		1.31984	0.669286	0.544706
1.38936	1.81344	1.72816		1.28765	0.925189	0.971284
1.05017	0.867582	0.515186		2.12462	1.35169	0.715337
0.95233	1.42857	1.36296		1.24472	0.538053	0.610334
2.13296	1.25897	1.36296		1.23399	0.610231	0.57752
0.710986	0.14351	0.149991		1.08377	1.73227	1.03035
0.143502	0.704502	0.508665		2.5431	1.35826	1.56193
1.18715	0.717549	1.27166		1.07304	1.98161	1.96226
0.965375	0.67841	0.469537		0.933543	0.557738	0.367513
1.2589	1.83301	1.6499		1.50225	1.55511	1.46349
0.802305	0.234834	0.815168		0.933543	0.688971	0.872843
1.68288	1.46771	1.78685		1.64175	0.682409	0.459391
1.18063	0.711026	0.5804		1.00866	0.511807	0.164068
1.60461	1.16765	1.28471		1.78124	0.80708	0.761276
1.2002	1.49381	2.3216		1.27692	1.23359	1.22067
1.65679	1.3242	2.35421		1.99585	0.984244	0.538144
1.44154	0.737118	0.599964		1.39495	0.0393698	0.0393764
1.60461	0.991522	0.762997		1.33057	0.905504	0.846592
1.40893	1.66993	1.78685		1.57737	1.37138	1.18785
1.2002	1.38291	1.39557		0.890622	1.06954	0.551269
0.41746	0.65884	0.384759		2.21046	0.682409	0.492204
0.795782	1.56556	2.17813		1.41641	1.6076	1.50286
1.31108	1.12199	1.65642		0.901352	1.35169	0.997534
1.16106	1.55904	1.70207		1.40568	0.32152	0.689086
1.80682	1.4351	1.44122		1.60956	0.209972	0.157505
1.50677	1.8591	2.08683		1.37349	1.19422	1.03035
1.3437	1.38291	1.90423		1.56664	1.82413	1.82444
1.65027	1.73516	1.67599		1.27692	1.03674	0.767839
1.572	1.74169	1.67599		1.11596	0.577423	0.282197
1.12192	1.57208	1.55208		1.33057	0.452752	0.262509
1.16758	1.74169	2.0151		2.09243	2.13909	1.29286
1.36979	1.50033	1.89119		1.6954	1.62728	1.35192
1.97641	1.98957	1.65642		1.31984	1.46324	0.990972
1.24586	1.21983	0.886903		1.10523	0.761149	1.07629
2.09382	1.35682	1.83902		1.85636	1.01705	0.590645
1.04365	1.31768	1.25862		1.37349	1.25327	1.13535
2.18514	1.3503	0.77604		1.60956	1.6929	1.26004
1.2002	0.861058	1.06298		0.761857	0.452752	0.393764
1.1741	1.89824	2.139		1.82417	1.80445	1.3388
1.49372	1.78083	1.60425		1.97439	1.28608	1.31255
1.22629	1.17417	1.10863		1.54518	1.65353	1.45036
1.03713	1.23288	1.36296		1.74905	0.72834	0.728463
0.332663	0.867582	0.756476		1.85636	1.24671	0.767839
1.70245	1.98957	1.38253		1.22326	0.957997	0.623459
1.68288	1.44814	1.12819		1.87782	1.30576	0.610334
1.50677	1.49381	1.06298		1.27692	0.879258	0.695649
1.28499	1.78735	1.80641		1.65248	1.03674	0.93847
1.59809	1.45467	1.12167		2.24265	0.72834	0.531581
1.59156	1.74821	1.57164		1.10523	1.68634	1.24036
2.04816	1.3503	1.54556		0.751127	1.18765	0.964721
1.27195	0.65884	0.854296		1.23399	1.5223	1.64724
1.35674	1.70907	1.8651		1.5881	1.37794	1.52912
1.56547	1.53947	1.4673		1.49152	0.990805	0.682524
1.97641	1.87867	2.30204		0.611632	0.0656163	0.0787527
1.30456	1.50033	1.91728		1.4486	1.30576	0.990972
1.49372	1.10894	1.21297		1.86709	1.31233	1.14848
1.859	2.06784	1.97597		1.50225	1.48949	1.1091
1.859	1.23288	1.33035		1.27692	0.997367	0.57752
1.69593	1.92434	2.3216		1.31984	0.72834	0.702212
1.32413	0.495761	0.221726		1.28765	1.18109	0.761276
0.606621	1.45467	1.31731		1.13742	2.15877	1.2141
1.44154	1.82649	0.978202		1.07304	1.09579	0.761276
1.38283	1.51338	1.66946		0.955004	1.29264	0.748151
0.828396	1.14155	1.06298		1.97439	1.70602	1.63412
1.08931	1.48076	1.6499		1.87782	1.63384	1.1091
1.15454	1.18722	1.78033		2.15681	0.793957	0.452828
1.75463	1.6047	0.991245		0.56871	0.695532	0.413452
1.59156	1.96347	1.42165		2.16754	1.7782	1.22067
1.51329	1.78735	2.05422		1.11596	1.16797	1.36505
1.76768	1.6047	2.21726		1.86709	0.636478	0.899094
0.984944	1.57861	1.31731		2.27484	1.50261	1.43067
1.18715	1.83953	1.9238		1.98512	1.3845	1.17473
1.48068	2.01566	1.54556		2.28557	0.682409	0.826904
1.70245	1.70255	1.48035		1.8349	1.83726	1.6735
1.10235	1.01109	0.749955		1.41641	1.33857	1.22067
2.38082	1.3242	1.24558		0.472137	1.22046	1.08941
0.639235	2.00914	2.00857		1.13742	0.833326	0.675961
1.12845	1.48076	1.44122		1.88855	1.89631	1.16817
1.09583	0.273973	0.756476		1.01939	0.5643	0.380638
1.58504	1.05675	1.10211		1.27692	1.22046	1.06316
1.10888	0.880628	0.808647		1.47006	0.957997	1.14191
1.29152	1.38944	1.27818		1.59883	1.62072	1.12223
1.06322	0.541423	0.286939		1.25546	1.30576	1.27973
1.88509	1.84606	1.81293		1.37349	0.531492	0.374075
1.28499	1.29811	1.25862		1.8349	2.49342	1.73912
0.410937	1.9439	1.99553		1.62029	1.47637	1.22723
1.96989	0.756688	0.945595		1.51298	1.20078	0.735025
2.36778	2.06132	1.76076		0.772588	1.15485	1.06972
0.234821	1.06328	0.815168		1.93147	1.35826	1.11566
1.57852	1.78735	1.63686		2.07096	0.787395	0.787527
1.42197	1.95695	1.46078		1.5881	1.79789	1.35192
1.23933	1.55251	1.34992		1.14815	1.18765	1.01066
0.691417	1.09589	1.41513		1.49152	1.31889	0.708774
1.99598	2.3092	2.2303		0.761857	0.787395	1.04347
1.4024	1.55904	1.34992		1.71686	0.413382	0.183756
1.76768	1.04371	1.12819		0.987195	0.629916	0.439703
1.04365	0.769734	0.508665		1.19107	1.49605	1.45036
1.14801	1.65689	1.81293		1.59883	1.60104	0.990972
1.48068	0.848012	0.449973		1.70613	0.885819	0.64971
1.76116	1.87215	1.40209		1.45933	0.439629	0.643147
1.51981	1.38944	1.15428		1.14815	1.02361	0.28876
1.20672	2.44619	2.25639		2.15681	1.31233	1.35192
1.73507	1.42857	1.09559		1.82417	1.91599	1.27317
1.7155	1.21331	1.36948		2.02804	1.68634	1.31911
1.15454	1.53294	1.89771		1.00866	1.40419	0.833466
0.815351	1.66341	1.61729		1.0945	0.150917	0.157505
2.19166	1.5199	1.08254		1.5881	2.45405	1.90319
1.2002	0.476191	0.391281		0.965735	0.774272	0.439703
0.997989	0.874105	1.10211		1.71686	1.00393	0.813778
0.802305	1.87215	1.66946		0.955004	0.925189	0.551269
1.70897	1.87867	2.45203		1.23399	2.14565	1.84413
1.02408	1.1546	1.07602		1.18034	0.577423	0.374075
0.528347	1.53294	1.4347		1.07304	1.11548	1.1616
1.56547	1.40248	1.13471		1.42714	1.82413	0.754714
2.12643	1.30463	1.57164		0.944274	1.29264	0.840029
1.21976	1.31116	0.789083		2.21046	1.65353	1.12879
1.35674	1.8591	1.58469		0.965735	1.08923	0.977846
1.43502	1.20679	0.87386		1.8349	1.40419	0.879405
1.55243	1.22636	1.33035		0.858431	1.8635	1.29286
1.58504	1.37639	1.75424		1.04085	1.7782	1.50286
1.90466	1.36334	1.26514		1.00866	1.35169	1.24692
1.84595	1.33725	1.3434		1.78124	0.688971	0.43314
1.4024	1.58513	1.27166		1.06231	0.5643	0.741588
1.87857	1.45467	1.44122		1.33057	0.826765	0.623459
1.46763	1.91129	1.02385		1.03012	0.820203	1.12879
1.36327	0.684933	0.626049		1.28765	0.360889	0.131255
1.39588	1.61775	1.93032		1.43787	1.35826	0.997534
1.18715	0.861058	0.762997		1.2018	1.2992	0.945033
1.51981	1.40248	1.63686		1.54518	1.67978	1.52912
1.32413	0.854535	0.691263		1.16961	1.5223	1.63412
1.79377	2.00914	1.90423		0.976465	1.20734	1.1616
1.10888	1.46119	1.70207		1.6954	0.419944	0.374075
0.821873	1.72864	2.21726		1.6954	2.0341	1.27317
2.05468	1.22636	1.53252		1.98512	1.67978	1.31255
1.6307	1.6895	1.72164		1.23399	1.31889	1.05004
1.35022	0.965429	0.815168		1.65248	0.853011	0.7219
0.639235	1.16765	1.28471		1.48079	1.72571	1.73256
1.68941	1.409	0.978202		1.74905	1.36482	0.925344
1.05017	1.63732	1.65642		1.75978	1.50261	2.05413
1.72202	1.87867	0.939074		1.8027	1.60104	0.472516
1.56547	2.23745	1.9564		1.5881	1.53542	1.04347
1.08931	1.52642	1.50643		1.00866	1.34513	0.958158
1.572	1.3242	0.952117		1.87782	1.36482	1.45036
1.51329	2.44619	2.75853		1.37349	2.21783	1.18129
1.41545	0.345728	0.260854		2.14608	0.104986	0.0393764
1.53938	1.33725	1.25862		1.56664	1.64041	1.4438
1.05017	1.52642	1.69555		0.794048	2.10628	1.35848
1.24586	1.2394	0.978202		1.75978	0.472437	0.584083
0.834919	0.789304	1.07602		1.33057	1.67321	1.54224
1.78073	1.7743	1.87163		2.07096	1.52886	1.35848
0.182639	1.4351	1.3434		1.59883	1.54198	1.57505
1.46763	1.36334	2.02814		1.66321	1.49605	1.22723
1.64375	1.29159	0.508665		1.21253	0.997367	0.905656
1.35674	0.339205	0.228247		1.19107	1.51574	1.41099
1.38936	1.29811	1.62382		1.52371	1.16141	1.02379
1.36327	1.59818	1.22601		0.912083	1.08923	0.64971
0.619667	1.20679	1.08906		1.07304	0.918628	1.30598
1.52634	2.51142	1.15428		0.579441	1.30576	0.977846
				1.84563	1.45668	1.45693
0.136994	0.221813	0.169593		0.858431	1.52886	1.2141
0.234847	0.711105	0.0717509		2.88647	2.0013	1.35192
0.521883	0.737201	0.645758		1.40568	2.0341	1.76537
1.84616	0.319671	0.574007		1.74905	0.616793	0.413452
0.613212	1.1743	0.887102		1.11596	0.157479	0.150943
0.782824	0.978585	0.939284		1.57737	0.0262465	0.0918782
0.384889	1.31783	0.965375		1.50225	0.111548	0.183756
0.502312	1.94412	1.33718		2.03877	1.94224	1.47005
0.795871	2.41384	1.72202		0.997926	1.437	1.19442
0.437077	0.737201	0.521824		1.14815	1.4698	1.58162
1.51998	0.808964	0.802305		0.944274	1.41731	0.964721
0.704542	1.30478	1.15454		1.65248	1.60104	1.12223
1.14162	0.639342	1.21976		1.91001	1.43043	1.20098
1.23295	1.84626	1.50677		1.54518	1.64697	1.0566
0.247894	0.632818	0.776214		0.922813	1.69946	0.997534
0.104377	0.280528	0.0782737		1.47006	1.39763	0.925344
0.143518	0.906822	0.495733		2.06023	0.780833	0.557832
0.600165	0.23486	0.58053		1.25546	1.93568	1.92288
0.195706	0.280528	0.267435		1.27692	1.48949	1.23379
0.130471	0.0782868	0.123933		2.23192	1.22046	0.872843
0.182659	1.05035	0.397891		1.39495	1.44356	1.04347
0.874154	1.12211	0.802305		1.72759	1.66009	1.5488
1.58522	0.430577	0.404414		2.70406	1.80445	2.33633
0.143518	1.37654	1.09583		1.18034	1.14828	1.20754
0.574071	1.55921	1.31761		1.4486	0.944874	0.603771
1.38299	0.332719	0.710986		1.27692	1.14828	0.321574
0.665401	1.11559	1.03713		1.55591	1.4698	1.12223
1.8853	1.63098	0.645758		1.86709	2.13909	1.43067
0.234847	0.345767	0.143502		1.63102	2.14565	1.08285
0.42403	1.0112	1.18715		1.25546	0.0262465	0.0393764
1.87878	1.0373	0.710986		1.75978	1.98817	1.09598
1.35037	0.893774	0.86101		1.24472	0.892381	0.997534
0.156565	1.45483	0.613144		1.66321	2.13909	1.60131
0.619736	0.15005	0.202207		2.62894	1.77164	2.24445
1.62436	1.38959	1.52634		1.8027	1.55511	1.26661
0.358794	0.626294	0.560961		1.73832	0.223095	0.0853154
0.358794	1.89845	2.43953		2.34995	1.24015	1.37817
0.913295	1.42221	0.710986		1.05158	1.39763	1.42411
0.136994	0.228337	0.267435		2.07096	1.29264	1.24036
0.880677	1.13516	0.815351		1.43787	0.826765	0.630022
0.952436	2.6487	2.17209		1.5881	0.131233	0.0656273
0.176135	0.228337	0.241344		1.40568	0.262465	0.210007
0.300083	0.724153	1.06322		2.19973	1.87006	1.68006
0.593642	1.28521	0.652281		1.19107	0.380574	0.131255
1.17424	0.606723	1.18063		0.794048	1.0433	1.10254
2.28324	1.39611	1.04365		1.29838	2.0341	1.97538
0.841536	0.521912	0.560961		0.364833	0.131233	0.157505
0.31313	0.587151	0.195684		2.33922	1.52886	1.46349
0.482742	1.28521	1.04365		1.36276	0.0393698	0.0393764
1.74178	0.378386	0.450074		1.25546	0.800518	0.295323
1.25904	1.3374	1.59809
1.19381	1.3374	1.59156
1.85268	0.782868	0.593575
0.208753	0.80244	0.319617
0.0782824	0.371862	0.684895		0.492287	0.544798	0.636854
1.70264	1.26564	0.541393		0.0262553	0.0131277	0
2.25062	0.880727	0.69794		1.3981	1.54906	1.33237
0.919818	2.36818	1.47415		0.439776	0.728585	1.02232
0.208753	0.195717	0.378323		0.525106	0.492287	0.661993
1.246	0.730677	0.717509		0.255989	0.630127	0.268149
1.01115	0.808964	0.182639		1.45717	1.64096	0.963661
1.36342	0.378386	0.273958		0.328191	0.774532	0.586576
1.1351	0.567579	0.554438		0.111585	0.105021	0.0167593
0.561024	0.430577	0.273958		0.17066	0.420085	0.368705
1.5787	0.495816	0.821873		0.649819	0.872989	0.310048
				0.295372	0.13784	0.100556
0.18269	0.3718	0.639235		2.0873	1.45717	1.15639
0.0652463	0.0782737	0.202207		0.597308	1.25369	1.51672
0.130493	0.130456	0.345709		0.984574	0.879553	0.460882
0.0717709	0.717509	0.41746		0.131277	0.0984574	0.209492
1.19401	1.09583	1.14149		0.216606	0.439776	1.03908
0.828628	0.587052	0.554438		0.708893	0.879553	0.25977
0.306658	0.215253	0.110888		0.380702	0.426649	0.117315
0.574167	0.90667	0.763168		0.433213	0.984574	0.293288
0.156591	0.150025	0.0782737		0.210042	0.131277	0.0670373
0.391478	0.352231	0.358754		0.196915	0.255989	0.209492
0.0130493	0.169593	0.20873		1.72629	1.26025	0.846346
0.639414	0.437028	0.639235		0.97801	0.905808	0.486021
0.16964	0.110888	0.169593		1.56219	1.28651	1.31561
0.978695	0.11741	0.365277		0.872989	0.879553	0.670373
0.150066	0.189161	0.508779		0.328191	0.334755	0.393844
0.61984	1.12192	0.619667		0.492287	0.315064	0.142454
0.0782956	0.136979	0.169593		0.288808	0.210042	0.234631
0	0.358754	0		0.912372	1.0699	0.729031
0.254461	0.234821	0.769691		1.36528	0.820479	0.905004
0.234887	0.69794	0.48921		0.0787659	0.144404	0.159214
0.332756	0.32614	0.260912		0.886117	0.557925	0.385465
0.0913448	0.0782737	0.0391368		0.210042	1.13554	0.368705
0.208788	0.3718	0.397891		2.10699	1.91007	1.00556
0.195739	0.247867	0.228298		1.66065	1.52281	0.527919
0.796005	1.03713	0.613144		1.98884	1.11585	1.22343
0.18269	0.228298	0.202207		1.40466	1.33902	1.1145
0.391478	0.41746	0.828396		1.65408	1.05021	0.276529
0.300133	0.293526	0.156547		0.827042	0.846734	0.335187
0.737283	0.574007	0.20873		0.0656383	0.0262553	0.0167593
0.137017	0.287003	0.32614
0.0913448	0.123933	0.287003
0.482823	0.678372	0.202207
0.835153	0.293526	0.182639		1.12885	0.800608	0.741588
0.176165	0.763168	0.339186		0.0328155	0	0
1.16138	0.958852	0.971898		0.426601	0.912168	0.669398
0.313182	1.81334	0.704463		0.544737	0.518426	0.64971
0.476298	0.143502	0.287003		0.5513	0.157497	0.262509
0.189214	0.626189	0.437028		0.728503	0.69561	0.675961
0.450199	0.717509	0.874056		1.21417	1.14185	1.06316
0.0260985	0.332663	0.228298		0.216582	0.380617	0.525018
0.750332	0.645758	0.821873		0.0787571	0.0524989	0.315011
0.632889	0.0913193	0.345709		0.538174	0.380617	0.715337
1.16791	0.521824	0.717509		0.105009	0.0524989	0.111566
0.274034	0.391368	0.176116		0.157514	0.203433	0.21657
0.776431	0.874056	0.652281		0.472543	0.826857	0.630022
0.143542	0.176116	0.469642		0.0131262	0	0
0.130493	0.0652281	0.0913193		0.131262	0.177184	0.177194
0.215313	0.110888	0.16307		0.242834	0.118122	0.210007
0.228362	1.16106	1.33065		0.242834	0.131247	0.485642
0.665512	0.574007	0.450074		0.0393786	0	0
0.280559	0.652281	1.05669		0.210019	0.426553	0.492204
0.345805	0.391368	0.560961		0.853202	0.787483	0.669398
0.645938	0.547916	0.3718		0.334718	0.551238	0.531581
0.35233	0.384846	0.593575		1.14198	0.800608	0.36095
0.208788	0.430505	0.482688		0.236271	0.255932	0.347825
0.469773	0.730554	0.469642		0.492232	0.419991	0.643147
0.0587217	0.104365	0.130456		0.0393786	0	0.210007
0.16964	0.0782737	0.202207		0.577552	0.662798	0.610334
0.867776	0.795782	0.671849		0.0525047	0.118122	0.14438
0.841677	0.600098	0.41746		0.0131262	0	0.0262509
0.561118	0.273958	0.254389		0.0131262	0	0
0.241411	0.332663	1.16758		0.0131262	0	0
0.274034	0.150025	0.215253		0.531611	0.813733	0.616896
0.365379	0.404414	0.345709		0.0262524	0.0131247	0.0131255
0.345805	0.574007	0.32614		0.236271	0.24937	0.341262
0.456724	0.508779	0.345709		0.374096	0.557801	0.269072
0.978695	1.08279	0.443551		0.131262	0.0524989	0.131255
0.717709	1.72854	0.815351		0.531611	0.328118	0.413452
0.287084	0.156547	0.228298		0.643183	0.83342	0.597208
0.554594	0.684895	1.01103		1.01072	0.800608	0.840029
0.508921	0.332663	0.587052		0.380659	0.203433	0.223133
0.815579	0.423982	0.430505		0.846639	1.43716	1.43724
0.0130493	0.143502	0.600098		0.0787571	0.0524989	0.0656273
0.717709	0.795782	0.58053		0.0656309	0.0262494	0.0262509
0.052197	0.0652281	0.0521824		0.36097	0.859669	0.190319
0.293608	0.0652281	0.280481		0.347844	0.347805	0.308448
0.763382	0.802305	1.10235		0.131262	0.164059	0.0393764
0.228362	0.352231	0.48921		0.715377	0.964667	0.57752
0.260985	0.469642	0.430505		0.387223	0.269057	0.367513
0.306658	0.3718	0.600098		0.111573	0.124685	0.105004
0.0130493	0.202207	0.0913193		0.236271	0.47249	0.544706
0	0.202207	0.0847965		0.0262524	0.0131247	0
1.79427	1.45459	1.05017		0.0656309	0	0.0262509
1.59201	1.44154	0.854487		0.262524	0.321556	0.341262
0.737283	0.195684	0.228298		0.735066	0.675923	0.406889
0.16964	0.267435	0.182639		0.131262	0.498739	0.380638
0.606791	0.410937	0.48921		0.925396	1.24685	1.43724
0.482823	0.593575	0.547916		0.46598	0.452803	0.630022
1.2984	1.01103	0.463119		0.820387	1.66028	1.14191
0.16964	0.182639	0.11741		0.0131262	0	0
0.404527	0.169593	0.20873		0.072194	0.164059	0.0853154
0.991744	0.750123	0.95233		0.118136	0.269057	0.118129
0.698135	0.613144	0.476165		0.72194	1.33872	0.643147
0.711185	0.482688	0.821873		0.0656309	0.301869	0.393764
0.933022	0.939284	1.00451		0.118136	0.347805	0.190319
1.35712	1.70897	1.66984		0.288776	0.459365	0.570957
1.28535	1.14801	0.795782		0.439727	0.282181	0.269072
0.809054	0.958852	0.847965		1.20105	1.3781	0.662835
0.53502	0.410937	0.169593		0.17064	0.262494	0.236258
0.756857	1.23933	0.971898		0.27565	0.209996	0.249384
1.42237	0.606621	0.652281		0.99759	0.813733	0.347825
1.14181	1.23933	0.658803		0.288776	0.242807	0.28876
0.528495	1.22629	0.90667		1.17479	0.69561	0.662835
0.548069	0.7436	0.567484		0.295339	0.380617	0.393764
0.417576	0.593575	0.48921		0.886018	0.564363	0.518455
1.38975	1.06974	0.613144		0.0918833	0.118122	0.295323
0.482823	0.319617	0.574007		0.0393786	0	0.0656273
1.16791	0.750123	0.671849		0.984464	0.80717	0.741588
0.658988	0.541393	0.645758		0.0656309	0.157497	0.170631
0.345805	1.3437	1.36327		0.0525047	0	0.0131255
0.665512	0.893624	0.632712		0.262524	0.610299	0.485642
0.97217	0.847965	0.600098		0.853202	0.524989	0.531581
0.867776	0.313095	0.287003		0.321592	0.505302	0.315011
0.502397	0.508779	0.358754		0.301902	0.13781	0.124692
1.6964	1.89814	0.456596		0.413475	0.406866	0.275635
1.15486	1.24586	0.169593		0.196893	0.157497	0.210007
0.985219	1.08279	1.02408		0.223145	0.780921	0.255946
0.952596	0.841442	0.613144		0.813824	0.485615	0.531581
1.21358	0.541393	0.156547		0.315028	0.0656236	0.315011
				0.951649	0.623424	0.735025
				0.347844	0.314993	0.295323
				0.584115	0.531551	0.610334
				0.426601	0.58405	0.374075
				0.387223	0.124685	0.131255
				0.452853	0.347805	0.157505
				1.16823	1.26654	0.735025
				0.433164	0.636549	0.564394
				0.452853	0.262494	0.255946
				0.341281	0.314993	0.393764
				0.616931	0.938417	0.708774
				0.833513	0.603737	0.472516
				1.05009	0.83342	0.57752
				0.452853	0.314993	0.518455
				0.662872	0.406866	0.50533
				0.643183	0.459365	0.210007
				0.144388	0.0524989	0.0787527
				0.308465	0.524989	0.347825
				0.420038	0.551238	0.426577
				0.27565	0.13781	0.275635
				0.308465	0.380617	0.334699
				0.315028	0.374054	0.262509
				0.374096	0.308431	0.367513
				0.767882	1.0631	0.570957
				0.761319	0.518426	0.682524
				0.19033	0.183746	0.177194
				0.288776	0.662798	0.656273
				0.754756	0.505302	0.354387
				0.846639	0.925293	0.446265
				0.662872	0.859669	0.754714
				0.262524	0.518426	0.50533
				0.150951	0.269057	0.275635
				0.229708	0.170621	0.157505
				1.11573	1.22716	1.11566
				0.210019	0.164059	0.14438
				0.564426	0.413429	0.21657
				0.236271	0.209996	0.210007
				0.46598	0.741547	0.603771
				0.781008	0.669361	0.544706
				0.413475	0.341243	0.374075
				0.177204	0.104998	0.157505
				0.27565	0.498739	0.354387
				0.452853	0.341243	0.393764
				0.262524	0.328118	0.374075
				0.328155	0.216558	0.275635
				0.131262	0.282181	0.183756
				0.249398	0.255932	0.183756
				0.223145	0.314993	0.354387
				0.544737	0.485615	0.249384
				0.249398	0.144372	0.236258
				0.413475	0.885919	0.616896
				0.269087	0.820295	0.354387
				0.27565	0.308431	0.183756
				0.656309	0.557801	0.754714
				0.498795	0.22312	0.590645
				1.01728	0.708735	0.380638
				0.380659	0.433116	0.28876
				0.354407	0.964667	0.597208
				0.380659	0.380617	0.255946
				0.210019	0.44624	0.446265
				0.393786	0.590612	0.452828
				0.82695	0.892481	0.715337
				0.374096	0.380617	0.472516
				0.44629	0.341243	0.301885
				0.236271	0.439678	0.413452
				0.321592	0.662798	0.406889
				0.564426	0.459365	0.669398
				0.255961	0.433116	0.275635
				0.27565	0.242807	0.229695
				0.538174	0.682485	0.308448
				0.498795	0.990916	0.754714
				0.597242	0.479052	0.57752
				0.820387	0.629987	0.301885
				0.485669	0.538113	0.295323
				0.177204	0.977792	0.879405
				1.50295	1.10248	0.295323
				0.813824	1.15498	1.27973

## Sheet: Extended data 1E
Normalized calcium events
A	B	C	B2	E
0.84781	0.687684	0.476378	0.267368	0.388313
0.703297	0.582621	0.563877	0.554541	0.785254
0.279392	0.353393	0.427768	0.505028	0.396942
0.539515	0.802298	0.622209	0.475321	1.89842
0.520247	1.71921	1.18609	1.30713	1.47559
0.289026	0.0764094	0.019444	0.0396101	0.422829
0.3661	0.171921	0.447212	0.326783	0.535009
0.202318	0	0.038888	0.019805	0.396942
0.712931	0.73544	0.622209	0.594151	0.586783
0.96342	0.907361	0.602765	0.703079	1.19083
0.529881	0.334291	0.369436	0.396101	0.862916
0.587686	0.353393	0.349992	0.683274	0.828401
0.192684	0.210126	0.155552	0.217855	0.560895
1.21391	0.783196	0.981923	0.712981	0.086292
1.04049	0.391598	0.184718	0.0990252	0.086292
0.192684	0.343842	0.330548	0.465418	0.888805
1.10793	1.16524	0.913869	0.812006	1.42381
0.924883	1.12704	0.797205	0.722884	1.11316
0.953786	1.11749	1.38053	1.53489	0.422829
0.568418	0.372496	0.418046	0.693176	0.638558
0.346831	0.420252	0.34027	0.653566	1.31163
0.423905	0.32474	0.184718	0.336686	0.103551
0.163781	0.114614	0.19444	0.0792201	1.34615
0.356465	0.420252	0.369436	0.396101	2.61464
0.327563	0.362945	0.272216	0.188148	1.61365
0.48171	0.553968	0.38888	0.455516	1.46696
0.66476	0.916912	0.855537	1.24772	0.232988
0.250489	0.152819	0.029166	0.15844	0.388313
0.221587	0.219677	0.184718	0.376296	0.888805
0.953786	1.12704	1.24442	1.35664	1.06139
0.240855	0.0764094	0.136108	0.396101	0.448717
0.423905	0.429803	0.116664	0.297076	0.819771
0.462442	0.57307	0.505544	0.554541	0.767997
0.635857	0.802298	0.563877	0.445613	1.35478
0.443173	0.210126	0.136108	0.336686	1.70858
0.549149	0.802298	0.612487	0.544638	0.949208
1.67635	1.1939	1.22497	1.34674	0.362425
0.66476	0.907361	0.573599	0.752591	1.303
0.462442	0.362945	0.19444	0.257465	0.509121
0.944152	0.830952	0.748595	0.653566	0.604042
0.655126	1.31806	1.09859	1.01006	0.0949214
0.809273	1.213	0.913869	1.1685	0.388313
0.250489	0.458456	0.155552	0.505028	0.120808
0.712931	0.802298	0.874981	0.356491	0.500491
0.616589	0.544417	0.661097	0.613956	1.20808
1.63781	1.84338	1.43886	0.901129	1.01824
0.558784	0.343842	0.379158	0.128733	1.99334
0.29866	0.286535	0.466656	0.0990252	0.353796
1.35842	1.75742	2.73188	1.1982	1.00098
0.84781	1.02198	0.709707	0.911032	1.88979
0.751468	0.783196	0.174996	0.643664	1.64817
0.192684	0.382047	0.233328	0.11883	0.923322
0.770736	0.276984	0.0972201	0.15844	0.975097
0.761102	1.01242	1.07914	0.752591	0.992355
1.35842	1.08883	0.845815	0.960544	0.535009
0.578052	0.114614	0.19444	0.168343	1.45833
0.269758	0.296086	0.0972201	0.297076	0.258876
0.761102	0.48711	0.398602	0.376296	1.38067
0.953786	0.601724	0.554155	0.524833	1.67406
0.876712	1.08883	0.748595	0.584248	0.422829
0.250489	0.191023	0.281938	0.326783	0.19847
0.895981	1.34672	0.865259	0.703079	0.258876
0.289026	0.420252	0.408324	0.683274	0.414199
1.77269	0.878708	0.369436	0.485223	1.19083
1.01159	1.55684	0.651375	0.851616	1.52736
0.770736	0.936015	0.962479	0.940739	0.975097
0.29866	0.362945	0.174996	0.326783	1.3893
1.0983	0.716338	0.43749	0.27727	0.336537
0.443173	0.878708	0.622209	1.13879	0.103551
0.741834	0.382047	0.311104	0.23766	1.07002
1.21391	1.06018	1.01109	1.1784	0.716221
0.549149	0.448905	0.349992	0.287173	1.22534
1.19464	1.22255	0.699985	0.901129	0.923322
1.02123	1.06973	0.845815	0.990252	0.569525
1.48367	0.439354	0.320826	0.297076	1.07865
1.21391	1.24165	0.855537	0.613956	1.22534
0.308294	0.601724	0.272216	0.841714	2.3385
0.770736	0.468007	0.359714	0.475321	0.750738
0.192684	0.32474	0.213884	0.376296	0.940579
0.944152	1.2321	0.787483	1.5844	1.29438
0.703297	0.859605	0.768039	0.693176	0.155325
0.645491	0.496661	0.641653	0.406003	0.560895
1.10793	0.869157	1.03053	0.663469	1.0959
0.809273	0.687684	0.544433	0.762494	0.638558
0.385368	0.611275	0.0972201	1.06947	1.96745
1.34879	0.697235	0.631931	0.564443	0.83703
1.11757	0.955117	1.02081	1.39625	1.69132
0.154147	0.0191023	0.43749	0.0495126	1.82938
1.20428	0.73544	0.758317	1.05957	2.03649
0.799639	1.12704	0.583321	1.03976	0.276133
0.857444	1.09838	0.758317	1.13879	1.54462
0.915249	0.840503	0.719429	0.693176	1.05276
1.74379	1.51864	0.738873	1.84187	1.98471
0.66476	0.639928	0.418046	0.495126	1.06139
0.809273	0.716338	0.311104	0.524833	1.06139
0.770736	0.429803	0.661097	0.960544	1.10453
1.07903	1.46133	1.18609	1.47548	1.61365
0.944152	0.525314	0.495822	0.544638	1.99334
0.510613	0.639928	0.418046	0.623859	0.966467
1.87867	1.59505	1.69163	1.36655	1.00961
0.433539	1.06018	1.11803	1.40616	0.828401
0.992323	1.14614	0.845815	0.742689	1.08727
1.02123	1.02198	0.738873	1.11898	1.31163
0.934518	0.936015	0.680541	0.653566	1.96745
1.22354	1.29896	1.69163	1.41606	0.923322
1.37769	0.687684	1.01109	0.514931	1.52736
1.30062	0.916912	0.787483	0.970447	0.949208
0.674394	1.24165	0.690263	0.336686	0.595413
0.308294	0.81185	0.670819	0.326783	0.940579
0.539515	0.850054	0.690263	0.970447	0.975097
0.732199	0.64948	0.524989	0.604054	1.20808
0.934518	1.80517	1.9444	1.07937	0.975097
0.992323	1.47088	0.972201	1.33684	0.966467
1.50294	0.89781	0.758317	0.940739	0.163955
0.741834	0.802298	0.758317	0.693176	0.664446
1.21391	1.17479	0.408324	0.940739	0.854287
0.953786	1.56639	1.19581	0.851616	2.1314
0.876712	0.945566	0.563877	0.643664	1.28575
0.770736	0.773645	0.252772	0.435711	1.33752
0.395002	0.515763	1.1472	0.415906	1.42381
0.635857	0.32474	0.24305	0.415906	2.03649
1.00196	0.993322	0.806927	0.346588	1.12179
0.905615	1.15569	0.962479	1.30713	1.9243
0.423905	0.334291	0.476378	1.25762	0.647187
0.443173	0.89781	0.563877	1.03976	1.303
1.14647	0.678133	0.495822	0.722884	1.00961
0.915249	0.73544	0.729151	1.1784	2.64915
0.346831	0.821401	0.670819	0.703079	0.940579
0.587686	0.764094	0.573599	0.584248	0.966467
1.20428	0.525314	0.38888	0.683274	1.35478
0.886347	1.00287	0.826371	0.950642	1.74309
0.732199	1.17479	0.777761	0.604054	1.3893
0.655126	1.2512	0.894425	0.356491	1.07865
0.982689	0.907361	1.27358	0.653566	0.966467
0.289026	0.697235	0.563877	0.485223	0.923322
0.732199	1.213	1.13748	1.1685	1.38067
0.192684	0.792747	0.29166	0.267368	0.457346
1.24281	1.1939	1.04998	1.33684	0.828401
0.944152	1.12704	1.10831	1.07937	0.93195
1.27171	0.907361	0.602765	0.980349	1.22534
1.1561	1.27986	0.690263	0.812006	1.57914
0.828541	0.687684	0.505544	0.703079	1.51873
1.02123	0.821401	1.00137	0.891227	1.76035
1.00196	0.697235	0.797205	0.851616	1.47559
0.818907	1.81472	0.894425	1.22791	2.06237
0.317929	0.496661	0.699985	0.960544	1.97608
1.19464	0.974219	0.729151	0.554541	1.64817
1.24281	1.55684	1.20553	1.40616	2.0106
1.16574	0.850054	0.768039	1.00015	1.76898
0.655126	1.59505	0.583321	0.396101	1.2426
1.45476	1.213	0.661097	0.881324	0.440088
1.23318	0.936015	1.1472	1.00015	1.57914
0.529881	0.687684	0.602765	0.386198	1.46696
1.19464	0.926464	0.904147	0.604054	1.37204
1.20428	1.15569	1.19581	1.1784	1.26849
0.404636	0.334291	0.311104	0.396101	1.9243
1.40659	1.06973	1.27358	1.1883	1.8639
0.655126	1.30851	0.943035	0.821909	0.371054
1.60891	1.6046	1.08887	1.54479	1.40655
0.289026	0.133716	0.0972201	0.495126	1.51011
0.578052	0.4107	0.349992	0.762494	0.767997
0.529881	0.993322	1.20553	0.990252	1.89842
0.385368	0.936015	0.369436	0.703079	0.31928
1.26208	1.47088	0.904147	1.01006	0.664446
0.828541	1.14614	1.13748	0.584248	0.250247
1.38733	1.12704	1.13748	1.06947	0.552268
0.48171	0.4107	0.573599	0.396101	2.10552
1.31025	1.70011	1.46802	1.01006	0.371054
1.0694	1.37537	1.08887	1.01996	2.14003
1.21391	0.916912	0.690263	0.445613	1.47559
0.770736	0.48711	0.680541	0.346588	2.44206
0.134879	0.276984	0.184718	0.257465	1.55325
0.876712	0.859605	0.583321	0.722884	0.923322
1.13684	1.07928	0.923591	0.812006	1.42381
1.21391	1.2512	1.04998	1.08928	1.46696
1.55111	1.12704	0.816649	1.24772	1.89842
1.19464	1.30851	1.20553	1.04967	2.2177
0.423905	0.878708	0.816649	0.376296	0.595413
0.134879	0.24833	0.29166	0.604054	1.41518
0.192684	0.32474	0.155552	0.287173	2.09689
0.770736	0.983771	1.04026	0.861519	0.448717
0.982689	0.907361	0.894425	0.930837	1.12179
0.356465	0.725889	0.631931	1.11898	1.81213
1.56074	0.945566	0.865259	0.554541	1.32889
0.645491	1.1939	0.845815	0.802104	0.422829
1.18501	0.89781	0.709707	1.01006	0.422829
0.982689	1.06018	0.904147	0.950642	1.13042
1.27171	1.36582	0.466656	0.831811	1.19083
0.404636	0.420252	0.573599	0.475321	1.96745
1.05976	1.52819	2.09023	2.89153	2.29536
1.22354	1.70966	1.3708	1.00015	1.11316
1.25245	0.697235	0.4861	1.00015	1.04413
0.732199	0.582621	0.408324	0.554541	2.00197
0.828541	1.03153	1.10831	0.960544	1.67406
1.40659	1.32761	1.10831	1.00015	1.60503
1.35842	1.02198	1.17636	1.43586	0.569525
1.51257	1.31806	0.933313	0.901129	0.880175
1.01159	0.89781	0.554155	0.0495126	1.37204
1.03086	0.916912	1.07914	1.32694	1.85527
1.31025	1.46133	1.09859	1.70323	2.26084
0.953786	1.00287	0.874981	1.24772	0.733479
0.915249	0.687684	0.544433	0.980349	1.67406
1.04049	1.48043	1.17636	1.42596	1.32026
1.21391	0.821401	1.28331	0.950642	1.15631
1.56074	1.49953	0.943035	0.762494	0.83703
0.500978	1.16524	1.13748	0.623859	1.34615
1.42586	1.6428	1.44858	1.47548	0.914693
1.4644	1.08883	1.06942	0.673371	0.802513
0.973054	1.6619	0.855537	1.09918	1.67406
0.722565	0.468007	0.349992	0.425808	1.27712
1.36806	0.81185	1.6333	0.742689	1.57051
0.289026	0.296086	0.038888	0.346588	1.58777
0.799639	0.592173	0.690263	0.475321	1.12179
1.18501	1.08883	1.04998	1.11898	1.07865
0.096342	0.229228	0.155552	0.356491	2.06237
1.21391	1.12704	0.874981	1.24772	0.362425
1.26208	2.18722	1.62358	1.5745	1.303
0.992323	1.24165	1.1472	0.752591	2.34713
0.192684	0.305637	0.408324	0.356491	1.88979
1.11757	1.76697	1.13748	1.5646	1.13905
1.14647	1.41357	1.68191	0.564443	1.88116
0.934518	0.496661	0.466656	0.574346	2.20907
1.47403	1.39447	1.24442	1.06947	0.742109
0.857444	1.06018	1.16664	1.1784	0.707591
1.53184	1.53774	1.20553	1.34674	1.0959
1.26208	1.2321	0.670819	0.891227	1.93293
1.77269	1.54729	1.19581	1.01996	0.906063
1.29098	1.55684	1.51663	1.44577	1.36341
0.134879	0.257882	0.301382	0.336686	1.42381
0.857444	0.477559	0.29166	0.514931	1.16494
1.82086	1.34672	1.29303	1.47548	1.1822
0.761102	1.40402	1.34164	1.44577	1.57914
0.934518	0.744991	0.631931	0.455516	2.35576
1.03086	1.28941	0.641653	0.623859	1.05276
1.48367	0.420252	0.456934	0.23766	0.681705
1.8883	1.14614	1.25414	1.05957	1.63954
1.11757	0.553968	0.651375	0.683274	0.673075
0.317929	0.773645	0.427768	0.604054	0.906063
1.23318	1.61415	1.28331	1.47548	1.70858
0.568418	0.592173	0.515267	0.475321	0.949208
0.799639	0.659031	0.573599	0.911032	1.58777
0.635857	0.697235	1.08887	0.732786	0.172584
1.25245	0.936015	0.836093	1.15859	0.742109
0.154147	0.802298	0.709707	0.871421	1.43244
0.703297	1.28941	1.34164	1.42596	1.32026
1.29098	1.03153	1.03053	0.980349	0.906063
1.35842	1.82427	1.68191	1.45567	2.89077
1.00196	1.37537	1.22497	1.02986	1.46696
0.423905	0.382047	0.213884	0.435711	1.75172
1.23318	1.43268	0.933313	0.930837	0.983726
0.944152	1.12704	0.904147	0.653566	0.51775
0.346831	0.458456	0.311104	0.425808	1.40655
1.47403	1.03153	1.02081	1.02986	1.20808
1.35842	1.49953	1.17636	1.5646	1.57051
1.22354	1.2512	1.20553	0.762494	2.28673
0.404636	0.764094	0.913869	0.950642	2.30399
0.867078	1.77652	1.64302	1.32694	1.58777
1.71489	2.33049	2.44995	1.31703	2.37302
1.58964	0.983771	0.709707	0.643664	0.957838
1.55111	1.213	1.16664	1.21801	0.845659
1.32952	1.48998	1.32219	1.1982	0.560895
0.934518	1.61415	1.8569	1.25762	1.28575
0.876712	0.983771	1.06942	0.772396	1.49285
0.260123	0.515763	0.213884	0.346588	1.45833
1.51257	1.2512	1.19581	1.70323	1.36341
1.1561	1.81472	1.27358	0.970447	0.906063
0.404636	0.267433	0.34027	0.336686	1.06139
1.30062	1.1939	1.36108	1.42596	1.00098
0.838176	0.601724	0.544433	0.732786	0.742109
0.645491	0.448905	0.826371	0.792201	0.535009
0.423905	0.783196	0.204162	0.980349	1.5964
0.452807	0.382047	0.699985	0.217855	0.828401
0.992323	1.2512	0.923591	0.782299	1.66543
0.751468	1.51864	1.22497	1.10908	1.75172
1.10793	0.81185	0.165274	1.25762	1.32889
0.635857	0.926464	0.505544	0.891227	1.69995
0.18305	0.267433	0.34027	0.960544	2.20907
1.07903	1.05063	0.981923	1.01996	2.29536
1.70525	1.45178	0.923591	1.10908	0.897434
0.895981	0.764094	0.729151	0.703079	2.44206
1.37769	1.36582	0.602765	0.861519	1.37204
1.28135	2.16812	2.06107	1.12889	1.34615
1.02123	1.12704	0.981923	0.604054	1.67406
1.4644	1.31806	1.39997	1.68343	1.33752
1.36806	1.70011	1.53608	1.22791	1.82938
1.07903	2.49286	1.20553	1.1784	1.88979
1.07903	1.30851	1.36108	1.12889	1.19945
1.60891	1.37537	1.01109	1.91119	0.604042
1.29098	1.00287	1.06942	0.722884	1.07865
0.973054	2.39734	2.78049	1.32694	1.42381
1.33915	0.936015	1.28331	1.48538	1.10453
0.78037	0.343842	0.456934	0.633761	0.940579
0.751468	1.02198	0.933313	0.772396	0.880175
1.03086	1.49953	1.74996	1.77255	0.802513
1.4644	1.45178	0.593043	1.47548	0.302021
1.00196	1.74786	1.53608	1.1883	1.97608
1.05013	1.31806	1.04026	1.34674	1.66543
0.867078	0.830952	1.02081	0.524833	1.07002
1.34879	1.56639	1.34164	1.30713	2.16592
0.3661	0.678133	0.972201	1.10908	2.43343
0.684028	1.05063	0.466656	0.475321	1.13042
0.500978	0.859605	0.797205	0.23766	1.66543
0.134879	0.477559	0.19444	1.00015	1.8035
1.44513	1.34672	1.77913	0.782299	1.55325
1.18501	1.58549	0.573599	1.32694	1.88116
0.944152	1.32761	1.31247	0.188148	1.00098
1.18501	1.6619	0.719429	1.23781	1.12179
1.0694	0.936015	0.826371	0.138635	1.21671
1.1272	1.27031	0.884703	1.33684	0.923322
1.17537	0.964668	1.03053	0.960544	2.22633
0.510613	0.936015	0.884703	0.495126	1.38067
0.96342	1.10794	1.24442	1.12889	2.16592
0.973054	0.687684	0.524989	0.841714	0.612672
1.33915	1.08883	0.204162	0.732786	1.32889
1.26208	1.22255	1.33192	1.74284	2.08826
1.75342	1.82427	1.33192	1.42596	1.53599
1.78233	1.95799	1.21525	1.07937	2.04511
0.915249	1.26075	1.0597	1.44577	1.78624
1.89794	2.10126	1.58469	1.5547	1.9243
1.72452	1.87203	0.806927	1.47548	2.04511
1.0983	0.869157	0.709707	0.663469	2.20044
0.549149	0.563519	0.34027	0.802104	1.94156
0.693663	0.840503	1.03053	0.27727	1.66543
0.934518	1.55684	1.46802	2.10924	1.04413
1.40659	1.38492	1.77913	1.30713	2.24358
1.03086	1.56639	1.28331	1.29723	1.62228
1.56074	1.93889	1.2347	1.83197	0.854287
0.500978	0.439354	0.573599	0.643664	2.28673
1.0694	1.30851	0.962479	0.901129	1.26849
0.799639	1.13659	1.0597	1.1982	1.23397
1.04049	1.53774	1.11803	1.1784	1.14768
1.30062	1.07928	0.661097	1.01006	1.53599
1.16574	1.2512	1.1472	1.21801	1.46696
1.07903	1.67145	1.79857	1.38635	1.16494
1.34879	0.716338	0.981923	1.28733	1.57051
1.14647	1.56639	1.74024	1.14869	1.14768
1.05013	1.17479	1.61385	0.970447	0.862916
0.606955	0.229228	0.359714	0.297076	2.12278
1.22354	1.37537	1.25414	1.48538	1.97608
1.4644	1.55684	1.31247	1.5547	2.05374
1.21391	0.983771	1.01109	0.812006	1.46696
1.07903	1.49953	1.1472	1.12889	1.58777
0.953786	0.544417	0.573599	0.871421	0.31065
1.77269	1.27031	1.11803	2.47563	1.67406
0.211952	0.620826	0.369436	0.356491	1.63954
1.1272	0.620826	0.768039	0.653566	1.45833
1.28135	1.07928	1.09859	0.23766	0.871546
1.24281	1.2321	1.4583	1.61411	1.45833
1.03086	1.30851	0.865259	0.623859	1.57051
1.23318	1.78607	1.30275	1.51509	1.31163
1.97501	0.840503	0.38888	0.564443	2.2781
1.11757	0.993322	0.777761	0.712981	3.16691
0.308294	0.639928	0.301382	0.703079	1.5964
0.626223	0.802298	0.787483	0.732786	1.54462
1.31989	1.2512	1.18609	1.75275	0.698964
0.905615	0.744991	0.524989	0.742689	1.50148
1.69562	2.08216	1.93468	2.69348	2.52835
0.867078	1.83382	1.41941	0.772396	2.19181
0.269758	0.210126	0.0972201	0.465418	2.41617
1.30062	0.64948	0.427768	0.891227	1.77761
1.70525	1.41357	1.30275	0.930837
0.66476	0.477559	0.43749	0.19805	1.98412
1.0983	1.30851	1.03053	0.703079	0.930059
0.944152	1.34672	0.680541	0.574346	0.410776
1.48367	1.80517	1.82774	1.80226	0.30227
1.05976	1.36582	1.39025	0.930837	0.573536
1.03086	1.10794	1.00137	0.871421	0.364273
0.346831	0.553968	0.34027	0.782299	0.550285
1.02123	0.926464	0.952757	0.841714	0.899057
1.05013	0.964668	1.12775	0.901129	0.728545
1.67635	1.07928	1.35136	1.14869	1.49584
1.26208	1.10794	0.981923	1.03976	0.379774
0.462442	1.06018	0.709707	1.03976	0.7983
1.31989	1.70966	1.5458	1.46557	0.999813
1.79196	1.20345	0.427768	0.762494	0.201512
1.0983	1.68101	1.46802	0.871421	1.47259
0.818907	0.64948	0.524989	0.732786	0.224764
0.934518	1.05063	1.07914	0.930837	0.713045
0.838176	0.725889	1.16664	0.455516	0.542534
1.36806	1.03153	1.13748	1.01996	0.651041
0.684028	0.754543	0.680541	0.574346	0.186011
1.25245	1.41357	1.3708	1.25762	0.426277
0.59732	1.01242	0.534711	0.386198	0.891307
0.886347	0.907361	0.593043	0.782299	0.364273
1.0983	1.43268	1.27358	1.39625	0.294519
1.20428	1.27031	1.61385	1.60421	0.519283
1.56074	1.73831	1.93468	2.03002	1.55785
1.24281	1.98664	0.865259	1.38635	0.666542
1.39696	1.31806	1.13748	1.35664	0.30227
0.895981	1.04108	0.690263	1.02986	1.29433
1.27171	1.33716	0.661097	1.06947	0.356523
1.04049	0.936015	0.943035	0.792201	0.689793
0.770736	1.6237	1.34164	1.44577	0.364273
2.24477	1.52819	0.913869	0.524833	0.7983
1.11757	0.869157	0.661097	0.792201	0.333272
0.944152	1.06973	0.836093	1.05957	0.46503
1.47403	1.33716	1.43886	0.871421	0.31002
0.395002	0.152819	0.116664	0.861519	0.930059
1.14647	1.76697	1.5458	1.34674	0.30227
0.66476	0.945566	0.554155	0.653566	0.542534
1.25245	1.32761	1.32219	1.45567	0.813801
1.08866	1.53774	1.27358	0.574346	0.565786
1.41623	1.55684	0.816649	1.34674	0.294519
0.346831	0.706787	0.593043	1.13879	0.30227
1.20428	1.12704	0.884703	0.792201	0.713045
0.934518	0.725889	0.398602	0.930837	0.503782
1.02123	1.1939	0.991645	0.920934	0.558035
1.01159	0.955117	1.39025	0.950642	0.542534
0.973054	1.213	1.4583	1.20811	1.26333
1.97501	1.2512	1.04026	1.09918	1.25558
1.19464	0.974219	0.748595	0.891227	0.534784
1.60891	1.6237	1.1472	0.732786	0.875806
1.36806	1.15569	1.24442	1.49528	0.581287
1.0983	1.34672	1.10831	1.28733	1.89887
0.337197	0.764094	0.748595	0.673371	0.860303
0.953786	0.773645	1.04998	0.316881	0.341022
1.02123	0.955117	0.651375	0.841714	0.279017
1.4355	1.71921	1.35136	1.40616	1.45709
1.84977	1.87203	1.35136	1.44577	0.31002
1.48367	1.01242	1.03053	1.21801	0.875806
0.66476	0.429803	0.281938	0.257465	0.813801
0.924883	1.85293	1.56524	1.59431	0.705294
1.02123	1.06973	0.836093	0.712981	1.72061
1.57037	1.6428	1.62358	1.5844	0.689793
1.60891	0.869157	0.787483	0.930837	0.736296
0.693663	0.687684	0.563877	0.376296	0.821551
2.37001	3.07548	1.91524	1.74284	0.844802
1.71489	2.39734	2.09023	2.14885	0.720795
1.18501	1.59505	1.86663	1.68343	0.651041
1.0983	1.40402	0.806927	1.06947	0.224764
1.40659	1.2321	1.25414	1.28733	0.64329
1.64745	2.66478	2.37217	2.21816	0.356523
1.71489	1.68101	1.35136	1.26752	0.17051
0.973054	0.668582	0.884703	0.336686	0.550285
1.58001	1.6237	1.01109	1.48538	1.24783
1.28135	2.72208	1.84718	0.970447	0.906808
1.29098	1.47088	1.00137	1.13879	0.751797
0.915249	1.2512	1.2347	1.62401	0.906808
0.857444	1.74786	1.70135	1.10908	0.767298
1.4933	1.95799	1.8569	1.27742	0.627789
1.66672	1.86248	2.15829	1.92109	0.550285
1.48367	1.40402	1.22497	1.44577	0.426277
1.58964	0.916912	0.709707	0.633761	0.356523
1.22354	1.48043	0.933313	0.693176	1.61985
2.00391	3.13278	2.65411	2.05972	0.47278
1.27171	1.09838	1.12775	0.881324	1.17032
1.18501	1.14614	1.48747	1.72304	0.279017
1.17537	1.65235	1.41941	1.77255	1.10832
1.36806	1.08883	1.01109	0.980349	0.697544
1.35842	1.6237	1.39025	1.28733	1.27883
1.14647	0.936015	1.27358	0.831811	0.542534
1.4355	1.11749	0.758317	0.623859	1.74386
0.953786	1.03153	1.03053	0.812006	1.17807
0.356465	1.35627	1.03053	1.00015	1.11607
1.25245	1.27031	1.06942	0.901129	1.16257
0.982689	1.24165	1.27358	1.29723	0.922309
1.29098	1.04108	0.680541	0.752591	0.992063
1.42586	1.49953	1.73052	1.45567	0.682043
1.1272	1.35627	1.2347	1.42596	0.573536
2.71684	2.56927	2.693	2.64397	0.844802
0.818907	0.515763	0.836093	0.514931	0.573536
1.41623	1.44223	0.904147	1.09918	0.627789
1.37769	0.840503	0.943035	0.792201	0.434028
1.69562	1.40402	1.09859	1.26752	0.999813
1.01159	1.22255	1.22497	0.792201	0.511532
1.08866	0.89781	0.554155	0.396101	1.28658
1.89794	1.28941	0.943035	0.940739	1.34083
1.92684	1.36582	1.02081	0.623859	0.217013
1.35842	1.57594	1.55552	1.1685	0.782799
0.84781	1.13659	1.10831	1.1685	0.596788
1.71489	1.87203	1.56524	1.68343	0.713045
1.4644	1.48998	1.08887	1.21801	0.976562
1.47403	1.06973	1.06942	1.38635	0.155009
0.828541	1.2512	1.2347	0.960544	0.736296
1.57037	1.54729	1.19581	1.70323	0.209263
1.71489	2.04395	1.82774	1.81216	0.248015
0.722565	1.00287	0.913869	1.42596	0.744046
1.17537	1.27031	1.11803	1.50518	1.54235
1.42586	1.40402	1.07914	0.911032	1.65085
1.32952	1.72876	1.26386	1.1784	0.325521
2.24477	1.79562	2.04162	2.23797	1.20133
0.529881	1.32761	1.12775	0.940739	0.558035
1.70525	2.10126	1.78885	1.52499	0.782799
0.934518	1.02198	1.06942	0.693176	1.05407
0.790005	0.907361	1.33192	0.812006	0.441778
0.105976	0.534866	0.116664	0.316881	1.82136
1.05976	1.32761	0.972201	1.03976	1.5191
1.38733	0.983771	1.19581	0.970447	0.333272
0.587686	1.45178	0.4861	1.10908	1.89887
0.905615	1.05063	0.690263	0.564443	0.395275
1.44513	1.26075	1.11803	0.802104	0.596788
0.828541	0.57307	0.466656	0.604054	0.713045
0.433539	0.458456	0.583321	0.623859	1.65085
1.16574	0.764094	1.13748	0.465418	0.953311
0.867078	2.52151	1.90551	2.14885	0.542534
1.36806	1.86248	1.79857	1.64382	0.627789
0.905615	1.05063	0.806927	1.26752	0.705294
1.4933	1.61415	1.09859	0.851616	1.34858
1.10793	1.72876	1.5458	1.51509	0.565786
1.37769	1.87203	1.57497	1.50518	0.387525
0.838176	0.64948	0.806927	0.297076	1.18582
0.790005	1.73831	1.40969	1.47548	0.46503
1.78233	1.79562	1.44858	2.11914	0.441778
0.982689	1.08883	0.505544	1.05957	0.441778
0.799639	1.30851	1.04998	1.14869	0.558035
0.867078	1.38492	1.30275	0.554541	0.604538
1.51257	1.86248	1.49719	1.20811	0.496031
1.58001	1.89113	1.81802	2.22807	1.48809
0.385368	0.515763	0.563877	1.09918	0.767298
0.722565	0.926464	1.00137	0.732786	1.05407
1.41623	1.50909	1.91524	1.78245	0.434028
0.741834	1.06973	1.01109	1.93099	1.10832
				0.736296
0.353802	0.464761	0.694116	0.451679	0.821551
0.7764	1.06895	1.41637	1.3174	0.736296
1.09089	0.353219	0.290779	0.329349	0.658791
0.491392	0.62278	1.01303	0.630468	1.29433
1.29728	1.18049	0.937995	0.686928	1.25558
0.304663	0.548419	0.515897	0.489319	0.658791
1.12037	0.780799	0.741016	0.301119	0.565786
0.766572	0.938818	0.741016	0.696338	1.40284
0.599498	0.576304	0.450238	0.366989	0.387525
0.805883	0.920228	0.628457	0.950407	1.34858
0.511048	0.492647	0.318918	0.479909	0.30227
0.963129	0.79939	0.741016	0.272889	0.914558
1.05158	0.548419	0.478378	0.865717	0.139508
0.86485	1.3664	1.45389	0.771618	0.48053
0.196557	0.511238	0.337678	0.15997	0.232514
0.756744	0.687847	0.694116	0.715158	0.488281
1.24814	0.892342	0.750396	0.508138	0.627789
0.511048	0.371809	0.168839	0.169379	0.891307
2.30954	3.56937	0.881716	2.1737	0.914558
0.491392	0.306743	0.440858	0.790438	0.705294
0.540531	0.241676	0.262639	0.574008	0.775048
0.117934	0.148724	0.0750396	0.0940997	0.503782
1.22848	0.148724	0.150079	0.13174	0.736296
0.176901	0.511238	0.347058	0.225839	0.813801
0.412769	0.185905	0.206359	0.0376399	0.720795
0.72726	0.520533	0.853576	0.432859	0.7983
0.63881	0.3904	0.393958	0.564598	0.891307
0.894334	0.855161	0.515897	0.969227	0.790549
1.09089	2.12861	1.76343	0.781028	1.05407
0.589671	0.873752	0.722256	0.555188	1.17807
0.432425	0.827275	0.834816	0.526958	0.968811
0.27518	0.185905	0.0750396	0.235249	0.612288
1.25796	0.483352	0.862956	0.461089	0.534784
0.50122	0.697142	0.741016	0.837487	1.06957
1.81815	1.07825	1.29443	1.38327	0.294519
0.402942	1.58948	1.01303	1.4115	1.54235
1.71004	1.5523	1.65087	1.20448	1.5191
0.855022	0.529828	0.450238	0.545778	1.06957
0.658466	1.04107	1.15373	0.781028	1.01531
0.982784	0.585599	0.384578	0.705748	1.27108
0.786227	1.1619	0.628457	0.969227	1.36409
0.285007	0.269562	0.290779	0.0564598	1.68186
0.13759	0.223085	0.187599	0.263479	1.10057
2.27023	0.474057	0.722256	0.752798	0.271266
0.599498	0.455466	0.872336	0.658698	0.891307
0.550359	1.46865	0.168839	1.48678	0.674292
2.42748	2.43535	1.51955	1.07274	0.627789
1.78867	1.7475	1.70715	1.63734	0.47278
0.63881	0.316038	1.05993	0.809258	1.19358
0.992612	0.0185905	0.187599	0	0.94556
0.471736	0.241676	0.206359	0.169379	1.10057
1.14986	0.864456	0.816056	0.442269	0.728545
0.471736	0.678552	0.581557	0.903357	0.837052
0.412769	0.483352	1.05055	0.470499	0.7983
1.43487	2.12861	1.77281	1.48678	1.22458
0.609326	0.418285	0.581557	0.272889	0.968811
0.982784	1.41287	1.37885	1.69379	1.30208
0.658466	0.883047	0.581557	0.856307	0.356523
0.599498	1.30133	0.234499	2.01373	0.883556
1.11055	1.40358	1.40699	1.02569	1.65085
0.923817	1.05966	0.900475	1.06333	1.24008
0.176901	0.176609	0.243879	0.282299	1.34083
0.845195	0.474057	0.393958	0.197609	1.20908
1.20882	1.18979	1.25691	0.978637	2.10038
0.245696	0.483352	0.487758	0.301119	0.434028
0.432425	0.418285	0.337678	0.715158	0.899057
0.796055	1.53371	0.722256	0.319939	1.32533
0.452081	0.641371	0.787916	1.06333	0.860303
1.62159	1.81257	1.47265	0.846897	1.44159
0.452081	0.418285	0.300158	0.216429	1.05407
0.412769	0.511238	0.515897	0.216429	0.891307
0.687949	0.762209	0.684737	0.809258	1.10057
1.11055	0.446171	0.684737	0.809258	0.914558
0.442253	1.06895	0.862956	0.630468	1.81361
0.668293	0.836571	1.39761	1.34563	0.961061
0.737088	0.697142	1.29443	0.536368	0.767298
0.294835	0.297447	0.450238	0.11292	0.968811
1.28745	0.455466	0.375198	0.282299	1.10057
1.06141	0.734323	0.281399	0.15056	0.581287
1.484	1.71962	1.05993	1.68438	0.193762
1.14986	1.37569	1.07869	1.04451	0.317771
0.697777	0.957409	0.797296	0.696338	0.527033
0.963129	0.40899	0.497137	0.470499	0.80605
0.668293	1.05966	0.328298	2.06078	0.992063
0.766572	0.771504	0.787916	0.376399	0.844802
0.86485	1.1619	0.937995	0.752798	0.899057
0.186729	1.13402	1.09745	0.818668	1.03857
1.41521	1.07825	1.30381	1.1292	0.449529
1.00244	1.33851	0.769156	1.1292	1.44934
0.786227	1.24556	0.750396	0.931587	1.6121
0.825539	0.436876	0.450238	1.28917	1.82136
1.14003	0.892342	1.46327	0.319939	2.03838
0.13759	1.31063	1.23815	0.781028	1.10057
1.53314	0.334628	0.862956	0.338759	0.837052
0.570015	0.975999	0.862956	0.348169	1.26333
0.707605	1.10613	0.600317	0.395219	0.759547
0.50122	0.455466	0.816056	0.11292	1.49584
1.26779	1.25486	1.37885	0.912767	1.02306
0.796055	0.687847	0.440858	0.752798	0.93781
0.737088	0.167314	0.150079	0.0564598	1.75161
0.412769	0.316038	0.0562797	0.0376399	1.26333
0.687949	0.594895	0.318918	0.235249	1.71286
1.10072	1.72891	1.76343	1.24212	1.05407
0.36363	0.269562	0.234499	0.282299	0.488281
0.393114	0.520533	0.497137	0.366989	1.34858
1.38573	1.3571	1.23815	0.574008	0.736296
0.314491	0.241676	0.356438	0.376399	1.44159
1.38573	2.41676	2.27933	2.34308	1.08507
1.23831	1.65455	1.23815	0.762208	2.25539
0.904162	0.892342	0.947375	0.630468	0.744046
0.648638	0.910932	0.862956	0.395219	0.232514
1.5528	2.03566	1.27567	1.34563	1.39509
0.50122	0.632076	0.797296	0.743388	1.34083
0.786227	1.22697	0.375198	0.385809	1.03857
0.737088	1.1619	0.900475	0.997457	0.968811
0.63881	0.223085	0.159459	0.15056	1.01531
0.707605	0.501942	0.412718	0.272889	0.63554
1.14986	1.33851	1.03179	0.451679	0.627789
2.67317	1.28274	1.29443	0.997457	0.651041
0.992612	0.883047	0.581557	0.329349	0.767298
0.756744	0.548419	0.300158	0.498729	0.736296
0.157245	0.334628	0.422098	0.630468	2.43365
0.589671	0.362514	0.506517	0.555188	0.844802
1.03192	0.446171	0.393958	0.244659	0.658791
0.491392	0.334628	0.131319	0.301119	1.12382
0.27518	0.474057	0.468998	0.329349	1.42609
0.874678	0.892342	0.787916	0.931587	1.12382
1.47418	0.929523	1.07869	0.592828	1.84462
1.32676	1.46865	1.04117	0.846897	0.341022
0.756744	0.594895	0.356438	0.357579	0.488281
0.50122	0.585599	0.403338	0.470499	1.01531
0.285007	0.0929523	0.422098	0.903357	0.689793
0.658466	0.632076	0.862956	0.526958	1.12382
1.31693	0.855161	0.384578	0.329349	0.658791
0.756744	0.659961	0.637837	1.08215	1.04632
0.717433	0.883047	0.196979	0.818668	2.3794
0.265352	0.334628	0.375198	0.188199	0.922309
0.167073	0.836571	0.515897	1.01628	1.21683
1.52332	1.40358	1.27567	1.28917	2.26314
0.412769	1.92411	0.872336	1.2233	0.94556
0.658466	0.399695	0.816056	1.13861	0.0620037
1.41521	0.697142	1.08807	1.27035	0.620039
1.18917	0.650666	0.881716	0.357579	1.48034
0.874678	1.3664	0.900475	1.06333	1.5346
0.796055	0.957409	1.23815	0.752798	1.04632
2.20144	2.76998	0.966135	1.74084	0.271266
1.12037	0.725028	1.13497	0.686928	0.542534
0.570015	1.53371	1.69777	0.884537	1.28658
0.314491	0.613485	0.225119	0.357579	0.813801
0.324319	0.418285	0.337678	0.592828	1.31758
1.3759	1.97988	0.478378	2.49364	0.759547
0.982784	1.62667	1.50079	0.988047	1.37959
1.01227	0.81798	0.431478	0.432859	1.20908
0.324319	0.567009	0.703496	0.282299	2.03838
2.01471	0.715733	0.0187599	0.254069	1.02306
1.22848	1.1619	0.703496	0.884537	1.21683
0.796055	0.845866	0.872336	0.705748	0.705294
1.43487	1.19908	0.928615	0.630468	1.43384
1.7297	1.01318	0.572177	0.762208	1.23233
0.481564	0.3904	0.468998	0.526958	0.80605
1.52332	0.864456	0.300158	0.442269	0.418527
0.697777	0.474057	0.225119	0.564598	1.5036
0.520876	0.381104	0.328298	0.0564598	1.5191
0.383286	0.474057	0.337678	0.357579	0.558035
1.93609	1.15261	0.919235	0.508138	1.03857
0.943473	1.27345	0.984895	0.893947	1.6276
0.628982	0.306743	0.253259	0.244659	1.39509
0.835367	0.455466	0.515897	0.272889	1.06957
0.176901	0.167314	0.112559	0.11292	0.875806
0.628982	0.455466	0.506517	0.188199	1.27883
0.570015	0.808685	0.562797	0.715158	0.922309
1.17934	0.594895	0.731636	0.574008	0.961061
0.72726	2.38887	0.318918	0.912767	1.15482
0.196557	0.883047	0.393958	0.799848	0.837052
0.923817	0.520533	0.478378	0.225839	1.08507
0.707605	1.07825	1.00365	1.46796	1.07732
1.3071	0.678552	0.225119	0.564598	0.852553
0.766572	0.892342	0.440858	0.423449	1.86012
0.658466	0.650666	0.515897	1.2233	0.968811
0.579843	0.278857	0.487758	0.310529	1.86012
0.570015	0.641371	0.196979	0.197609	1.05407
0.7764	0.343923	0.375198	0.207019	1.30983
0.50122	0.678552	0.403338	0.235249	1.06957
1.49383	1.14331	0.872336	0.263479	0.883556
1.75918	1.1712	1.10683	1.82553	1.71286
0.972956	0.669256	0.487758	0.564598	1.44934
1.07123	1.77539	1.66963	1.75966	0.496031
0.923817	0.557714	0.384578	0.545778	1.10057
1.01227	0.483352	0.318918	0.244659	0.94556
0.756744	0.316038	0.187599	0.13174	0.891307
0.383286	0.399695	0.281399	0.319939	1.36409
0.943473	0.855161	1.05993	0.639878	1.95312
0.550359	0.613485	0.975515	0.828078	1.25558
0.972956	0.975999	0.393958	0.602238	0.604538
1.07123	0.436876	0.318918	0.950407	2.12363
1.00244	0.669256	0.853576	0.752798	0.790549
1.74936	0.520533	0.393958	0.479909	1.41059
0.520876	1.64526	1.42575	1.07274	1.71286
0.737088	0.501942	0.440858	0.254069	0.94556
0.933645	1.32922	0.844196	0.461089	1.96087
0.805883	0.762209	0.816056	0.602238	1.70511
0.511048	0.250971	0.243879	0.319939	0.48053
1.20882	0.669256	1.05055	0.207019	1.28658
0.560187	0.334628	0.347058	0.555188	0.790549
0.904162	0.910932	0.975515	1.07274	0.775048
0.953301	0.910932	1.14435	1.10097	1.00756
0.668293	0.260266	0.131319	0.188199	1.90662
0.707605	0.511238	0.290779	0.235249	0.883556
1.17934	1.04107	1.03179	0.592828	1.26333
2.00488	1.5616	1.17249	1.06333	1.00756
1.14986	1.15261	1.25691	1.0351	0.767298
0.992612	0.966704	0.844196	0.574008	0.627789
0.383286	0.529828	0.384578	0.225839	1.09282
0.697777	0.446171	1.08807	0.301119	1.40284
1.32676	0.62278	0.450238	0.338759	1.34083
1.1302	0.762209	0.919235	0.536368	0.844802
1.39555	1.05966	0.684737	0.705748	1.17032
0.982784	0.827275	0.712876	0.649288	0.790549
1.11055	1.84046	2.09173	1.27035	0.271266
3.16457	0.594895	0.478378	0.611648	1.44159
0.992612	1.27345	0.769156	1.38327	0.837052
0.520876	1.1712	0.891095	0.564598	0.875806
2.69283	0.316038	0.553417	0.0752798	1.19358
1.15969	1.11543	0.825436	0.931587	1.10057
0.933645	0.669256	0.816056	0.997457	0.503782
0.628982	1.12472	0.487758	0.762208	1.28658
1.54297	1.34781	1.37885	1.40209	1.15482
1.03192	0.40899	0.675357	0.545778	1.52685
0.943473	1.12472	0.750396	1.27035	1.5036
0.884506	1.31063	0.994275	0.875127	1.13932
1.00244	0.520533	0.562797	0.263479	1.25558
1.3759	1.07825	0.937995	1.06333	2.03063
0.815711	1.47794	0.937995	1.23271	0.573536
2.39799	3.16967	1.17249	2.53128	0.418527
2.85007	0.185905	0.0750396	0.310529	0.728545
0.815711	0.60419	0.478378	0.338759	1.96862
1.24814	1.45935	1.40699	1.15743	1.40284
1.01227	1.54301	0.797296	1.04451	1.71286
0.796055	1.61737	1.03179	0.846897	1.30208
0.550359	0.501942	0.225119	0.724568	1.41834
0.206385	0.288152	0.206359	0.799848	0.906808
0.7764	0.855161	0.665977	0.762208	1.00756
1.61177	1.88693	1.49141	1.4115	1.5346
0.786227	0.827275	0.769156	0.875127	1.46484
1.11055	0.752914	0.581557	0.329349	0.992063
0.353802	0.520533	0.440858	0.630468	1.78261
1.12037	0.567009	0.450238	0.432859	1.27108
0.992612	0.725028	0.525277	0.602238	1.17032
1.56263	1.63596	1.28505	0.922177	1.61985
1.38573	1.37569	0.797296	1.05392	1.68961
0.668293	0.79939	0.797296	0.969227	1.06957
1.27762	1.3664	1.44451	1.10097	1.44934
0.697777	0.464761	0.590937	0.442269	1.26333
1.22848	0.62278	0.750396	0.583418	1.35633
1.1302	1.49653	0.787916	0.752798	1.16257
1.76901	0.3904	0.309538	0.0376399	1.17032
1.21865	1.64526	1.21939	1.34563	2.30189
1.15969	1.15261	1.17249	1.05392	1.52685
0.314491	0.632076	0.318918	0.875127	1.60435
0.86485	0.948113	0.778536	0.696338	1.48034
0.894334	0.650666	0.703496	1.47737	1.83687
0.648638	1.80327	1.40699	2.15488	1.20908
1.59211	1.07825	0.966135	0.272889	1.85237
0.648638	0.883047	0.881716	0.912767	1.54235
0.422597	1.26415	0.994275	1.35504	1.10057
1.22848	1.05966	0.956755	0.498729	1.15482
1.1302	1.37569	0.816056	0.997457	2.20114
1.40538	0.576304	0.844196	0.244659	1.33308
0.943473	0.567009	0.393958	0.686928	1.35633
1.32676	0.511238	1.02241	0.442269	1.28658
0.461909	0.957409	0.919235	0.0940997	1.31758
0.570015	0.780799	0.722256	0.912767	1.93762
1.16951	0.920228	1.16311	0.781028	1.41059
1.08106	1.13402	0.825436	1.35504	0.589037
0.874678	1.84975	1.18187	1.04451
1.15969	1.03177	0.356438	0.828078	0.863161
0.442253	0.511238	0.590937	0.348169	0.301687
0.904162	0.762209	0.609697	0.912767	0.81288
0.923817	0.864456	0.806676	0.555188	0.653656
0.884506	1.09684	0.966135	0.940997	0.81288
2.86973	0.632076	0.881716	0.639878	1.20675
1.39555	1.51512	1.06931	1.21389	1.09781
1.46435	1.1619	1.00365	1.01628	0.452531
0.717433	0.158019	0.281399	0.414039	0.997244
1.1302	1.42217	1.21939	1.06333	0.083802
1.51349	1.72891	1.39761	1.42091	0.745838
1.17934	1.18049	1.16311	0.988047	0.603375
1.52332	1.46865	0.919235	0.997457	0.81288
1.0221	1.00388	0.675357	1.21389	0.603375
1.70022	1.43147	1.71653	1.29858	0.955343
1.11055	1.14331	0.722256	0.781028	1.34083
0.992612	0.929523	0.637837	0.583418	0.662036
1.59211	1.58019	1.51017	1.87258	0.745838
1.01227	0.948113	0.872336	0.677518	0.980484
1.18917	1.38499	1.00365	0.846897	0.796119
0.707605	0.715733	0.412718	0.733978	0.955343
1.47418	1.31992	1.00365	1.37386	0.167604
0.756744	0.715733	0.412718	0.404629	1.08943
0.923817	0.725028	0.525277	0.602238	1.03915
1.99505	1.60807	1.47265	0.639878	0.502812
1.01227	1.41287	1.07869	1.19507	0.594994
0.353802	0.985294	0.497137	0.602238	0.519573
0.402942	0.492647	0.196979	0.395219	0.0670416
0.481564	0.511238	0.337678	0.489319	1.05591
1.12037	1.41287	1.44451	1.28917	0.335208
1.40538	0.715733	0.581557	0.583418	1.24865
0.756744	0.678552	0.487758	0.526958	0.82964
1.01227	1.33851	0.778536	1.28917	1.86041
1.3071	1.77539	1.76343	1.62793	0.502812
1.16951	2.89082	0.919235	1.69379	1.39111
0.530704	0.706437	0.675357	0.564598	1.26541
0.943473	1.13402	1.26629	0.733978	0.603375
2.17195	0.697142	0.703496	0.508138	0.930203
0.894334	0.632076	0.637837	0.329349	0.284927
0.933645	1.10613	0.356438	1.29858	0.083802
0.756744	0.929523	0.656597	0.254069	0.293307
0.599498	0.836571	1.21001	0.969227	1.29055
0.746916	0.966704	0.937995	1.20448	0.201125
0.393114	0.734323	0.703496	0.696338	1.50006
0.86485	0.975999	0.900475	0.677518	0.82964
0.609326	0.381104	0.393958	0.301119	0.39387
0.982784	0.269562	0.347058	0.583418	0.653656
1.09089	1.09684	0.956755	1.14802	0.620135
0.963129	0.985294	1.15373	0.668108	0.536333
1.14986	0.892342	0.300158	0.574008	1.49168
1.05158	0.641371	1.06931	0.574008	0.40225
0.766572	0.873752	0.966135	0.705748	1.24027
0.206385	0.892342	0.347058	0.912767	0.603375
1.11055	0.771504	0.844196	0.423449	0.83802
1.39555	1.40358	1.60397	1.28917	0.452531
1.49383	1.77539	1.51017	0.959817	0.82126
0.579843	0.79939	0.337678	0.922177	1.03915
0.86485	0.771504	0.750396	0.423449	0.796119
1.07123	1.05036	0.881716	0.668108	1.10619
1.51349	0.966704	0.825436	0.498729	1.13971
0.805883	0.771504	0.497137	0.282299	0.234646
1.29728	1.18979	1.92289	1.57147	0.955343
1.41521	1.28274	1.51955	0.903357	0.796119
1.03192	0.920228	0.769156	0.555188	0.243026
1.0221	1.33851	0.834816	0.818668	0.997244
0.540531	0.827275	0.534657	0.649288	1.53358
1.5528	1.84975	2.57011	1.4115	1.42463
0.216213	0.40899	0.178219	0.583418	0.41063
1.39555	1.40358	1.03179	1.06333	0.452531
1.43487	1.14331	1.14435	1.15743	0.921822
0.628982	0.790094	0.600317	0.301119	1.08943
1.11055	0.529828	0.506517	0.771618	2.3716
1.40538	1.7568	1.41637	1.4115	0.335208
0.619154	0.241676	0.262639	0.0940997	0.544713
0.963129	1.00388	0.759776	0.517548	1.05591
1.14986	0.40899	0.741016	0.254069	0.486052
1.20882	1.67314	1.18187	1.43032	0.670416
1.17934	0.929523	0.750396	0.903357	1.11457
0.491392	1.03177	0.787916	1.11979	0.913442
1.42504	0.706437	0.590937	0.508138	1.18161
0.0589671	0.278857	0.478378	2.41836	0.81288
1.27762	1.12472	0.919235	0.536368	1.10619
1.36607	1.1619	0.975515	0.950407	1.014
1.68056	1.19908	1.74467	0.686928	1.03076
1.40538	1.31992	1.07869	0.875127	1.03076
1.09089	0.62278	0.412718	0.781028	0.963723
0.835367	1.00388	0.881716	0.781028	0.871541
0.314491	0.975999	0.243879	0.461089	0.81288
0.756744	0.883047	1.24753	1.15743	0.703937
1.14986	0.743618	0.234499	0.263479	0.896682
1.59211	1.66385	1.36009	1.23271	1.17323
0.687949	0.539123	0.684737	0.357579	1.20675
0.825539	0.864456	0.881716	0.912767	0.921822
0.63881	1.12472	0.881716	1.28917	1.43301
0.717433	1.18049	0.825436	1.17625	1.03076
0.884506	1.29204	1.34133	1.27035	1.53358
1.84763	1.5616	1.42575	1.07274	0.561474
1.32676	0.725028	0.478378	0.545778	0.854781
0.933645	0.474057	0.506517	0.498729	0.921822
0.943473	0.520533	0.206359	0.564598	1.12295
0.825539	0.501942	0.665977	1.40209	1.22351
1.14003	1.49653	1.01303	1.05392	0.946963
0.412769	0.845866	0.647217	1.56206	0.678796
1.34641	1.11543	0.984895	0.536368	1.15647
1.1302	1.1619	1.01303	1.02569	0.486052
1.29728	1.46865	0.853576	1.11038	0.938583
0.825539	1.18049	1.05055	0.940997	1.13133
1.46435	1.20838	1.48203	1.05392	0.972104
1.51349	1.45006	1.26629	1.45855	0.628515
1.41521	1.97988	1.25691	1.42091	1.27379
1.56263	1.05966	1.84785	1.49619	0.930203
0.86485	0.938818	0.656597	0.545778	1.74308
1.35624	1.32922	1.19125	0.696338	1.04753
0.963129	0.938818	0.844196	0.677518	0.519573
1.49383	1.58019	0.947375	1.58088	1.26541
1.05158	0.659961	0.665977	0.696338	1.13133
1.14986	1.1619	1.29443	1.40209	0.469291
1.09089	1.03177	0.872336	1.10097	1.12295
2.14247	1.06895	0.553417	0.282299	0.871541
1.7297	0.455466	0.534657	0.301119	0.603375
1.27762	1.02248	1.57583	1.07274	0.134083
1.5528	0.99459	0.881716	1.00687	1.16485
1.16951	0.975999	1.14435	1.2233	0.628515
1.01227	0.557714	0.703496	0.893947	1.34083
1.14003	0.864456	1.07869	0.319939	0.318448
1.24814	1.1619	0.375198	0.536368	0.703937
1.49383	1.32922	1.24753	1.5997	1.25703
1.39555	1.76609	1.19125	2.55951	1.59224
0.697777	0.687847	0.684737	0.809258	0.896682
0.894334	1.08754	0.619077	0.743388	0.620135
0.845195	1.23627	0.975515	1.21389	1.10619
1.199	1.09684	1.00365	0.865717	1.94421
1.64125	1.33851	1.12559	1.54324	0.687177
2.57489	2.26804	2.00731	1.61852	1.08105
2.24075	1.47794	1.43513	0.771618	0.603375
1.21865	1.44076	0.900475	0.940997	0.477672
1.85746	1.37569	1.45389	1.11038	0.695557
1.199	1.69173	1.32257	1.53383	1.18161
0.530704	1.05966	0.544037	0.969227	0.628515
1.12037	0.929523	0.675357	0.658698	1.32407
1.484	1.19908	1.24753	0.696338	1.61738
0.894334	1.5616	1.05993	1.18566	1.39949
1.64125	0.957409	0.975515	0.837487	2.43864
1.199	0.567009	0.403338	0.668108	0.81288
1.10072	1.03177	1.36009	1.16684	1.94421
1.0221	1.25486	1.22877	1.2233	0.930203
1.35624	1.7475	2.01669	1.9855	0.796119
1.53314	1.5523	1.20063	0.950407	0.477672
1.11055	0.836571	1.10683	0.592828	0.871541
2.7518	0.399695	0.403338	0.282299	0.687177
1.47418	1.64526	1.71653	1.27035	0.754218
1.05158	0.613485	0.309538	0.489319	1.00562
1.74936	0.576304	0.440858	0.809258	0.134083
0.442253	1.31992	0.900475	0.771618	0.636895
2.30954	1.7475	1.55707	0.912767	0.980484
1.47418	1.66385	0.834816	0.931587	1.03915
1.84763	1.47794	1.82909	1.45855	1.39949
0.334147	1.07825	0.206359	0.875127	1.42463
1.68056	1.27345	1.59459	1.24212	1.4833
1.66091	1.84975	1.61335	1.44914	0.729078
				0.687177
0.0616412	0.207355	0.10181	0	0.854781
1.47939	1.33744	1.75113	1.44857	0.553093
0.369847	0.228091	0.274887	0.626686	1.08105
0.359574	1.08862	0.865386	0.945166	0.318448
1.18146	1.77289	1.61878	1.5924	1.014
0.164377	0.145149	0.10181	0.14383	0.703937
0.328753	0.290297	0.386878	0.66778	1.05591
0.287659	0.518388	0.580318	0.184924	0.444151
0.975986	0.870892	1.40498	1.28419	2.25427
0.503404	1.07825	0.733033	1.29447	0.83802
0.0616412	0.549492	0.641404	0.277386	1.14809
0.380121	0.37324	0.437784	0.554771	0.377109
1.68486	1.51369	1.59842	2.06498	1.64252
0.123282	0.46655	0.478508	1.09927	0.963723
0.616412	0.860525	0.977377	0.955439	0.502812
0.873251	1.33744	1.11991	1.36638	1.03915
0.873251	0.508021	0.671947	0.873251	1.09781
0.400668	1.23376	1.50679	1.31501	2.01963
0.523951	0.311033	0.427603	0.595865	1.02238
1.2431	1.32707	1.79186	1.36638	0.460911
0.688327	0.943467	0.386878	0.760242	0.745838
1.76705	1.66921	1.36426	0.81161	0.620135
1.19173	0.995306	0.845024	0.575318	2.10343
0.215744	0.18662	0.356335	0.123282	0.511192
1.09927	1.71068	1.69005	1.18146	1.08943
1.089	1.10935	0.936653	0.81161	0.997244
1.75678	1.53443	1.69005	1.41775	1.16485
0.421215	0.352504	0.346154	0.102735	0.620135
1.21228	1.63811	1.67987	1.95197	2.00287
0.883525	1.38928	1.50679	0.739695	1.08943
1.10954	0.860525	0.661766	0.616412	1.40787
0.760242	0.37324	0.70249	0.154103	1.06429
0.400668	1.08862	0.987558	0.749968	0.360349
1.42802	1.45149	1.8224	1.33556	1.28217
0.31848	0.922731	1.20136	0.84243	0.787739
1.0479	1.06788	1.3948	0.914345	1.26541
1.58213	1.35818	1.62896	1.5513	0.988864
0.14383	0.165884	0.142534	0.0821883	0.988864
0.472583	1.08862	1.07919	0.626686	1.22351
1.2431	1.30634	1.37444	1.5513	0.997244
1.29447	1.21303	1.28281	1.10954	1.41625
2.0958	2.12539	1.92421	1.80814	1.609
0.452036	0.435446	0.488689	0.246565	1.25703
1.45884	1.65884	2.16856	1.71568	0.636895
0.472583	0.819054	0.967196	0.626686	1.6509
0.0616412	0.487285	0.356335	0.513677	0.687177
0.81161	0.518388	0.722852	0.308206	1.14809
1.27392	1.53443	1.67987	1.23282	0.343588
1.45884	1.66921	1.61878	1.53076	0.879921
0.98626	1.96988	1.36426	0.698601	0.284927
0.380121	1.2234	1.2319	0.544498	0.796119
0.678054	0.767215	0.753395	1.15064	0.435771
1.72595	1.10935	1.55769	1.64377	0.762598
0.585592	0.984938	0.631223	0.565045	1.13133
0.565045	0.60133	0.122172	0.215744	0.913442
0.647233	1.42038	1.28281	0.698601	0.712317
0.184924	0.0414711	0.111991	0.0821883	1.03915
1.89033	1.38928	1.80204	1.36638	0.603375
0.328753	0.248826	0.49887	0.226018	0.854781
1.19173	1.77289	1.57806	1.89033	1.17323
1.56158	1.38928	1.55769	1.41775	0.435771
1.42802	1.37891	1.43552	1.19173	1.05591
1.22255	0.715376	0.967196	0.955439	0.41063
1.60267	1.32707	1.40498	1.4383	0.888302
0.729421	1.53443	1.26245	1.16091	1.06429
0.647233	1.38928	1.34389	0.832157	1.29893
0.226018	0.228091	0.468327	0.503404	0.854781
0.359574	1.39965	1.29299	1.00681	1.58386
0.102735	0.259194	0.162896	0.164377	0.896682
1.5924	1.70031	1.48643	1.5513	1.39111
0.297933	0.311033	0.621042	0.472583	1.09781
1.21228	1.26487	1.02828	0.482856	1.39111
0.123282	0.165884	0.183258	0.380121	1.29055
0.369847	0.829421	0.987558	1.202	0.553093
1.11982	1.36855	1.49661	1.54103	0.921822
1.27392	1.76252	1.3948	1.41775	1.11457
0.226018	0.248826	0.0610861	0.205471	1.00562
1.88006	2.2187	1.55769	1.79787	0.879921
0.184924	0.46655	0.20362	0.575318	1.93583
0.3493	0.311033	0.763576	0.205471	0.946963
1.96225	1.77289	1.7715	1.18146	1.23189
1.44857	1.74178	1.54751	1.53076	0.377109
1.45884	1.67958	1.61878	1.64377	1.05591
1.68486	1.68995	1.7715	1.09927	2.43026
1.21228	1.17156	1.55769	1.40748	0.770979
1.81842	1.87657	1.88349	1.61295	0.687177
0.400668	0.590963	0.437784	0.287659	1.39111
0.739695	0.259194	0.661766	0.462309	0.846401
0.585592	0.414711	0.0916291	0.369847	0.368729
0.534224	0.922731	0.824662	0.626686	1.36597
1.80814	1.42038	1.11991	1.61295	0.360349
0.102735	0.165884	0.0814481	0.102735	0.628515
1.28419	1.9284	2.23982	1.49994	1.32407
1.44857	1.42038	1.35407	1.18146	0.846401
1.33556	1.55517	1.47625	1.5513	0.779359
1.23282	1.88693	1.22172	1.2431	1.21513
1.5924	1.73142	1.88349	1.5924	0.259786
0.452036	0.352504	0.285068	0.369847	1.51682
1.49994	1.41002	1.53733	1.53076	0.553093
1.02735	1.50333	1.37444	1.06845	0.620135
0.472583	0.269562	0.264706	0.256839	0.770979
1.45884	1.82473	1.26245	1.2431	0.745838
1.44857	1.20266	1.49661	1.27392	0.762598
1.58213	1.64847	1.70023	2.11635	1.18161
1.2431	1.2545	0.977377	1.06845	0.259786
0.482856	1.27524	1.04864	0.862977	0.879921
0.184924	0.46655	0.845024	0.554771	0.930203
1.11982	1.2234	0.987558	1.33556	1.21513
1.21228	1.56553	1.86313	1.23282	0.569854
0.369847	0.901996	0.946834	0.380121	0.377109
1.3972	0.311033	0.0814481	0.246565	1.87717
1.22255	1.30634	1.56788	1.47939	0.972104
0.66778	0.362872	0.417422	0.328753	0.846401
1.73623	1.72105	1.38462	1.73623	0.620135
1.64377	2.00098	1.74095	1.63349	1.23189
0.606139	1.48259	1.16064	1.68486	0.519573
0.647233	0.777583	1.00792	0.698601	0.754218
0.523951	1.08862	0.875567	1.40748	0.846401
2.32182	2.36385	2.26018	2.1369	1.35759
0.431489	0.767215	0.845024	0.452036	0.452531
1.46912	1.27524	1.28281	1.00681	0.39387
1.75678	1.2545	1.45588	1.57185	2.88279
0.688327	0.777583	0.529413	0.472583	1.96097
1.35611	1.29597	1.61878	1.48966	2.11181
0.924619	0.777583	0.610861	0.513677	1.24027
1.32529	1.08862	1.34389	1.64377	1.27379
1.68486	1.90767	1.97512	1.9417	1.23189
1.5513	1.44112	1.46607	1.3972	0.477672
1.19173	1.11972	1.00792	0.914345	0.963723
1.49994	1.98024	1.93439	1.91088	1.6928
1.7876	1.29597	1.52715	1.202	0.527953
1.77732	1.83509	1.90385	1.77732	0.946963
2.07526	1.78326	2.11765	1.64377	0.938583
0.297933	0.570227	0.468327	0.565045	1.19837
0.84243	1.11972	1.16064	0.801336	0.41901
0.862977	0.922731	0.834843	1.18146	1.32407
0.688327	1.15082	1.84276	1.66431	0.695557
2.00334	1.13009	1.10973	1.33556	1.58386
2.15744	1.16119	1.59842	1.48966	1.37435
1.85951	0.953835	1.88349	1.77732	1.00562
0.760242	1.14045	1.49661	1.44857	1.014
2.12662	1.80399	1.7715	1.65404	1.89393
0.84243	0.97457	1.79186	1.28419	0.737458
1.70541	1.81436	2.09729	2.01361	0.946963
1.5924	0.901996	1.19118	1.01708	1.34921
1.01708	0.995306	1.36426	0.914345	0.737458
1.22255	0.808686	1.31335	1.48966	0.720697
0.256839	0.37324	0.40724	0.0821883	1.44978
1.47939	1.20266	1.34389	1.10954	0.972104
1.26365	0.653169	0.743214	0.955439	1.42463
0.277386	0.248826	0.244344	0.904072	1.64252
0.503404	0.404343	0.580318	0.749968	0.737458
1.58213	2.41569	2.22964	1.5513	0.997244
0.965713	0.559859	0.763576	0.893798	0.134083
1.37665	0.611698	1.06901	0.98626	0.645276
1.27392	1.33744	1.46607	1.69513	1.27379
0.708874	1.34781	0.946834	1.37665	0.779359
0.606139	1.07825	0.824662	0.914345	2.01125
0.924619	0.870892	1.13009	1.30474	2.97497
0.698601	0.891628	1.15045	1.29447	2.03639
1.5513	1.31671	1.71041	2.36291	0.905062
0.287659	0.60133	0.722852	0.431489	1.99449
1.3972	0.860525	0.753395	0.955439	0.611755
				1.28217
0.921161	1.14979	1.21018		0.326828
1.8597	1.88462	1.54102		1.66766
0.139044	0.155611	0.374371		0.293307
1.79018	2.07482	1.77609		0.905062
1.19925	1.06334	0.975109		0.938583
1.21663	0.657026	0.330841		1.20675
0.43451	0.925022	1.25371		2.22913
0.0869027	0.328513	0.156714		0.913442
0.382369	0.397674	0.705212		1.28217
1.32091	1.45237	1.55843		0.770979
0.451889	0.432253	0.478847		0.754218
0.312847	0.345803	1.06217		1.37435
0.451889	0.492769	0.574617		1.58386
0.191185	0.432253	0.609442		2.02801
0	0.0345811	0.66168		0.787739
0.573552	0.52735	0.444022		0.745838
1.02544	2.40333	1.42784		1.57548
0.347607	0.70025	0.130595		1.00562
0.834259	0.968248	0.487554		1.47492
0.677836	0.786701	1.07958		1.37435
0.321537	0.328513	0.470141		1.28217
0.208565	0.0518708	0.0696509		0.594994
0.973302	0.752121	0.809688		0.284927
0.703906	1.41779	0.931576		1.19837
1.52078	1.83276	1.45396		1.34921
1.56424	1.77224	1.61067		0.980484
0.173804	0.138321	0.139302		1.07267
0.564862	0.587866	0.870632		0.921822
0.590933	0.466834	0.635561		1.22351
0.643074	0.881797	0.8271		1.609
0.156423	0.285287	0.269897		0.117323
0.608314	0.769411	1.14053		1.18161
0.91247	0.510058	1.45396		1.22351
1.09496	1.81546	0.896751		1.18999
0.477962	0.414963	0.748744		1.38273
0.399748	0.458189	0.609442		2.23751
0.104282	0.475479	1.07958		0.8045
0.834259	0.950958	0.861925		1.13971
0.451889	0.553284	0.513673		0.670416
0.130352	0.259353	0.339546		0.39387
0.0695218	0.345803	0.409197		1.37435
0.347607	0.769411	0.931576		1.53358
0.121663	0.146966	0.296015		0.678796
0.191185	0.354448	0.548498		1.05591
0.512722	0.795347	0.905458		0.460911
0.46927	0.899087	1.38431		0.963723
0.391059	0.829927	0.174127		0.762598
0.225945	0.54464	0.52238		1.50844
0.356299	0.907732	0.879339		0.335208
0.851639	1.16708	1.14923		1.03076
1.58162	1.4005	1.39301		1.53358
0.825569	0.942313	0.226364		0.81288
1.18187	0.639735	1.02735		0.796119
1.36436	1.27082	1.27983		2.75709
0.173804	0.337158	0.243776		1.25703
1.72066	1.28812	1.44525		1.31569
0.347607	0.0864503	0.330841		1.55034
1.39912	1.1325	0.99252		1.50006
0.973302	0.803992	0.400492		0.234646
0.278086	1.73766	1.31465		0.988864
0.0695218	0.363092	0.383078		0.83802
0.391059	0.216127	0.609442		0.846401
0.538792	0.389029	0.487554		0.879921
0.973302	1.40915	1.05346		1.85202
1.99005	1.55611	1.11441		1.95259
0.382369	0.484124	0.644268		1.04753
0.347607	1.17573	1.14053		0.988864
0.278086	0.181547	0.348253		2.06991
0.112973	0.0518708	0.618149		0.980484
0.625695	0.52735	0.583324		0.854781
0.729977	0.682961	0.226364		0.444151
0.955921	1.56476	1.33207		1.75984
0.790807	1.77224	1.77609		0.645276
0.512722	1.73766	0.975109		2.88279
0.756047	0.760766	0.914164		0.938583
0.712596	0.864508	0.487554		1.99449
1.57292	1.89327	2.18529		1.39949
0.538792	0.389029	0.557205		0.955343
0.834259	0.795347	0.574617		0.770979
0.634384	0.786701	0.748744		2.48892
0.269396	0.389029	0.757449		0.167604
0.929851	1.35728	1.43654		1.05591
0.712596	1.27947	0.879339		0.561474
0.634384	0.518705	1.12312		2.06991
1.35567	2.16127	1.39301		1.06429
1.10365	0.657026	0.52238		1.09781
0.625695	0.760766	0.252483		1.53358
1.36436	1.24489	1.7935		1.24027
1.55555	1.46102	0.313427		1.19837
0.686525	0.0864503	0.243776		0.41901
1.18187	1.51289	1.3756		1.91907
0.573552	0.665671	0.496261		1.35759
0.955921	0.873153	0.766156		0.586614
1.04282	1.23625	1.2363		0.645276
0.486651	1.08928	1.02735		0.82126
1.02544	1.02876	1.21018		0.796119
1.11234	1.14115	1.5149
0.364988	0.864508	0.766156
0.721287	1.0547	0.888044
1.31222	0.734832	0.757449
1.38174	0.881797	1.26242
1.07758	1.68579	1.22759
1.57292	1.07199	1.60196
1.25139	1.96243	1.33207
2.09434	1.71172	1.31465
1.78149	1.30541	1.00993
0.347607	1.02876	0.792275
0.556173	0.994182	1.21018
2.05089	0.535995	0.452729
0.790807	0.734832	0.600736
1.31222	0.907732	1.16665
0.756047	1.02012	0.800981
0.981992	1.59934	1.60196
0.304156	0.172902	0.139302
0.0695218	0.0605157	0.208951
0.338918	0.734832	0.635561
1.19925	1.08928	1.36689
1.23401	1.23625	1.55843
0.147733	0.172902	0.243776
1.14711	1.28812	0.844514
0.87771	1.45237	1.21888
1.2427	0.64838	1.097
0.834259	0.829927	0.835807
0.0347601	0.440898	0.600736
0.330228	0.890442	0.66168
0.764737	0.484124	1.01864
1.44257	1.85005	1.96763
0.225945	0.345803	0.348253
0.651765	1.01147	1.18406
1.44257	1.82411	1.07088
0.686525	1.37457	1.41042
1.92053	1.26218	0.957695
0.451889	0.518705	0.635561
0.460581	1.33134	1.07088
0.721287	0.63109	1.30595
1.39912	1.02876	1.26242
0.399748	0.535995	0.931576
0.617003	0.665671	0.670386
1.29484	1.41779	2.33329
0.660455	0.708895	1.03605
1.72066	1.64256	1.30595
0.895091	1.00283	0.948988
1.3296	2.5503	1.75868
2.22469	1.91921	1.63679
0.782118	1.39186	1.46266
0.243326	0.639735	0.635561
2.02482	2.24772	2.03728
1.64245	2.26501	1.94151
1.4165	1.61663	1.59326
0.495341	1.0547	0.983814
0.729977	0.510058	0.679093
1.11234	1.15844	1.48878
1.38174	0.752121	0.809688
0.43451	0.734832	0.879339
0.851639	1.72037	1.36689
2.19862	2.05753	2.03728
0.947232	1.18437	1.22759
0.243326	0.0518708	0.121888
0.582243	2.74049	2.2027
0.677836	1.19302	1.44525
1.00806	1.14115	0.905458
1.51209	1.80682	1.097
0.712596	0.371737	0.444022
1.05151	0.708895	1.25371
1.12972	0.769411	0.679093
0.573552	0.484124	1.05346
0.451889	1.04605	0.748744
0.260706	0.432253	0.731331
1.20794	1.45237	1.76738
1.27746	0.976893	1.14053
1.31222	1.73766	1.87186
1.69459	1.10657	0.713919
0.486651	1.01147	0.888044
1.52078	1.53882	1.05346
1.19925	1.28812	1.07088
1.36436	1.85005	1.81962
0.643074	0.847216	1.29724
1.12104	0.242063	0.478847
0.981992	1.08928	1.41042
0.295466	0.691606	0.626854
0.286777	0.423608	0.435315
1.45126	0.890442	1.30595
1.01675	1.83276	1.41042
0.816878	1.42644	1.62808
1.09496	0.968248	0.56591
0.173804	0.311223	0.226364
2.07696	2.44656	2.12434
1.29484	1.16708	0.957695
1.84232	1.12386	1.14053
2.6592	2.17856	2.12434
0.90378	1.14979	0.766156
0.521411	1.04605	0.914164
1.87708	1.79817	1.61938
1.12972	1.36592	0.8271
0.547482	0.726187	0.722624
0.40844	0.414963	0.435315
0.729977	1.09792	1.41042
1.22532	1.35728	1.03605
0.790807	0.950958	1.21888
1.57292	1.58205	1.61067
0.729977	0.587866	0.531085
1.20794	1.53018	1.50619
0.860329	0.812637	0.757449
0.312847	0.855861	1.54102
0.512722	1.01147	1.07088
0.460581	0.587866	0.652975
1.10365	1.20166	0.905458
2.33766	1.3227	1.77609
1.12104	1.28812	1.06217
0.90378	1.45237	1.17535
1.0602	1.5734	1.54973
1.61638	1.58205	1.3756
0.643074	0.579219	0.888044
1.57292	1.47831	1.29724
1.44257	1.46102	1.25371
0.321537	0.64838	0.609442
1.4165	1.65121	1.25371
0.981992	1.91921	1.5149
0.669144	1.01147	1.48007
2.22469	1.78088	1.61067
0.660455	1.53018	1.72385
1.22532	1.68579	1.13182
0.347607	1.03741	0.383078
2.17255	1.15844	0.748744
1.1558	0.466834	0.696505
1.17318	2.07482	1.58455
1.1558	1.39186	1.36689
1.4165	1.63392	0.905458
1.56424	1.19302	0.896751
0.886399	1.26218	0.99252
0.4432	0.561929	0.470141
0.834259	1.51289	1.14923
1.83363	1.50424	1.68032
0.973302	1.70308	0.478847
2.15517	1.08928	1.29724
1.03413	1.21896	1.20147
0.782118	0.70025	0.417903
0.399748	0.743476	0.905458
0.860329	1.07199	0.870632
1.22532	1.27082	1.06217
0.599624	0.942313	1.2363
0.382369	1.48695	1.00123
0.643074	0.925022	1.20147
2.00743	1.1325	1.21018
1.23401	1.20166	1.45396
1.89446	2.03159	0.853219
0.981992	1.52153	1.245
0.895091	0.71754	0.774863
0.834259	1.14115	1.27983
0.886399	1.20166	0.870632
0.417129	0.968248	0.879339
0.981992	1.4956	2.11564
1.90315	1.77224	1.28854
0.556173	1.14115	0.99252
0.660455	1.34863	0.861925
0.590933	1.0547	1.04476
1.13842	1.37457	1.42784
1.69459	1.59934	1.6455
0.929851	1.33999	1.00123
1.53816	1.62527	1.3756
0.738666	0.475479	0.461436
0.738666	0.925022	0.914164
0.860329	1.24489	1.12312
0.91247	1.58205	1.41042
1.07758	1.48695	1.18406
0.825569	1.39186	0.78357
0.364988	0.293932	0.52238
0.43451	0.59651	1.07088
0.973302	1.55611	1.61067
0.460581	0.492769	0.487554
1.99005	2.04024	2.55966
0.417129	0.59651	0.339546
1.30353	2.08346	1.57584
1.99005	1.5734	2.01987
1.67721	1.70308	1.39301
1.56424	1.59934	1.30595
1.62507	2.00566	0.99252
1.72066	1.45237	1.98504
0.590933	0.778056	0.618149
0.851639	1.65985	1.67161
1.34698	1.79817	1.38431
1.19056	0.873153	0.766156
0.981992	1.79817	2.00245
0.799498	0.803992	0.713919
0.669144	0.63109	0.557205
1.4165	2.46385	2.6119
0.729977	0.959603	0.574617
0.712596	1.14979	0.99252
1.11234	1.19302	0.644268
1.4165	1.56476	1.66291
1.33829	1.29676	2.05469
0.93854	0.976893	1.05346
1.16449	0.657026	0.696505
0.399748	0.821282	1.61067
0.738666	0.233416	0.931576
1.22532	2.23907	2.64672
0.634384	1.50424	0.888044
1.09496	1.53882	1.45396
1.12972	1.46966	1.5149
1.47733	0.985537	1.13182
0.790807	0.458189	0.731331
1.48602	2.33417	1.68032
1.21663	1.39186	1.82833
1.45126	1.77224	1.39301
1.84232	1.59934	1.76738
0.808188	1.72037	1.52361
1.09496	1.15844	0.870632
0.460581	0.881797	0.861925
1.599	1.67714	0.888044
1.61638	1.89327	1.54973
1.19925	1.2276	0.948988
0.486651	1.24489	1.74126
3.00681	1.3227	0.931576
0.825569	1.33134	1.41042
1.98136	1.52153	1.28854
0.964611	1.38321	1.26242
1.59031	1.98837	1.2363
1.83363	1.56476	1.7935
1.48602	1.5734	1.70644
0.538792	1.21031	1.06217
0.947232	1.23625	0.914164
1.92053	1.92785	1.73256
1.52078	1.34863	1.16665
1.71197	1.35728	0.957695
1.61638	2.1872	1.43654
1.79018	1.53882	1.43654
0.564862	1.69443	1.08829
2.32897	2.29094	2.52483
0.921161	1.14115	1.04476
0.773428	1.27947	1.11441
1.19925	0.933668	0.835807
1.52078	1.8414	1.55843
1.00806	1.33134	1.38431
0.669144	0.942313	0.809688
1.11234	1.34863	1.35819
1.13842	1.52153	1.88927
0.573552	1.50424	0.966402
1.56424	1.18437	0.835807
0.582243	2.46385	2.97756
0.677836	1.1325	1.05346
1.56424	1.62527	1.39301
1.26008	1.60798	1.58455
2.32897	1.03741	0.56591
1.9466	1.75495	1.44525
0.999373	1.17573	1.07088
1.35567	2.26501	2.22011
1.71197	1.36592	1.39301
1.63376	1.85005	1.21018
1.09496	1.48695	0.896751
1.28615	1.69443	1.48007
1.36436	1.56476	1.86315
0.608314	0.484124	0.539792
1.66852	1.81546	1.9241
1.5034	2.5503	2.15046
0.634384	1.11521	1.04476
0.816878	1.50424	1.6455
1.9466	1.97972	1.96763
2.09434	1.99701	2.0721
2.3898	2.35146	2.10693
2.35504	2.10075	1.62808
1.88288	1.1055	1.83616
1.28343	1.23601	1.25996
0.899172	0.499012	0.391816
0.522595	0.230313	0.299623
0.391946	0.606491	0.330354
0.399632	0.291729	0.530104
1.60621	1.06712	0.637661
0.230557	0.460625	0.330354
0.384261	0.291729	0.614613
1.45251	1.67361	1.74396
0.96834	0.836804	0.653025
1.46019	0.783064	0.752901
0.753152	1.09015	1.86689
0.230557	0.138188	0.153653
1.4064	1.65058	1.82079
0.49954	0.491335	0.330354
0.591763	1.05944	1.06021
0.576392	0.307085	0.29194
0.384261	0.353146	0.253528
0.299725	0.460625	0.545468
0.330465	0.268698	0.23048
1.64464	1.07479	1.44434
0.215186	0.376177	0.245845
0.215186	0.18425	0.176702
1.17584	0.729325	0.937284
1.28343	0.974991	0.583882
0.299725	0.491335	0.691439
0.653244	0.790741	0.499373
0.945283	1.28208	1.60568
0.315094	0.437594	0.31499
1.01445	0.76771	0.914237
0.814634	0.529719	0.614613
0.876117	0.806095	0.852775
1.12204	0.790741	0.998746
0.6763	0.506689	0.399499
1.37566	0.483658	0.399499
0.169075	0.291729	0.330354
1.20658	0.483658	0.407181
0.461114	0.445271	0.407181
1.02214	0.621844	0.583882
0.791578	0.353146	0.530104
1.17584	0.760033	0.614613
0.338151	0.675585	1.01411
0.64556	0.675585	1.19081
0.614818	0.199604	0.107557
0.199815	0.199604	0.176702
0.96834	0.621844	0.822044
1.46019	1.86553	2.18956
1.72149	1.52007	1.52117
0.245928	0.499012	0.407181
1.46019	1.32814	1.60568
0.6763	0.537396	0.453278
1.21427	1.28208	1.09862
0.868431	1.01338	0.660709
0.215186	0.253344	0.222797
0.960654	0.307085	0.31499
1.72149	1.09783	1.40593
0.284354	0.905898	0.107557
0.730097	1.42026	1.06021
0.983709	1.30511	0.991063
0.453429	0.598814	0.768266
1.01445	1.58148	1.26764
0.945283	0.644877	0.783632
0.591763	0.514365	0.422547
0.35352	1.39723	1.00643
1.12973	1.02105	0.714487
0.737781	0.314761	0.530104
0.6763	0.468302	0.31499
0.730097	1.09783	1.23691
1.11436	0.591137	0.460959
0.653244	0.39921	0.530104
0.238241	0.230313	0.199749
0.868431	0.383854	0.629978
0.614818	1.2744	1.36751
0.860746	0.460625	0.530104
1.50631	1.32046	1.29069
0.637874	0.921252	0.98338
0.545651	0.760033	0.998746
0.361206	0.744679	0.530104
0.707041	0.829127	0.706804
1.19121	0.82145	0.668392
0.753152	1.0057	1.48275
0.599448	1.42794	1.34446
0.261298	0.568106	0.31499
1.21427	1.07479	0.72217
0.607134	0.291729	0.37645
0.32278	0.606491	0.391816
2.14418	1.28975	2.22029
0.384261	0.499012	0.37645
0.338151	0.575783	0.407181
0.922227	1.18227	1.94371
0.799264	0.314761	0.514738
1.01445	0.875189	0.775949
1.02982	1.51239	1.80543
0.64556	0.522042	0.537787
0.415003	0.836804	0.691439
0.430372	0.230313	0.361085
0.599448	0.391533	0.422547
1.1989	0.944283	1.1985
0.806949	0.667908	0.822044
0.591763	0.55275	0.553151
0.85306	0.683262	0.437911
0.806949	1.1746	1.39056
0.845375	0.982668	0.783632
0.153705	0.230313	0.261211
1.29112	1.52007	1.5058
0.607134	0.299406	0.153653
0.922227	0.852158	0.937284
0.622503	0.483658	0.330354
0.830004	0.890543	1.02948
0.514911	1.14389	0.668392
0.545651	0.437594	0.422547
0.384261	0.307085	0.199749
0.399632	0.307085	0.476325
0.453429	0.42224	0.276576
1.17584	0.798418	0.898872
1.30649	1.1746	0.95265
1.32954	1.21298	1.02179
1.12204	0.18425	0.29194
1.11436	0.875189	0.737535
0.537966	0.637198	0.34572
0.584077	0.391533	0.676075
0.6763	1.09015	0.798996
0.868431	0.591137	0.34572
1.20658	1.97301	2.02054
1.00677	1.45865	1.00643
1.28343	1.04408	0.875823
0.922227	1.3742	1.38288
0.545651	1.03641	0.845092
0.537966	0.844481	0.368768
0.491855	0.95196	0.553151
0.607134	1.01338	0.868141
1.47556	1.45865	1.66714
1.12973	1.474	1.44434
0.791578	0.506689	0.384133
0.422688	1.22833	1.16776
0.96834	1.12086	1.21386
0.845375	0.875189	0.660709
1.43714	0.575783	0.476325
1.0913	1.56613	1.65945
0.691671	0.506689	0.29194
0.6763	0.475981	0.591565
1.22195	0.39921	0.307307
0.82232	0.713969	0.614613
0.292038	0.798418	0.560835
0.576392	0.752356	0.653025
1.4064	1.62754	1.31374
0.929912	0.806095	0.868141
0.783894	0.959637	0.95265
1.59084	1.26672	0.883506
0.945283	1.40491	1.45202
2.13649	1.91927	1.32142
0.876117	0.614167	0.668392
1.28343	1.24369	1.14472
0.607134	1.33582	0.760584
1.32954	1.16692	1.283
1.22964	1.69664	1.49044
0.576392	0.806095	1.05252
0.668615	0.721646	0.599247
0.891486	0.936606	0.791313
0.622503	0.598814	0.599247
1.74455	1.41259	0.914237
0.891486	0.652554	0.691439
1.26806	1.05944	0.98338
1.19121	0.414563	0.737535
1.56779	1.65058	1.42129
0.622503	0.353146	0.176702
1.4064	1.48168	0.445594
1.98279	1.75806	2.20492
0.683986	0.621844	0.80668
0.384261	0.729325	0.614613
0.983709	0.844481	1.52885
1.00677	1.19763	1.39824
1.23732	0.928929	0.629978
0.653244	0.652554	0.760584
0.376577	1.18227	0.72217
0.745468	0.890543	0.714487
1.09899	1.1055	0.706804
0.707041	0.683262	0.737535
0.484169	1.45865	1.87457
0.530281	0.652554	0.683756
1.21427	0.944283	0.860458
0.991395	0.867512	0.906554
1.09899	0.867512	0.883506
0.49954	0.18425	0.184383
1.03751	0.760033	1.12167
0.415003	0.406887	0.37645
0.299725	1.41259	2.09737
0.438058	1.65058	1.36751
1.50631	1.09783	1.33678
1.06056	0.637198	0.737535
0.422688	0.928929	0.683756
0.937598	1.35117	1.12167
1.75223	1.69664	1.92067
1.51399	1.03641	1.09862
0.876117	0.844481	0.545468
0.514911	0.698616	0.960332
0.714726	0.406887	0.737535
0.576392	0.760033	0.814363
0.722412	0.575783	0.60693
1.12204	1.55077	1.02948
0.576392	0.721646	0.31499
1.01445	1.05176	1.02179
0.714726	1.03641	1.17545
1.04519	1.34349	1.38288
0.407317	0.499012	0.514738
0.914543	1.38188	1.64409
1.07593	1.09015	0.760584
0.82232	1.26672	1.54421
0.622503	0.483658	0.322671
1.06825	1.32046	1.1985
1.73686	2.13423	1.74396
1.29112	1.0057	0.891189
1.06825	1.31278	1.46739
1.41408	1.22066	1.30605
0.937598	1.8425	1.53653
0.315094	0.875189	0.822044
0.484169	0.798418	0.437911
1.04519	0.905898	1.17545
1.23732	2.02675	1.92835
0.207501	1.61219	1.81311
1.78297	1.45865	1.33678
0.584077	0.713969	0.629978
0.299725	1.18995	1.06021
1.29112	0.859835	1.17545
1.85214	1.79644	1.99749
0.253612	1.03641	0.583882
0.207501	0.23799	0.299623
0.307409	0.752356	0.614613
1.51399	1.474	1.06021
0.584077	0.729325	0.668392
0.384261	0.314761	0.23048
0.737781	0.437594	0.368768
1.44482	1.24369	1.63641
0.82232	0.760033	0.960332
0.6763	0.637198	0.752901
0.430372	0.621844	0.637661
0.49954	1.02873	0.914237
0.860746	1.02105	0.668392
0.307409	1.71199	0.530104
1.47556	1.03641	1.29069
1.96742	1.82715	1.45971
0.245928	1.71967	2.0359
0.945283	1.23601	1.00643
0.922227	0.606491	0.560835
1.27575	0.944283	0.944967
0.929912	1.04408	0.975698
1.12973	0.55275	0.791313
0.215186	0.491335	0.468642
0.199815	0.475981	0.599247
0.660929	0.844481	0.944967
0.952969	1.59684	1.22154
2.17492	1.73502	2.22797
2.24409	1.98069	1.81311
0.96834	0.690939	0.791313
0.338151	0.683262	0.944967
1.06056	1.16692	0.998746
0.952969	0.867512	0.898872
1.92131	1.78876	1.49044
0.599448	0.568106	0.891189
1.55242	1.81179	1.92067
0.830004	0.921252	0.660709
1.7676	1.1746	1.49812
0.837691	0.752356	0.530104
0.745468	1.22066	1.09094
1.17584	0.867512	1.09862
0.952969	1.15924	0.991063
1.05288	1.49703	1.27532
1.30649	1.52007	1.20618
1.42177	1.19763	1.283
1.3526	0.76771	0.653025
0.830004	0.629521	0.476325
0.760838	1.33582	0.860458
1.63695	2.86356	1.59031
0.99908	0.675585	0.95265
0.399632	0.783064	0.768266
0.161389	0.783064	0.583882
1.01445	0.936606	1.02948
1.07593	0.706293	0.414864
1.02982	1.67361	1.35983
1.77529	0.376177	0.330354
1.1451	1.05944	0.798996
1.16047	1.01338	0.998746
0.768523	0.790741	0.937284
1.7676	1.59684	1.56726
1.56779	1.0057	1.32142
1.13741	1.09015	1.06789
0.860746	1.55845	1.57495
0.922227	1.52007	0.92192
0.983709	1.05944	0.929601
1.77529	1.73502	1.84384
0.883801	1.38188	1.5519
1.89825	1.18995	1.63641
1.93668	1.15156	1.39056
1.62927	1.81179	1.52885
1.45251	1.61219	1.86689
1.01445	1.12086	0.852775
0.776208	0.483658	0.437911
1.08362	1.25904	0.944967
1.32954	1.62754	1.19081
1.32186	1.2053	1.09862
0.952969	1.26672	1.20618
0.760838	0.836804	0.998746
1.37566	1.22066	1.1985
0.860746	1.38955	1.25996
0.960654	1.1055	0.660709
1.08362	1.05176	0.875823
1.73686	1.62754	1.89762
1.68307	0.990346	1.06789
1.24501	1.33582	1.12167
1.3526	1.6429	0.737535
0.991395	1.2053	1.14472
1.30649	0.806095	1.54421
0.845375	1.18995	1.29837
1.32954	1.1055	1.49812
0.730097	1.12853	0.83741
1.10667	1.02105	1.25227
1.70612	1.69664	1.80543
1.13741	1.2744	1.39056
0.868431	0.875189	0.852775
0.622503	0.744679	0.906554
1.08362	0.998023	1.22154
1.39103	1.26672	0.906554
1.21427	0.959637	1.29069
1.06825	0.944283	0.975698
1.0913	1.01338	0.875823
0.99908	0.95196	0.729853
1.22195	1.12853	1.23691
1.0913	1.32814	1.1985
1.28343	1.43562	1.03716
1.62158	0.936606	0.752901
0.899172	1.21298	1.67482
1.26038	0.890543	0.737535
1.34492	1.67361	2.02822
1.1451	1.38188	1.39056
0.714726	1.42026	1.38288
1.20658	1.68896	1.65177
0.976024	1.2744	1.38288
0.783894	0.737002	0.560835
0.660929	2.09585	1.86689
0.760838	1.05944	1.02179
1.04519	1.19763	1.1524
1.78297	1.86553	1.22923
1.16816	1.83483	1.77469
1.52936	1.45097	1.43666
1.98279	1.26672	1.25996
1.06056	1.75038	1.47507
0.683986	0.737002	0.92192
1.34492	1.67361	1.58263
0.976024	2.02675	1.98213
0.876117	0.867512	0.998746
1.15278	2.49506	2.06664
0.929912	1.30511	1.39824
0.438058	1.15924	0.998746
1.23732	1.06712	0.691439
0.983709	0.928929	0.960332
0.407317	0.568106	0.691439
0.776208	0.783064	1.29069
1.3526	1.44329	1.39056
2.27483	1.66593	2.02054
1.83677	1.68896	2.50455
0.791578	1.19763	1.12935
0.860746	1.12853	1.21386
2.38242	1.86553	2.28175
1.5601	2.61789	1.85152
1.21427	1.33582	1.91298
1.23732	0.974991	0.906554
1.16047	1.22066	1.45971
0.960654	1.25904	1.22923
0.768523	0.974991	0.522421
0.82232	0.905898	0.791313
0.830004	1.52007	1.40593
1.19121	1.11318	0.822044
1.36797	1.12853	1.09094
2.09038	1.3742	1.60568
1.22195	1.48168	1.49812
1.72149	0.875189	0.944967
0.683986	1.28208	1.17545
1.92131	1.94998	1.81311
1.01445	0.974991	1.40593
1.60621	1.52774	1.34446
1.18353	0.974991	0.737535
0.507225	1.13621	0.98338
1.6139	2.02675	1.82079
1.07593	0.82145	0.798996
1.39103	0.330115	0.330354
1.02214	0.89822	1.25996
0.99908	0.568106	0.60693
1.81371	1.29743	1.59031
0.906857	1.48936	1.27532
1.36029	1.29743	1.52885
0.945283	1.21298	0.998746
1.13741	1.12853	1.30605
1.12204	1.12086	0.975698
0.914543	1.43562	1.58263
1.04519	1.28975	1.11399
1.26806	1.22066	0.868141
0.453429	1.03641	0.752901
1.43714	0.967314	1.05252
1.36029	1.63522	1.33678
1.51399	1.14389	1.21386
1.53705	1.50471	1.88993
2.38242	2.10353	2.39699
1.0913	0.437594	0.184383
1.41408	1.58916	1.21386
1.32954	1.51239	1.92067
1.18353	0.905898	0.852775
1.4064	1.31278	1.16776
2.12881	2.71002	2.44309
1.59853	1.32814	1.35983
1.2988	1.32046	1.84384
1.53705	1.92695	2.05127
1.70612	1.88089	1.5519
1.46019	1.36652	1.67482
1.22195	1.53542	1.12167
2.04427	1.58916	1.63641
1.02214	1.29743	0.914237
1.71381	1.88089	1.56726
2.12112	1.42794	1.20618
0.799264	1.35117	0.95265
1.22195	0.905898	0.583882
0.430372	1.22066	2.28943
1.06825	1.13621	1.3752
1.36029	1.65825	1.88225
1.31418	1.15156	1.73628
2.22872	0.783064	0.72217
0.335913	0.782494	0.609112
0.134365	0.165193	0.214012
1.35205	0.999854	0.85605
0.881772	0.878132	0.798431
1.36045	1.2433	1.39108
0.755805	0.947687	1.06183
0.990944	1.03463	1.4487
1.35205	0.799883	0.510337
1.09172	1.06941	1.11122
0.050387	0.0869438	0.098775
0.302322	0.234748	0.378637
0.831385	1.34763	0.749044
0.814589	0.991159	1.1853
1.10851	0.834661	0.7902
1.1505	0.973771	1.90965
1.05813	1.14766	1.22646
1.03293	0.904216	1.21822
1.41084	0.930299	1.16061
0.96575	0.938993	0.831356
1.05813	1.16505	1.10299
0.856579	0.756411	0.995981
0.235139	0.243443	0.386869
1.04973	0.91291	1.29231
0.57945	1.03463	0.666731
0.461881	0.782494	0.5268
0.403096	0.617301	0.543262
0.571052	0.843355	0.864281
0.0839783	0.226054	0.115237
1.26807	1.06941	1.86849
0.974148	0.678162	0.559725
2.08266	1.44327	1.45693
0.747407	1.19982	0.971287
2.42697	1.99101	1.60509
0.596246	0.782494	0.452719
1.99029	1.42588	1.34992
0.848181	0.930299	0.839587
1.45282	1.87799	1.7121
1.01614	1.2433	0.946594
0.151161	0.347775	0.279862
0.100774	0.243443	0.098775
1.44443	0.339081	0.246937
0.730611	1.11288	1.25938
0.764203	0.460802	0.345712
1.09172	1.21721	1.30054
0.822987	1.18244	1.07829
1.23448	0.591218	0.576187
0.445085	0.843355	0.617344
0.243537	0.321692	0.567956
0.604644	0.782494	0.905437
1.39404	1.12158	1.5804
0.377902	0.704245	0.823125
1.13371	0.347775	1.21822
2.04067	0.973771	0.691425
1.1757	1.05202	1.27584
0.797794	0.799883	0.46095
1.1673	0.686856	0.839587
0.218344	1.15635	1.20176
0.604644	0.599912	0.847819
1.04973	1.21721	1.69564
0.545859	0.669467	0.576187
0.461881	0.686856	0.411562
0.831385	1.49543	1.15237
0.529063	0.539052	0.740812
0.814589	0.530357	0.493875
1.48642	1.10419	0.938362
1.50321	1.19113	1.38285
0.789396	1.19113	1.4487
1.32686	0.91291	0.773737
1.31846	1.27807	0.757275
0.604644	0.91291	1.08652
0.461881	0.921604	0.995981
1.13371	2.44312	2.13189
0.218344	0.226054	0.1317
0.96575	0.712939	0.740812
1.09172	1.35632	1.12768
0.293924	0.69555	0.72435
0.327515	0.878132	0.9219
1.20089	1.42588	1.36639
0.974148	0.999854	1.29231
0.848181	0.678162	0.436256
1.57039	0.825966	0.913669
1.12531	0.69555	1.11122
0.940557	0.426025	0.428025
0.730611	0.930299	0.897206
0.596246	0.817272	0.600881
1.1673	1.13027	1.15237
1.03293	0.625995	0.510337
1.08332	1.03463	1.32523
1.1421	1.3998	1.5804
0.235139	1.59107	1.50632
1.1589	0.791189	0.477412
0.520665	0.991159	0.7902
0.134365	0.382553	0.411562
0.982546	1.44327	1.48986
0.663429	0.617301	1.09476
1.40244	1.0868	1.10299
0.629837	0.7738	0.839587
0.915363	0.678162	0.814894
1.47802	1.34763	1.1853
[truncated: 322 more rows]
