# Supplementary material for: The prefrontal cortex controls memory organization in the hippocampus
Source: Nat Neurosci. 2026 Apr 28;29(5):1191–202. doi: 10.1038/s41593-026-02231-1 (PMC13156042; doi:10.1038/s41593-026-02231-1)
Supplement: Supplementary file 20 — Statistical source data. [file 41593_2026_2231_MOESM20_ESM.xlsx]

## Sheet: Extended Data 2B
Overlap (%)
Same	Diff
18.3	7.6
23.1	9.3
13.9	8.5
15.6
