# Supplementary material for: The prefrontal cortex controls memory organization in the hippocampus
Source: Nat Neurosci. 2026 Apr 28;29(5):1191–202. doi: 10.1038/s41593-026-02231-1 (PMC13156042; doi:10.1038/s41593-026-02231-1)
Supplement: Supplementary file 21 — Statistical source data. [file 41593_2026_2231_MOESM21_ESM.xlsx]

## Sheet: Extended data 3B
Overlap (%)
	Control				Inhibited
HC-A	27.1478	21.2693	34.6786		14.0684	36.6412	32.7986	41.9355
HC-B	10.3131	12.8728	10.23		11.8321	9.71867	18.738
A-B	9.07716	13.2308	13.7834		16.9014	22.2222	24.408	24.0481

## Sheet: Extended data 3D
Overlap (%)
Control	Inhibited
4.01003	3.63636
17.9775	17.8571
17.2185	12.4031
3	0

## Sheet: Extended data 3E
Food preference Index
Innate	Cued
-0.7	0.941176
0.027027	1
0.692308	1
-0.107143	0.157895
0.579909	0.142857
-0.192593	0.285714
-0.15493	0.0232558
-0.117647

## Sheet: Extended data 3G
Overlap (%)
A-B	N-B
0.221106	0.183575
0.197183	0.1893
0.291139	0.154762
0.324324	0.181818
