# Supplementary material for: The prefrontal cortex controls memory organization in the hippocampus
Source: Nat Neurosci. 2026 Apr 28;29(5):1191–202. doi: 10.1038/s41593-026-02231-1 (PMC13156042; doi:10.1038/s41593-026-02231-1)
Supplement: Supplementary file 22 — Statistical source data. [file 41593_2026_2231_MOESM22_ESM.xlsx]

## Sheet: Extended Data 4B
Overlap/Chance
Saline	CNO
2.29713	5.44195
0.727905	1.28531
1.91954	3.92552
1.88577	5.82706
1.49913	4.9372
2.07813	4.57474

## Sheet: Extended Data 4C
TRAP/DAPI (%)
Saline	CNO
0.0114943	0.0183172
0.0107946	0.012724
0.028748	0.00606615
0.026436	0.00961908
0.0242065	0.0404583
0.0305344	0.0379216
0.00641478

## Sheet: Extended Data 4D
c-Fos/DAPI (%)
Saline	CNO
0.0443008	0.0282204
0.0454273	0.0554659
0.0247253	0.0350673
0.0413675	0.0267411
0.0540811	0.0435911
0.0410305	0.0420305
0.034964
