# Supplementary material for: The prefrontal cortex controls memory organization in the hippocampus
Source: Nat Neurosci. 2026 Apr 28;29(5):1191–202. doi: 10.1038/s41593-026-02231-1 (PMC13156042; doi:10.1038/s41593-026-02231-1)
Supplement: Supplementary file 23 — Statistical source data. [file 41593_2026_2231_MOESM23_ESM.xlsx]

## Sheet: Extended data 5D
CTB+ cells (%)
ACC	PL	ILA
14.5161	40.3226	45.1613
24	44	32
19.4444	63.8889	16.6667
40	43.6364	16.3636

## Sheet: Extended data 5E
CTB+ cells (%)
ACC					PL					ILA
I	II/III	V	VI		I	II/III	V	VI		I	II/III	V	VI
0	0	22.2222	77.7778		0	16	60	24		0	0	71.4286	28.5714
0	0	50	50		0	0	81.8182	18.1818		0	12.5	50	37.5
0	0	71.4286	28.5714		0	13.0435	52.1739	34.7826		0	0	83.3333	16.6667
0	4.54545	31.8182	63.6364		4.16667	4.16667	58.3333	33.3333		0	11.1111	55.5556	33.3333
