# Supplementary material for: The prefrontal cortex controls memory organization in the hippocampus
Source: Nat Neurosci. 2026 Apr 28;29(5):1191–202. doi: 10.1038/s41593-026-02231-1 (PMC13156042; doi:10.1038/s41593-026-02231-1)
Supplement: Supplementary file 24 — Statistical source data. [file 41593_2026_2231_MOESM24_ESM.xlsx]

## Sheet: Extended data 6A
Normalized calcium events
Overlap			Non-Overlap
A	B		A	B
1.12941	0.97159		0.539327	0.730522
1.03833	1.32379		0.95577	0.71004
0.922959	0.989807		0.764616	0.662249
1.08691	0.916938		0.51202	0.798795
1.47552	1.32986		1.01721	1.11968
1.40265	0.74691		0.566635	0.63494
1.08083	1.19627		1.48144	1.2494
1.43301	1.22056		1.40635	1.43373
			1.14692	0.505221
0.959499	0.255028		0.71	1.01044
0.261129	0.273244		1.14692	0.976305
0.473676	0.503984		0.723654	0.757831
1.05059	0.892598		1.4951	1.18795
1.2935	1.09298		0.846539	0.928514
1.05666	0.953319		0.737308	0.730522
1.28743	1.32372		1.02404	1.11285
1.15383	1.01404		1.52923	1.52932
0.977717	0.813661		1.22885	1.50201
1.17205	1.28121		1.11962	0.853414
0.971644	1.03833		0.887501	1.44056
1.39674	1.40873		0.853366	0.764659
1.11739	1.02618		1.48827	2.04137
1.17812	1.02618		0.983078	1.06506
0.631569	0.400758		1.15375	1.21526
0.771242	0.777228		0.737308	1.20843
0.370439	0.279316		0.989904	0.703213
1.07488	0.5222		0.505193	0.689558
1.48176	1.32372		1.95933	1.83655
1.15383	1.1962		1.65894	1.85703
1.25099	0.716507		1.37221	1.81606
0.862334	0.680075		1.52923	1.78876
1.41496	1.40265		0.873847	1.22892
1.48176	1.38444		0.95577	1.11968
0.759097	0.418975		1.55654	1.70683
			1.53606	1.14699
0.357135	0.273382		1.33125	1.2494
0.441879	0.224781		1.16058	1.35181
0.629526	0.650042		1.71356	1.67269
0.411613	0.735094		1.35173	1.35181
0.417666	0.419186		1.39952	1.19478
0.460038	0.522463		2.08221	1.61807
0.478197	0.595365		1.20154	1.5498
1.28326	0.625741		0.914808	0.662249
0.702163	0.76547		1.50192	1.26305
0.544782	0.479937		1.3176	1.08554
0.587154	0.243006		0.989904	0.662249
0.357135	0.564989		1.20154	1.0241
0.363188	0.625741		1.94567	1.71365
0.581101	0.540689		1.52923	1.72048
0.326869	0.540689		0.95577	1.31767
			0.942116	0.873896
1.30557	1.0296
0.704403	0.928659		0.170692	0.095577
1.17198	1.45355		0.546215	0.484712
0.637606	1.00941		0.17752	0.662212
0.667968	0.3432		0.307246	0.355
0.959445	0.46433		1.0105	1.46096
1.03839	1.52085		0.307246	0.355
1.37844	1.30551		0.409661	0.750962
1.28736	1.29205		0.436972	0.682693
1.11126	1.21129		0.607665	0.614423
1.66992	1.44682		0.573526	0.464231
1.43309	0.881553		1.28361	1.2425
0.649751	0.612377		1.09926	0.976251
1.68814	1.51412		1.3314	1.2425
1.46346	0.794071		0.314074	0.464231
1.86424	1.58814		0.341385	0.320866
1.93711	1.27859		1.06512	0.901154
1.08089	1.44682		0.778357	1.29029
1.49382	1.35934		0.157037	0.375481
0.734683	0.704403		0.949049	0.942116
			1.26312	0.894327
1.08089	0.819687		0.259452	0.375481
0.771199	0.607176		1.05146	0.44375
1.00802	0.856118		1.21533	1.09914
0.941228	0.862189		0.580354	0.245769
0.765127	0.461453		1.0105	1.65894
0.759054	0.69218		1.42016	1.04452
0.856213	0.400736		1.2085	1.29712
0.844069	1.09899		1.0856	1.51558
0.582954	0.461453		1.19485	1.05135
0.844069	1.0747		1.62499	1.64529
0.710475	0.953266		0.307246	0.498366
0.831924	0.862189		0.730563	0.184327
0.692258	0.722539		0.0409661	0.573462
0.97159	1.06863		1.16754	0.566635
1.37237	1.3115		1.46113	1.82962
1.04446	1.0322		0.198003	0.457404
1.25699	1.12327		1.2563	1.3176
1.22663	1.37222		0.614492	0.750962
0.886576	0.983625		1.72741	2.03442
0.789417	0.825759		1.05146	0.703174
1.27521	0.953266		1.54989	1.78865
1.22056	0.941122		1.28361	0.901154
0.965517	1.04434		0.0409661	0.122885
0.564737	0.297516		0.79884	1.46779
1.24485	1.15363		1.27678	1.40635
0.959445	0.75897		1.15388	1.44048
0.953372	0.765041		1.18119	1.48144
0.67404	0.983625		1.32457	1.42683
1.28128	1.38436		0.122898	0.348173
0.983735	0.971481		1.44064	1.00356
1.28736	1.56651		1.60451	1.45414
1.34808	1.40258		1.76837	1.94567
1.28736	1.22042		0.129726	0.204808
1.0141	1.12327		1.58402	1.3449
0.819779	1.10506		1.07878	0.757789
1.09911	1.18399		1.35871	1.28346
1.2995	1.13542		1.54306	1.25615
1.1234	1.09292		0.143382	0.471058
1.03231	1.16578		1.53623	1.81596
1.26914	1.22649		1.30409	1.04452
1.66992	1.20221		1.48161	0.996731
			0.955877	0.791924
			0.0816673	0.211741
			0.306252	0.136607
			0.0408336	0.252724
			0.285835	0.286875
			0.34028	0.573751
			0.530837	0.300536
			0.190557	0.614733
			0.285835	0.546429
			0.455976	0.539599
			0.136112	0.245893
			0.265419	0.409822
			0.313058	0.17759
			0.496809	1.42072
			0.381114	0.402992
			0.374308	0.826474
			0.265419	0.307366
			0.34028	0.519108
			0.78945	0.225402
			0.551254	0.546429
			0.537643	1.05188
			0.122501	0.402992
			0.612505	0.327858
			0.666949	0.56009
			0.204168	0.546429
			0.490004	0.601072
			0.469587	0.539599
			0.408336	0.327858
			0.653338	0.799153
			0.251807	0.819644
			0.775839	0.765001
			0.353892	0.601072
			0.415142	0.396161
			0.755422	0.587412
			0.374308	0.382501
			0.796256	0.669376
			0.381114	0.416652
			1.02765	0.724019
			0.490004	0.881117
			0.347086	0.464465
			0.34028	1.0792
			0.292641	0.525938
			0.285835	0.963082
			0.238196	0.0409822
			0.585282	0.478126
			0.367503	0.307366
			0.306252	0.355179
			0.55806	0.840135
			0.435559	0.648885
			0.55806	0.840135
			0.272224	0.437143
			0.27903	0.621563
			0.0952785	0.587412
			0.204168	0.423483
			0.27992	0.242111
			0.805622	0.590145
			0.703213	1.33161
			1.26305	0.756596
			0.983133	1.21812
			0.163855	0.196715
			1.5498	1.15759
			1.4747	1.50563
			1.52932	1.49806
			1.07189	1.64938
			1.08554	1.24082
			1.12651	1.22569
			1.57711	1.66451
			0.839759	1.03654
			1.89116	1.84609
			1.65904	1.70234
			0.348193	0.756596
			2.32129	1.89906
			0.587149	1.72504
			0.98996	1.1122
			0.983133	1.18029
			1.2494	1.24838
			2.01406	1.12733
			0.846586	0.249677
			0.525703	0.907915
			0.785141	1.18029
			1.0241	1.47536
			2.09598	1.70234
			1.35863	1.7553
			0.580321	1.778
			1.63855	0.643106
			0.689558	0.968443
			1.74779	1.3997
			2.23936	0.718766
			1.72731	1.86123
			0.928514	0.930613
			1.97309	0.960877
			0.368675	0.854953
			2.66948	1.68721
			2.40321	2.69348
			1.58394	1.31648
			1.49518	1.05923
			1.23574	0.832255
			2.03454	1.24082
			0.996787	1.7553
			1.4747	0.302638
			1.85703	1.53589
			1.89799	2.02011
			1.08554	1.46023
			0.846586	1.1122
			1.05141	1.27865
			1.49518	1.63425
			0.867068	0.930613
			2.15743	0.741464
			1.11968	1.29378
			1.51566	0.7112
			0.908032	0.99114
			0.0751004	1.11976
			1.22892	1.49806
			0.477912	0.476655
			1.18795	1.30891
			1.34498	1.28621
			1.75462	1.42997
			1.97309	1.46023
			1.25622	1.89149
			1.87068	1.67964
			1.42008	1.4224
			1.33815	0.741464
			0.71004	1.39214
			2.0004	1.45266
			1.01727	0.953311
			1.72048	1.52076
			1.69317	1.7326
			0.832932	1.18786
			1.01044	1.55859
			1.15382	1.67208
			1.52932	1.67208
			1.74096	1.40727
			1.40643	1.87636
			0.948996	2.07307
			1.5498	1.49049
			1.86386	1.13489
			0.744177	0.764162
			1.48835	1.33161
			0.894378	1.0214
			2.02088	1.34674
			1.0241	1.01384
			1.42008	1.21812
			1.06506	1.33917
			0.819277	1.21812
			1.8502	1.64938
			0.778313	1.27108
			1.46787	1.42997
			1.0992	1.40727
			1.12651	1.18786
			0.983133	2.01254
			1.46787	1.33917
			0.334501	0.129719
			0.300368	0.191165
			0.696308	0.122892
			0.621216	0.389157
			1.12638	0.163855
			0.846586	1.6452
			0.518876	0.737267
			0.778313	0.955716
			0.873896	0.887451
			1.04458	0.737267
			0.853414	0.832839
			0.607631	0.600736
			0.197992	0.539297
			0.546185	0.252582
			1.44056	1.0035
			1.19478	1.52915
			1.50201	1.60424
			0.416466	0.511991
			0.928514	0.669001
			0.491566	0.75092
			1.14699	1.92509
			0.948996	1.18782
			0.880723	1.07177
			1.21526	0.744093
			0.27992	0.525644
			1.07871	1.41309
			1.63173	1.22878
			1.42008	1.69298
			1.60442	1.65202
			1.03092	1.12638
			1.24257	1.03081
			1.39277	0.887451
			0.826104	0.887451
			1.19478	1.46088
			1.05823	1.16734
			0.778313	0.464205
			0.996787	0.989849
			1.0241	1.14686
			1.27671	1.08542
			0.819277	1.11273
			1.35863	1.2356
			1.58394	1.83634
			1.44739	1.5428
			1.67952	1.36531
			1.7751	1.83634

## Sheet: Extended data 6B
Normalized calcium events
Overlap			Non-Overlap
A	B		A	B
0.360095	0.302015		0.262926	0.352705
1.10352	1.11513		1.18637	0.282164
1.10932	0.969933		0.532264	0.480962
0.63307	0.54595		0.397595	0.993987
0.557566	0.51691		0.936272	0.859318
0.505294	0.336863		0.480962	0.0897795
0.284591	0.423983		0.436072	0.538677
0.377519	0.551758		0.352705	1.35952
0.57499	0.627262		1.08377	1.08377
0.453023	0.464639		0.29499	0.923446
1.33003	1.51588		0.301403	0.538677
0.551758	0.429791		0.404008	0.468136
0.592414	0.830541		0.993987	1.17355
0.871197	0.522718		0.352705	0.2501
1.04544	0.795694		0.320641	0.961923
0.342671	0.69115		0.410421	0.58998
0.673726	0.48787		0.538677	0.949098
0.830541	0.807309		0.692585	0.243687
0.673726	0.667918		0.846492	0.45531
0.673726	0.714382		0.314228	0.378356
0.900237	0.842157		0.974749	0.532264
1.03963	0.859581		0.442485	0.70541
0.377519	0.644686		0.128256	0.327054
0.493678	0.702766		0.256513	0.442485
0.673726	0.615646		0.724649	0.788777
0.342671	0.412367		0.968336	0.525851
0.540142	0.696958		0.230862	0.95551
0.511102	0.77827		0.461723	0.468136
0.888621	0.772462		0.615631	0.474549
0.272975	0.818925		0.404008	0.891382
0.168431	0.313631		0.654108	0.333467
0.281286	1.23689		0.513026	0.538677
0.287145	0.638771		0.256513	0.391182
0.498109	0.79556		0.814428	0.718236
0.492249	0.929121		0.384769	0.128256
0.363327	0.307767		0.634869	0.423246
			0.679759	0.173146
0.800472	0.691189		0.686172	0.904208
1.78076	1.46369		0.115431	0.487374
1.45013	1.01645		0.166733	0.949098
0.794671	1.35334		0.577154	0.942685
2.12299	2.09099		0.448898	0.660521
1.67635	1.21394		0.416833	0.448898
0.980288	1.45208		0.865731	0.54509
1.1253	1.52178		0.5002	0.769539
1.18911	0.696997		1.07094	0.634869
2.05918	1.66698		0.480962	0.557916
1.59514	1.31268		0.731062	1.46212
2.05338	1.59728		0.474549	0.359118
2.239	0.598256		0.987575	1.20561
1.58354	0.969987		0.596392	0.256513
1.71695	1.42884		0	0.230862
0.336073	0.389113		0.577154	0.942685
0.446166	0.633035		0.641282	1.22485
2.30009	2.00979		0.200582	0.40394
1.09777	0.882912		0.355871	0.410352
0.946754	1.08041		0.614685	0.641175
0.78993	0.993276		0.381752	0.166705
0.586639	0.987467		0.103526	0.352646
0.598256	0.441456		0.232933	0.25647
0.929329	1.0746		0.148819	0.609116
1.17328	2.25375		0.368811	0.602704
0.708613	0.917764		0.504689	0.384705
1.48112	0.877103		0.34293	0.743763
0.853821	0.766739		0.51763	0.692469
1.69603	1.11526		0.983497	1.00664
0.238141	0.598289		0.439985	0.51294
0.917712	0.952616		0.219993	0.352646
0.842204	1.26047		0.446456	0.756586
0.696997	0.970042		0.640567	0.500116
1.87027	1.17915		0.776445	0.910468
1.40561	1.64965		0.601745	0.544998
1.4695	1.02232		0.51763	0.839939
2.06776	1.73678		0.737623	0.480881
0.871246	0.93519		0.5241	0.435999
0.638914	1.52767		0.427045	1.06435
1.47531	1.30694		0.705271	0.705292
0.37754	1.28371		0.459397	1.01947
1.28944	1.09783		0.588804	0.76941
0.592447	0.93519		0.355871	0.910468
1.10358	0.650567		0.16823	0.718116
0.981604	1.33599		0.763504	0.51294
1.41723	0.940998
1.57405	1.33018		0.326634	0.224461
0.627297	0.575055		0.666076	0.872193
0.551789	0.667993		1.41541	0.942738
0.418198	0.789974		0.326634	0.929911
1.51597	1.38826		0.358657	1.22492
1.48112	1.51024		0.467534	0.949151
0.418198	0.731888		1.8189	0.897845
2.53823	1.96913		0.22416	0.628492
1.93417	2.09692		0.301015	0.42327
0.621489	0.987467		1.50508	1.37883
0.191674	0.824826		0.736527	0.28218
1.5392	1.70774		1.78688	1.82776
1.80058	1.55671		1.06957	0.622079
0.836396	1.31856		0.749336	1.51992
2.20716	2.11434		0.563603	1.32112
1.52758	1.26628		0.864619	0.897845
1.98644	1.36503		0.0896641	0.615665
1.28944	1.33018		1.5435	1.44297
0.778313	0.505351		1.22328	0.929911
1.121	1.23724		1.88935	1.49427
			0.166519	1.19926
			0.736527	1.44938
			1.62036	1.5584
			0.358657	1.42373
			0.262588	0.814474
			1.83171	1.81493
			0.179328	0.788821
			1.44744	1.12872
			1.60755	0.840127
			2.83723	1.7508
			2.00463	1.57123
			1.41541	1.14796
			2.49138	1.51351
			0.973496	0.743929
			0.595626	1.05176
			1.17204	1.5584
			0.435512	1.46221
			2.04947	1.49427
			1.85092	0.923498
			0.698099	1.0197
			1.8125	1.94319
			2.31846	1.29546
			1.71002	1.85982
			1.33215	1.57123
			1.32575	1.12872
			1.64598	1.45579
			2.0943	1.87906
			2.19037	1.27622
			0.979901	1.16079
			0.128092	0.634905
			1.30013	2.73201
			0.525176	1.09665
			0.525176	1.37242
			1.4026	1.14796
			1.58193	1.66101
			1.88295	1.3147
			1.2617	1.1672
			1.72924	2.06504
			2.49779	1.55199
			0.582817	1.05817
			2.20318	2.42418
			1.62036	1.6033
			1.40901	1.73797
			0.557199	1.46221
			1.31294	1.30829
			1.87014	1.70591
			0.570008	0.974803
			1.45384	1.2634
			0.416298	1.25698
			1.58193	1.05176
			0.967092	2.142
			1.72283	1.27622
			1.88295	2.31516
			2.68992	1.7508
			1.79969	2.46907
			2.58105	1.72515
			1.48586	1.51351
			1.69721	1.64819
			0.839	1.22492
			0.813382	1.78286
			2.08789	2.39853
			1.41541	1.82134
			0.255911	0.391161
			0.364674	0.545059
			0.358276	0.147486
			0.537414	0.872095
			0.223923	0.282149
			0.981217	0.609286
			0.814474	0.577219
			0.493815	0.0641354
			0.352725	0.301436
			0.480989	1.8022
			0.872193	0.820933
			0.333485	0.641354
			0.211635	1.12878
			0.461749	0.570805
			0.590013	0.705489
			0.384791	0.545151
			0.949151	1.25705
			0.301419	0.41688
			0.455336	0.859414
			1.09665	0.711903
			0.442509	0.904309
			0.352725	0.551564
			1.30188	1.5649
			2.00733	1.87917
			1.00046	1.04541
			0.56436	0.250128
			0.0384791	1.30836
			0.775995	1.15444
			1.62895	0.737557
			0.250114	0.878655
			1.94319	1.16085
			0.731103	1.09672
			0.378378	1.07106
			1.22492	1.75731
			0.923498	1.29553
			1.25057	1.03899
			0.840127	0.885068
			0.711863	1.1865
			1.62253	0.557978
			1.52634	1.38532
			2.08428	0.166752
			0.8273	0.551564
			1.98809	1.57773
			1.77645	0.897896
			0.230875	0.577219
			0.775995	0.705489
			0.307833	0.711903
			0.339899	0.609286
			0.250114	0.801692
			1.50068	0.840174
			0.814474	1.5649
			0.378378	1.03258
			1.68667	1.64187
			0.538707	0.962031
			1.47503	1.8022
			0.660558	0.987685
			0.397617	1.40457
			0.436096	0.275782
			1.10948	0.295023
			2.05863	0.545151
			2.14842	1.12237
			2.12918	1.54566
			0.654144	0.865828
			2.42418	1.66111
			0.487402	0.622113
			0.0897845	0.461775
			0.487402	0.333504
			2.59734	1.83427
			1.05817	1.07747
			2.18689	2.11647
			2.918	0.987685
			0.756755	1.5649
			0.333485	0.756798
			0.628492	1.14161
			1.52634	1.706
			0.128264	0.50667
			0.769582	1.52001
			0.602839	1.10313
			1.63536	1.12878
			1.2634	1.37891
			0.692624	1.7509
			0.410444	0.865828
			2.28951	2.11005
			2.24461	2.03951
			0.904258	1.06465
			1.57764	0.448948
			1.61612	1.39174
			1.19285	0.840174
			0.673384	0.570805
			2.5781	1.83427
			0.397617	1.5136
			0.0897845	1.19933
			0.275767	0.30785
			1.10307	1.3276
			0.801648	1.42381
			1.01328	1.4687
			0.173156	0.731144
			0.288593	0.699076
			0.70545	1.63545
			1.33394	2.1293
			0.750342	1.6098
			1.93037	1.98178
			1.43655	0.6157
			2.15483	1.57773
			1.80852	2.53976
			1.0197	1.22499
			1.43014	1.63545
			0.8273	1.55849
			1.18003	1.07106
			1.39807	0.0769625
			0.70545	1.34043
			0.743929	0.63494
			1.87906	1.706
			1.36601	1.40457
			0.872193	0.481015
			0.8273	1.17368
			0.288593	1.8022
			1.91754	1.88558
			0.397617	0.711903
			1.70591	1.43022
			1.03894	2.10364
			1.19926	1.9882
			1.6546	1.12237
			1.68667	0.94279
			0.609252	0.891482
			1.08383	1.44305
			1.91754	0.731144
			1.84058	0.859414
			1.80852	1.80862
			1.53275	2.42432
			1.34677	1.11596
			1.76362	0.981272
			0.782408	2.92457
			1.42373	0.981272
			1.90471	2.52693
			0.609252	2.00744
			1.68667	1.36608
			1.45579	1.77655
			1.32753	1.36608
			0.480989	1.03258
			0.205222	0.872241
			0.756755	0.673422
			1.93678	1.99461
			0.961977	1.28912
			0.782408	0.94279
			0.570773	0.949204
			2.2382	2.28322
			0.84654	3.50179
			0.833713	0.840174
			1.64177	1.62263
			2.28309	2.2255
			1.7508	1.48153
			2.39853	1.64187
			0.808061	1.01975
			1.35318	1.16726
			1.2185	1.48794
			2.11635	2.62314
			0.493815	0.865828
			1.27622	1.21857
			1.4109	0.897896
			1.97526	2.28322
			2.63582	2.19343
			1.48786	1.29553
			0.814474	2.07799
			1.72515	1.74448
			1.66743	1.44946
			1.16079	1.77655
			0.904258	1.07106
			0.878606	0.917136

## Sheet: Extended data 6C
	Overlap (%)
	Light off												Light on
AB	16.8889	23.913	9.25926	33.7662	27.6596	8	27.7778	9.02613	3.38983	17.9811	23.2836		31.3901	30.8642	48.1203	39.5062	28.8889	24.6154	33.9869	18.6364	11.5385	22.4832	12.2563
HC1-B	9.74026	6.41711	10.2564	26.7281	10.5263	0	16	6	0	14.2	10.79		11.9266	5.32544	23.7037	26.8156	13.8614	12	13.1	18	3	6	18.3
HC1-A	16.3009	23.1214	20.2247	36.1111	39.5062	41	31	28	6	31.58	21.53		5.89569	21.3	36.5079	37.1257	15.8416	47	35.5	12	13	20	12
