# Supplementary material for: The prefrontal cortex controls memory organization in the hippocampus
Source: Nat Neurosci. 2026 Apr 28;29(5):1191–202. doi: 10.1038/s41593-026-02231-1 (PMC13156042; doi:10.1038/s41593-026-02231-1)
Supplement: Supplementary file 25 — Statistical source data. [file 41593_2026_2231_MOESM25_ESM.xlsx]

## Sheet: Extended data 7A_Different OFF
Table 1
Matrix 1
3.1865	2.59546	2.30975	1.9151	1.59668	1.36875	1.2778	1.14858	1.05967	1.00898
2.50101	2.26322	2.11524	1.80799	1.56755	1.43385	1.29497	1.16471	1.07314	0.997137
2.15234	2.06995	1.99312	1.78142	1.57375	1.43911	1.29713	1.19708	1.09111	1.00369
1.88701	1.79766	1.74014	1.64065	1.50451	1.38367	1.27134	1.17963	1.07956	0.999091
1.70235	1.62163	1.59126	1.525	1.42914	1.34008	1.25827	1.17659	1.08063	1.00262
1.48383	1.42656	1.42854	1.38555	1.33467	1.27485	1.21587	1.15629	1.07619	1.00061
1.32391	1.29262	1.3025	1.27541	1.24897	1.20764	1.17898	1.13972	1.07296	0.998419
1.17349	1.1916	1.19825	1.17514	1.16753	1.14055	1.13115	1.11394	1.06617	1.00072
1.07302	1.08065	1.0898	1.08092	1.08616	1.07486	1.07094	1.06569	1.04228	0.999002
1.00898	0.997137	1.00369	0.999091	1.00262	1.00061	0.998419	1.00072	0.999002	1
Matrix 2
4.05702	2.67618	2.31707	1.90538	1.66509	1.41841	1.33282	1.22381	1.10124	1.00898
2.71886	2.14102	2.05062	1.74392	1.57483	1.37511	1.2772	1.19983	1.08956	0.997137
2.36279	1.97174	1.86025	1.6531	1.51782	1.37679	1.28076	1.19971	1.09587	1.00369
2.04213	1.75949	1.70656	1.55665	1.44532	1.34827	1.26344	1.19	1.08568	0.999091
1.73602	1.6034	1.58489	1.48297	1.3865	1.30807	1.2401	1.17475	1.09041	1.00262
1.51424	1.42471	1.41628	1.35513	1.29872	1.23673	1.1996	1.15233	1.07894	1.00061
1.3249	1.28969	1.29114	1.25537	1.2236	1.19468	1.16079	1.12702	1.0677	0.998419
1.24196	1.19996	1.20682	1.17597	1.15364	1.13267	1.11317	1.09206	1.05231	1.00072
1.10397	1.08373	1.09155	1.07667	1.07698	1.07351	1.06478	1.05357	1.03159	0.999002
1.00898	0.997137	1.00369	0.999091	1.00262	1.00061	0.998419	1.00072	0.999002	1
Difference matrix
-0.870515	-0.0807199	-0.00732431	0.00971397	-0.0684135	-0.0496594	-0.0550188	-0.0752354	-0.0415727	0
-0.217841	0.1222	0.064623	0.0640763	-0.00728259	0.0587444	0.0177702	-0.0351196	-0.0164215	0
-0.210442	0.0982027	0.132864	0.128325	0.0559283	0.0623169	0.0163645	-0.0026356	-0.00475709	0
-0.155113	0.0381664	0.0335828	0.0840029	0.0591968	0.0354028	0.00790472	-0.0103719	-0.00611911	0
-0.0336662	0.018232	0.00636422	0.0420293	0.0426382	0.0320091	0.0181766	0.00184356	-0.0097733	0
-0.0304083	0.00184872	0.0122645	0.0304229	0.0359472	0.0381188	0.0162688	0.0039565	-0.00275061	0
-0.000984446	0.00292609	0.0113609	0.0200357	0.0253681	0.0129677	0.0181887	0.012702	0.00526271	0
-0.0684765	-0.00836601	-0.00856761	-0.000835251	0.0138865	0.00788095	0.0179736	0.0218813	0.0138627	0
-0.030944	-0.0030811	-0.00175736	0.00425414	0.00918805	0.00134401	0.00616334	0.0121215	0.0106892	0
0	0	0	0	0	0	0	0	0	0

## Sheet: Extended data 7A_Different ON
Table 1
Matrix 1
4.40078	3.19571	2.48885	2.07236	1.78714	1.53898	1.34691	1.21146	1.1012	0.997144
3.29145	2.80189	2.37471	1.98337	1.75158	1.5303	1.35868	1.22238	1.10754	1.00553
2.45995	2.34175	2.09109	1.82081	1.64255	1.4542	1.33004	1.19997	1.09271	0.999644
2.13626	2.04906	1.87799	1.67882	1.57601	1.43341	1.31564	1.19367	1.0929	0.997641
1.79577	1.76764	1.66927	1.5437	1.48675	1.38347	1.30035	1.18996	1.09832	1.00415
1.55787	1.53959	1.46987	1.38465	1.36287	1.30202	1.23296	1.15953	1.08912	1.00157
1.36644	1.35008	1.30913	1.2628	1.26573	1.2356	1.18738	1.12884	1.0719	1.00015
1.20591	1.21247	1.18734	1.16553	1.17263	1.16054	1.14	1.10537	1.06382	0.998617
1.08462	1.09753	1.08194	1.06635	1.07467	1.07489	1.06702	1.05256	1.03342	1.00093
0.997144	1.00553	0.999644	0.997641	1.00415	1.00157	1.00015	0.998617	1.00093	1
Matrix 2
3.52404	2.63173	2.19787	1.87854	1.71631	1.51291	1.34738	1.23367	1.099	0.997144
2.64024	2.41141	2.08619	1.83157	1.63464	1.45113	1.29229	1.19995	1.10599	1.00553
2.27071	2.03654	1.83705	1.65138	1.54286	1.38274	1.24754	1.16099	1.08938	0.999644
1.92022	1.77021	1.6852	1.56173	1.4691	1.34793	1.21676	1.14799	1.07843	0.997641
1.68639	1.62128	1.52938	1.4612	1.40817	1.30397	1.20836	1.14996	1.08108	1.00415
1.52602	1.47495	1.39114	1.36027	1.31678	1.23981	1.17525	1.12263	1.07373	1.00157
1.36312	1.3228	1.28249	1.2709	1.25368	1.19954	1.1466	1.10583	1.06518	1.00015
1.20249	1.18476	1.16839	1.16122	1.15677	1.13247	1.108	1.08721	1.05355	0.998617
1.10794	1.09758	1.08959	1.08742	1.09375	1.08404	1.06908	1.05377	1.03411	1.00093
0.997144	1.00553	0.999644	0.997641	1.00415	1.00157	1.00015	0.998617	1.00093	1
Difference matrix
0.876737	0.563983	0.290983	0.193823	0.0708304	0.026062	-0.000467601	-0.0222108	0.00220446	0
0.65121	0.390477	0.288521	0.151803	0.116938	0.079171	0.0663817	0.0224323	0.0015477	0
0.189243	0.305211	0.254037	0.169434	0.0996924	0.0714576	0.0824927	0.0389846	0.00333172	0
0.216049	0.27885	0.192796	0.117095	0.106907	0.0854807	0.0988819	0.0456749	0.0144763	0
0.109377	0.14636	0.139888	0.0825011	0.0785801	0.0795041	0.0919898	0.0399985	0.0172361	0
0.0318475	0.0646364	0.0787233	0.0243805	0.046091	0.0622096	0.0577088	0.0368999	0.0153899	0
0.00331371	0.0272846	0.0266418	-0.00809697	0.0120444	0.0360534	0.0407795	0.0230065	0.00671712	0
0.0034208	0.0277109	0.0189533	0.00430632	0.0158583	0.0280763	0.0319992	0.0181629	0.0102637	0
-0.0233133	-4.83026e-05	-0.00764673	-0.0210678	-0.0190839	-0.00915621	-0.00206209	-0.00120828	-0.000684848	0
0	0	0	0	0	0	0	0	0	0

## Sheet: Extended data 7A_Same OFF
Table 1
Matrix 1
3.9779	3.05699	2.55458	2.07879	1.75121	1.50205	1.32534	1.19665	1.07955	0.98301
3.08694	2.81959	2.40394	2.0226	1.73358	1.51821	1.32912	1.22311	1.10107	1.0071
2.30249	2.26555	2.08508	1.8815	1.64468	1.49391	1.31982	1.21267	1.09592	1.00016
1.96006	1.92836	1.87068	1.75497	1.59589	1.45389	1.30937	1.21027	1.09986	1.00521
1.74074	1.6956	1.65587	1.59285	1.49127	1.38336	1.27597	1.18158	1.08182	1.00389
1.49744	1.48641	1.47534	1.44536	1.37797	1.29817	1.2406	1.16095	1.07412	0.996525
1.32047	1.3523	1.34816	1.33343	1.29765	1.24359	1.21006	1.14833	1.07151	0.99993
1.16174	1.21044	1.20447	1.19983	1.1804	1.16056	1.14203	1.10492	1.0589	0.998225
1.07491	1.1037	1.09749	1.10173	1.09122	1.07903	1.07229	1.05976	1.04187	1.00189
0.98301	1.0071	1.00016	1.00521	1.00389	0.996525	0.99993	0.998225	1.00189	1
Matrix 2
3.12779	2.56927	2.09161	1.87574	1.57183	1.42916	1.33393	1.18592	1.06602	0.98301
2.65817	2.33964	2.01505	1.79874	1.57245	1.43071	1.34324	1.21507	1.0947	1.0071
2.05482	2.005	1.81191	1.65861	1.51644	1.39652	1.31352	1.19042	1.0869	1.00016
1.81295	1.86769	1.70535	1.57584	1.47894	1.38114	1.30802	1.18842	1.08804	1.00521
1.63935	1.68764	1.59959	1.48892	1.41178	1.32701	1.26885	1.16827	1.08936	1.00389
1.42264	1.47129	1.42463	1.37196	1.32303	1.26619	1.21978	1.13139	1.06732	0.996525
1.22798	1.29089	1.28828	1.28224	1.23526	1.20398	1.1795	1.10559	1.0616	0.99993
1.18391	1.21652	1.19504	1.19349	1.15894	1.13561	1.12374	1.08188	1.05522	0.998225
1.05943	1.0995	1.09189	1.0944	1.0876	1.0706	1.07089	1.05039	1.04472	1.00189
0.98301	1.0071	1.00016	1.00521	1.00389	0.996525	0.99993	0.998225	1.00189	1
Difference matrix
0.850119	0.487718	0.46297	0.203052	0.179378	0.0728872	-0.00858774	0.0107311	0.0135223	0
0.42877	0.47995	0.388895	0.223859	0.161133	0.0875084	-0.0141202	0.00803191	0.00636579	0
0.247666	0.260554	0.273167	0.222891	0.128243	0.0973865	0.00630278	0.0222465	0.00902145	0
0.147107	0.0606675	0.16533	0.179126	0.116956	0.0727469	0.00134412	0.0218424	0.0118211	0
0.10138	0.00796512	0.0562833	0.103922	0.0794834	0.0563463	0.00711799	0.0133044	-0.00754028	0
0.0747956	0.0151281	0.0507037	0.0733979	0.0549398	0.0319792	0.0208265	0.0295641	0.00680027	0
0.0924953	0.0614107	0.0598792	0.0511944	0.0623878	0.0396139	0.0305615	0.0427344	0.00991174	0
-0.0221667	-0.00608341	0.00943011	0.00633055	0.0214607	0.0249484	0.0182939	0.0230365	0.00368694	0
0.0154865	0.0042062	0.00559978	0.00733355	0.0036235	0.0084309	0.00139301	0.00937315	-0.00284472	0
0	0	0	0	0	0	0	0	0	0

## Sheet: Extended data 7D_Different OFF
Shuffled AB	Shuffled HC2B	Real Overlap AB	Real Overlap HC2B
0	0.117647	0.117647	0.294118
0.176471	0	0.166667	0.416667
0.176471	0.117647	0.2	0.2
0.0588235	0.0588235	0.117647	0.235294
0.0588235	0.0588235	0	0.166667
0.0588235	0.0588235	0.222222	0.259259
0.117647	0.0588235	0	0.333333
0	0	0.366667	0.1
0	0.0588235	0.285714	0.142857
0.117647	0	0.135135	0.162162
0.0588235	0.117647	0.166667	0.375
0.0588235	0.117647
0.117647	0.0588235
0.0588235	0
0.176471	0.0588235
0.0588235	0.0588235
0.117647	0.0588235
0.117647	0
0	0.0588235
0.235294	0.0588235
0.0588235	0.117647
0	0.117647
0	0
0.0588235	0.0588235
0.176471	0.176471
0.294118	0.176471
0.117647	0.176471
0.0588235	0.0588235
0.235294	0.0588235
0.117647	0.0588235
0.0588235	0
0.117647	0
0.235294	0.117647
0.0588235	0.0588235
0.117647	0.0588235
0	0
0.117647	0.0588235
0.0588235	0.117647
0.0588235	0
0.0588235	0.235294
0.0588235	0.0588235
0.117647	0.0588235
0.117647	0.117647
0.117647	0.176471
0.117647	0.0588235
0	0.117647
0.0588235	0.0588235
0.0588235	0
0.176471	0.0588235
0.0588235	0.0588235
0.0588235	0
0.117647	0.176471
0.0588235	0.176471
0.117647	0.176471
0.0588235	0.0588235
0.0588235	0
0.0588235	0
0.117647	0.117647
0	0
0	0.0588235
0.0588235	0.0588235
0	0.117647
0.0588235	0
0.117647	0.0588235
0.0588235	0.0588235
0	0.0588235
0	0.117647
0.117647	0.0588235
0.117647	0.0588235
0.0588235	0.0588235
0.117647	0.117647
0.0588235	0.0588235
0.117647	0.117647
0	0.176471
0.117647	0.176471
0.176471	0.117647
0	0.0588235
0.0588235	0.294118
0.0588235	0.117647
0.117647	0.117647
0.0588235	0.0588235
0.0588235	0.117647
0	0
0.0588235	0.0588235
0.0588235	0.176471
0.117647	0.0588235
0	0.0588235
0.235294	0.117647
0.117647	0.0588235
0.117647	0.117647
0.117647	0.0588235
0.176471	0
0.117647	0.117647
0.176471	0.0588235
0	0
0.117647	0
0	0.117647
0	0
0.0588235	0.0588235
0	0.0588235
0.0588235	0.176471
0	0.0588235
0.0588235	0
0.117647	0.117647
0.352941	0.176471
0.117647	0.0588235
0	0.0588235
0	0.0588235
0.0588235	0.117647
0.117647	0.0588235
0.117647	0.117647
0	0
0	0.0588235
0.0588235	0.117647
0.0588235	0.235294
0.0588235	0
0.117647	0.0588235
0	0.117647
0	0.0588235
0.0588235	0
0.0588235	0.0588235
0.0588235	0
0.0588235	0.0588235
0.0588235	0.117647
0.0588235	0.117647
0.117647	0.117647
0	0
0.117647	0
0.0588235	0.0588235
0	0.0588235
0.117647	0.0588235
0.117647	0
0	0.0588235
0	0.0588235
0.0588235	0.117647
0.0588235	0.0588235
0	0
0.0588235	0
0	0
0.0588235	0.0588235
0.0588235	0.0588235
0.117647	0.0588235
0.0588235	0.0588235
0	0.0588235
0.117647	0.0588235
0.0588235	0.0588235
0.0588235	0.0588235
0	0.117647
0.0588235	0.176471
0	0.0588235
0.0588235	0
0.0588235	0.0588235
0.117647	0
0.117647	0.117647
0	0.176471
0.117647	0.0588235
0	0.0588235
0.0588235	0.117647
0.0588235	0
0.117647	0.0588235
0	0.117647
0.117647	0.0588235
0.0588235	0
0	0.0588235
0.0588235	0
0.176471	0.176471
0.0588235	0.0588235
0.0588235	0.0588235
0	0
0.117647	0.235294
0.0588235	0.117647
0.235294	0.176471
0	0.0588235
0.117647	0.117647
0.0588235	0.117647
0.117647	0.0588235
0.0588235	0.0588235
0.0588235	0
0.0588235	0.0588235
0.0588235	0.0588235
0.0588235	0.176471
0.0588235	0
0.0588235	0.117647
0.0588235	0.0588235
0	0
0.0588235	0.0588235
0	0.117647
0.117647	0
0.176471	0.176471
0.176471	0.117647
0.117647	0.117647
0.0588235	0.0588235
0.0588235	0.0588235
0.235294	0.0588235
0.117647	0.0588235
0.117647	0.117647
0.176471	0.176471
0	0.176471
0.117647	0.176471
0.0588235	0.117647
0.117647	0.0588235
0.117647	0
0	0.0588235
0.176471	0.0588235
0	0
0.117647	0.0588235
0.117647	0
0.0588235	0
0.0588235	0.117647
0.0588235	0.117647
0	0.0588235
0	0
0.0588235	0.176471
0.0588235	0
0	0.0588235
0.0588235	0
0.0588235	0.117647
0.117647	0.176471
0.176471	0.0588235
0	0
0	0
0.0588235	0.117647
0.235294	0.117647
0.117647	0.0588235
0.0588235	0.0588235
0.117647	0.0588235
0.235294	0.117647
0	0
0.0588235	0.0588235
0.0588235	0
0.0588235	0.176471
0.117647	0.117647
0	0.0588235
0	0
0.117647	0.117647
0	0
0	0
0.117647	0.0588235
0.0588235	0.0588235
0.176471	0.117647
0.117647	0.0588235
0	0.0588235
0.0588235	0.117647
0.117647	0.0588235
0	0.0588235
0.117647	0
0	0
0	0.117647
0.0588235	0
0	0.0588235
0.117647	0.117647
0.0588235	0.176471
0.0588235	0.0588235
0.117647	0
0.117647	0.0588235
0.117647	0.176471
0.0588235	0.0588235
0.117647	0.117647
0	0.0588235
0.117647	0.117647
0.0588235	0
0.0588235	0.117647
0	0.117647
0	0
0.0588235	0.0588235
0.0588235	0.0588235
0	0
0.0588235	0
0	0.0588235
0.0588235	0.0588235
0	0
0	0.117647
0.0588235	0
0.0588235	0
0.176471	0.176471
0.0588235	0.117647
0.176471	0.176471
0.0588235	0.176471
0.117647	0.117647
0.117647	0.117647
0.117647	0.0588235
0	0.0588235
0.0588235	0
0.0588235	0.0588235
0.0588235	0.0588235
0.117647	0.117647
0	0.0588235
0.117647	0
0.0588235	0.117647
0	0.0588235
0.117647	0.0588235
0.176471	0.117647
0	0
0.117647	0.0588235
0.117647	0
0.0588235	0.117647
0	0.0588235
0.235294	0.117647
0.0588235	0.117647
0.0588235	0.0588235
0.0588235	0
0.0588235	0.0588235
0.117647	0.117647
0	0.117647
0.0588235	0
0.0588235	0.117647
0	0.0588235
0.117647	0.0588235
0	0.117647
0	0.0588235
0.0588235	0.0588235
0	0.0588235
0.176471	0.235294
0.0588235	0.0588235
0.0588235	0.117647
0.117647	0.0588235
0	0.117647
0.0588235	0.117647
0.176471	0.0588235
0.117647	0.0588235
0.0588235	0.117647
0.0588235	0.0588235
0	0
0.0588235	0
0.117647	0
0.0588235	0
0	0
0	0.0588235
0.0588235	0.0588235
0.0588235	0
0	0.0588235
0.117647	0.0588235
0	0.0588235
0.0588235	0
0.117647	0.0588235
0	0
0.0588235	0.0588235
0	0.0588235
0	0.117647
0.117647	0.0588235
0.0588235	0.0588235
0	0
0.117647	0.117647
0.0588235	0
0.117647	0.117647
0.235294	0.0588235
0	0
0.117647	0
0.117647	0.117647
0	0
0.0588235	0
0.117647	0.0588235
0.117647	0.176471
0	0.117647
0.0588235	0
0.117647	0
0.0588235	0.117647
0.176471	0.0588235
0.176471	0.0588235
0	0
0.176471	0.117647
0	0
0.117647	0.176471
0.0588235	0.294118
0.117647	0
0.117647	0.117647
0.0588235	0
0.0588235	0
0.117647	0.117647
0.0588235	0.0588235
0	0.0588235
0.0588235	0
0.0588235	0.117647
0.0588235	0.176471
0.0588235	0.117647
0	0.0588235
0.0588235	0.176471
0	0.0588235
0	0.117647
0	0.0588235
0	0.0588235
0	0
0	0.0588235
0.117647	0.117647
0.0588235	0.117647
0.0588235	0.117647
0.0588235	0
0	0.0588235
0.176471	0.117647
0	0.0588235
0.117647	0.117647
0.0588235	0.0588235
0.176471	0.0588235
0.0588235	0
0.0588235	0.117647
0	0
0	0.117647
0	0.0588235
0.117647	0.117647
0	0.0588235
0.0588235	0.117647
0.0588235	0.0588235
0	0.117647
0.0588235	0.0588235
0	0
0	0
0.0588235	0
0	0.0588235
0.0588235	0.0588235
0	0
0	0.117647
0.117647	0.0588235
0	0.0588235
0.0588235	0.117647
0.0588235	0.117647
0.117647	0.117647
0.176471	0.0588235
0.0588235	0.117647
0.0588235	0.0588235
0.0588235	0
0.117647	0
0.0588235	0.176471
0	0.0588235
0.0588235	0
0	0.0588235
0	0.0588235
0.0588235	0.0588235
0	0
0.0588235	0.0588235
0.117647	0.117647
0.0588235	0.0588235
0	0
0.117647	0.0588235
0	0.0588235
0.0588235	0.117647
0.117647	0.0588235
0.117647	0.117647
0.117647	0.176471
0.176471	0.117647
0.117647	0.0588235
0.0588235	0.117647
0.117647	0.0588235
0	0
0.0588235	0
0.117647	0.117647
0.0588235	0
0.0588235	0.117647
0.117647	0.0588235
0.0588235	0
0	0
0.0588235	0
0.0588235	0.0588235
0.117647	0.176471
0	0
0.176471	0.0588235
0.117647	0
0	0.0588235
0.0588235	0
0.0588235	0.117647
0	0
0.0588235	0.0588235
0	0
0.0588235	0.0588235
0.0588235	0.0588235
0.176471	0.0588235
0.0588235	0.0588235
0.0588235	0.0588235
0.235294	0.117647
0	0.0588235
0.0588235	0
0.117647	0.235294
0.117647	0.176471
0.117647	0.117647
0.0588235	0.0588235
0.0588235	0.176471
0.0588235	0
0.0588235	0.117647
0.0588235	0.0588235
0.0588235	0.176471
0.0588235	0
0.0588235	0
0	0.0588235
0	0.0588235
0.117647	0.117647
0.0588235	0.0588235
0	0
0.117647	0.117647
0	0
0.176471	0.117647
0.176471	0.117647
0.117647	0
0.176471	0.235294
0.0588235	0.0588235
0.0588235	0.0588235
0	0
0	0
0	0.117647
0.294118	0.117647
0	0.0588235
0.0588235	0.0588235
0.0588235	0.0588235
0.0588235	0.0588235
0.117647	0.117647
0	0.117647
0.117647	0.117647
0.176471	0.117647
0.0588235	0
0.0588235	0.117647
0.0588235	0
0	0.0588235
0	0.117647
0.117647	0.0588235
0	0.0588235
0.0588235	0.176471
0	0.0588235
0	0.0588235
0.0588235	0.0588235
0.0588235	0.0588235
0	0.0588235
0.0588235	0.0588235
0.117647	0.0588235
0.117647	0.117647
0	0
0.0588235	0.117647
0.235294	0.176471
0.117647	0
0.0588235	0.0588235
0	0
0.176471	0
0.0588235	0.0588235
0	0.0588235
0.0588235	0.117647
0	0
0.0588235	0.117647
0.117647	0
0	0.0588235
0	0
0.117647	0.294118
0.117647	0.117647
0.0588235	0
0	0
0	0
0.176471	0.117647
0.0588235	0.117647
0.117647	0
0.0588235	0.0588235
0	0.235294
0.117647	0.117647
0	0.117647
0.117647	0.0588235
0.117647	0
0	0
0.117647	0
0	0.0588235
0.117647	0.0588235
0.0588235	0
0.0588235	0.176471
0.0588235	0.0588235
0.0588235	0
0.176471	0.235294
0.0588235	0.0588235
0.0588235	0.0588235
0.0588235	0.117647
0.0588235	0.117647
0.0588235	0.117647
0	0
0.117647	0.117647
0.176471	0.176471
0.0588235	0.0588235
0	0.117647
0.0588235	0.117647
0.0588235	0.0588235
0.0588235	0.0588235
0	0.0588235
0.117647	0.117647
0.117647	0
0	0.176471
0	0.117647
0	0
0.235294	0.176471
0.117647	0.0588235
0	0.0588235
0	0
0	0.0588235
0	0.0588235
0.0588235	0.0588235
0.176471	0.176471
0.117647	0.117647
0.117647	0.117647
0.0588235	0
0.0588235	0.117647
0.0588235	0.0588235
0	0.0588235
0.0588235	0
0	0.117647
0	0
0.235294	0.117647
0.117647	0.0588235
0	0.117647
0.176471	0.117647
0.0588235	0.0588235
0.0588235	0
0.0588235	0.0588235
0.0588235	0.176471
0	0
0	0.117647
0.117647	0
0.117647	0.117647
0.0588235	0.117647
0.0588235	0.0588235
0.117647	0
0.0588235	0.176471
0.0588235	0
0.0588235	0.117647
0	0
0.235294	0.0588235
0	0
0	0
0	0.0588235
0.176471	0.0588235
0.0588235	0.0588235
0.117647	0.117647
0	0
0	0.0588235
0.117647	0.0588235
0	0.117647
0.117647	0.176471
0	0.0588235
0.0588235	0.117647
0	0.117647
0.0588235	0
0.117647	0.117647
0.0588235	0.117647
0	0
0.176471	0.117647
0	0.0588235
0	0.0588235
0.117647	0.0588235
0	0.117647
0	0.0588235
0.176471	0.117647
0.0588235	0
0.0588235	0
0.0588235	0
0	0
0	0
0	0.0588235
0.0588235	0.0588235
0	0.117647
0.176471	0.0588235
0	0.0588235
0.0588235	0.0588235
0.0588235	0
0	0.0588235
0.176471	0.0588235
0.117647	0.0588235
0.0588235	0
0.0588235	0.117647
0.0588235	0.0588235
0.117647	0.117647
0	0.117647
0	0.0588235
0.117647	0.0588235
0.0588235	0
0.0588235	0.117647
0.117647	0.117647
0	0.0588235
0.117647	0
0.0588235	0.0588235
0.0588235	0.0588235
0	0
0	0.0588235
0.0588235	0
0.0588235	0.0588235
0	0
0	0.0588235
0	0
0.0588235	0.0588235
0.117647	0
0	0
0.0588235	0.0588235
0.0588235	0.176471
0.117647	0.0588235
0.0588235	0.0588235
0.0588235	0.117647
0.0588235	0.117647
0.0588235	0.117647
0.0588235	0
0.0588235	0
0.0588235	0.0588235
0.117647	0.117647
0.117647	0.0588235
0	0.235294
0.0588235	0.117647
0.0588235	0.176471
0	0.0588235
0.0588235	0.0588235
0.0588235	0.117647
0.0588235	0.117647
0.0588235	0.0588235
0.0588235	0.235294
0.294118	0.0588235
0	0.0588235
0.0588235	0.0588235
0.176471	0
0.0588235	0.176471
0.117647	0
0	0.0588235
0.176471	0.0588235
0.117647	0.0588235
0	0.0588235
0.0588235	0
0	0
0.0588235	0.0588235
0.176471	0.117647
0.0588235	0
0	0
0.117647	0.117647
0.235294	0.117647
0.0588235	0.0588235
0.176471	0.0588235
0	0.0588235
0.117647	0.0588235
0.176471	0.117647
0.0588235	0.0588235
0.0588235	0
0.117647	0.0588235
0.117647	0
0.0588235	0.0588235
0.0588235	0.0588235
0.0588235	0.0588235
0.117647	0.0588235
0.117647	0.0588235
0.0588235	0.117647
0.0588235	0.117647
0.176471	0.0588235
0.176471	0.176471
0.176471	0.176471
0.117647	0
0.0588235	0.0588235
0.117647	0.0588235
0.0588235	0.0588235
0.0588235	0.0588235
0	0
0.0588235	0
0	0
0.176471	0
0	0.117647
0.0588235	0.117647
0.117647	0
0	0.117647
0.117647	0.0588235
0.0588235	0.0588235
0	0
0.0588235	0
0.0588235	0
0	0
0.0588235	0.117647
0.117647	0.0588235
0	0.0588235
0.0588235	0.0588235
0.117647	0.0588235
0.0588235	0.0588235
0.176471	0.0588235
0	0.117647
0.0588235	0
0.0588235	0
0.0588235	0.0588235
0.176471	0.117647
0.117647	0.0588235
0.117647	0.0588235
0.117647	0.117647
0	0.0588235
0.117647	0.117647
0.0588235	0.176471
0.0588235	0
0	0.117647
0.117647	0
0.0588235	0.117647
0.0588235	0.176471
0	0
0.176471	0.117647
0	0.0588235
0.0588235	0
0.117647	0
0	0.176471
0.117647	0.0588235
0.294118	0.176471
0.176471	0.117647
0.0588235	0.0588235
0	0
0.117647	0.0588235
0.117647	0.0588235
0.0588235	0.117647
0.117647	0.0588235
0	0.0588235
0	0.117647
0.117647	0.117647
0.294118	0.235294
0.117647	0
0.0588235	0.0588235
0.0588235	0
0.117647	0.0588235
0.176471	0.0588235
0.117647	0.0588235
0.176471	0.117647
0	0
0	0.176471
0	0.176471
0.0588235	0.0588235
0.176471	0.117647
0.117647	0.176471
0.0588235	0.0588235
0.117647	0.176471
0	0.117647
0.117647	0
0.0588235	0.0588235
0.117647	0.117647
0.117647	0.0588235
0.0588235	0
0	0.176471
0.0588235	0.0588235
0.0588235	0.0588235
0.0588235	0.117647
0.0588235	0.0588235
0.0588235	0
0	0
0	0.0588235
0	0
0	0
0	0
0.0588235	0.117647
0	0
0.117647	0.176471
0.0588235	0.117647
0.176471	0.0588235
0.0588235	0
0.176471	0.0588235
0.117647	0.117647
0	0.0588235
0.0588235	0.117647
0.176471	0.0588235
0.117647	0.0588235
0	0.0588235
0.0588235	0.0588235
0.117647	0.0588235
0.0588235	0.0588235
0.0588235	0.117647
0.0588235	0.0588235
0.0588235	0.0588235
0.117647	0
0.0588235	0.117647
0	0.0588235
0.176471	0.0588235
0.117647	0.117647
0.0588235	0.117647
0.0588235	0.176471
0.117647	0.176471
0.235294	0.176471
0	0.117647
0.0588235	0.0588235
0	0
0.0588235	0
0.117647	0.117647
0	0.0588235
0.0588235	0.0588235
0.0588235	0
0.176471	0.0588235
0.117647	0.0588235
0.117647	0.0588235
0	0.0588235
0	0.176471
0.117647	0
0.117647	0.176471
0	0.0588235
0.0588235	0.0588235
0.117647	0.235294
0	0
0.117647	0.117647
0.0588235	0.117647
0.117647	0
0.117647	0
0.0588235	0.0588235
0	0.117647
0.0588235	0.0588235
0.0588235	0.117647
0.0588235	0
0	0.0588235
0.117647	0.176471
0.0588235	0.0588235
0	0.0588235
0	0
0	0.0588235
0.117647	0.0588235
0.0588235	0.117647
0.117647	0.176471
0.0588235	0.117647
0.117647	0.176471
0	0
0.0588235	0.0588235
0.176471	0.117647
0.117647	0
0.117647	0
0.176471	0.0588235
0	0.0588235
0	0.0588235
0.0588235	0.0588235
0.117647	0
0.0588235	0.0588235
0.0588235	0
0.0588235	0.117647
0.117647	0.0588235
0	0.0588235
0.117647	0.117647
0.176471	0.117647
0.0588235	0.0588235
0.117647	0.117647
0.117647	0
0.117647	0.117647
0.117647	0.0588235
0	0
0	0.0588235
0.0588235	0.176471
0.176471	0.176471
0	0
0.0588235	0.0588235
0.176471	0
0	0.0588235
0.117647	0.117647
0.0588235	0.117647
0	0.0588235
0	0
0.235294	0.117647
0.117647	0.176471
0	0.117647
0.0588235	0
0.0588235	0.0588235
0.117647	0.176471
0.117647	0.0588235
0.0588235	0
0	0.0588235
0	0.117647
0.117647	0.117647
0.117647	0.0588235
0.0588235	0.0588235
0.117647	0.0588235
0.117647	0
0	0
0.117647	0.0588235
0	0
0.117647	0
0.0588235	0.0588235
0.176471	0.117647
0.176471	0.117647
0.176471	0.176471
0.0588235	0
0.0588235	0.117647
0	0
0.0588235	0.0588235
0.117647	0
0	0
0.117647	0.0588235
0	0.0588235
0.0588235	0
0	0.0588235
0.117647	0.0588235
0.0588235	0.0588235
0	0.0588235
0.0588235	0.0588235
0	0.176471
0.176471	0.0588235
0.0588235	0.0588235
0.0588235	0.0588235
0.117647	0.0588235
0.0588235	0.0588235
0.235294	0.117647
0.117647	0
0.117647	0.0588235
0.0588235	0
0.0588235	0
0.0588235	0
0.176471	0.0588235
0	0
0.117647	0.0588235
0.117647	0
0.176471	0.117647
0.117647	0.176471
0.117647	0
0.0588235	0.0588235
0.0588235	0.0588235
0.117647	0
0	0.0588235
0	0
0	0.117647
0.117647	0.0588235
0.117647	0.176471
0.0588235	0.117647
0.176471	0.0588235
0	0.0588235
0.0588235	0.117647
0.0588235	0
0	0.176471
0	0
0	0.176471
0	0.117647
0.0588235	0.0588235
0.0588235	0
0.0588235	0.0588235
0.176471	0.0588235
0.117647	0.117647
0.0588235	0
0.0588235	0.235294
0	0.0588235
0	0.0588235
0.117647	0.117647
0.0588235	0
0.117647	0.0588235
0.117647	0
0.0588235	0
0.117647	0.0588235
0.117647	0.117647
0.0588235	0.117647
0.117647	0.117647
0.117647	0.176471
0.117647	0
0	0.0588235
0	0.0588235
0	0.0588235
0.117647	0.235294
0.176471	0.176471
0.0588235	0.0588235
0	0
0.176471	0
0.0588235	0.0588235
0.0588235	0.0588235
0.176471	0.117647
0.117647	0
0.0588235	0.117647
0	0
0.176471	0.0588235
0	0.0588235
0	0.0588235
0.0588235	0.0588235
0.117647	0
0.176471	0.117647
0.176471	0.117647
0	0
0	0.0588235
0.117647	0.176471
0.0588235	0.0588235
0.0588235	0.176471
0	0.0588235
0.0588235	0.0588235
0	0.0588235
0.117647	0.117647
0.117647	0.117647
0.0588235	0.0588235
0.0588235	0.0588235
0.0588235	0.117647
0	0.117647
0	0.0588235
0.0588235	0.117647
0.0588235	0
0.117647	0.0588235
0	0
0.0588235	0.117647
0.117647	0.0588235
0	0
0	0
0.0588235	0.117647
0	0
0.117647	0.0588235
0.117647	0.117647
0.117647	0.0588235
0	0.0588235
0	0.117647
0.0588235	0
0.176471	0
0.117647	0.0588235
0.0588235	0.0588235
0.0588235	0.117647
0.0588235	0
0	0.0588235
0	0.0588235
0.0588235	0.0588235
0.0588235	0.117647
0.117647	0
0.0588235	0
0.0588235	0.176471
0.176471	0.117647
0.117647	0.0588235
0.117647	0.176471
0	0.0588235
0	0
0	0
0.0588235	0.0588235
0.0588235	0.176471
0.0588235	0.117647
0.0588235	0.0588235
0.117647	0.117647
0.117647	0.117647
0.235294	0.117647
0	0.176471
0.0588235	0
0	0.176471
0.117647	0.294118
0.117647	0.0588235
0.117647	0.0588235
0	0
0	0.0588235
0.117647	0
0.0588235	0
0.0588235	0
0.117647	0
0	0.117647
0.117647	0.0588235
0.0588235	0.0588235
0	0.0588235
0.0588235	0.117647
0.0588235	0.117647
0.0588235	0
0.176471	0.117647
0.0588235	0.0588235
0.117647	0
0.0588235	0
0.0588235	0.0588235
0.117647	0.0588235
0.0588235	0.0588235
0.0588235	0.0588235
0	0
0	0.0588235
0	0.176471
0	0.0588235
0.0588235	0.117647
0.117647	0.235294
0.117647	0.117647
0.0588235	0.117647
0	0.0588235
0.0588235	0.0588235
0.0588235	0
0.0588235	0.0588235
0	0
0	0.0588235
0	0.176471
0	0
0.0588235	0.176471
0.0588235	0.0588235
0.176471	0.0588235
0.0588235	0.117647
0.0588235	0.0588235
0.117647	0.117647
0	0
0	0.0588235
0.0588235	0.0588235
0.117647	0.0588235
0.0588235	0.0588235
0	0.0588235
0.0588235	0
0.0588235	0.0588235
0.117647	0.117647
0.117647	0
0	0.117647
0.0588235	0.0588235
0.0588235	0
0.0588235	0.117647
0.0588235	0.0588235
0.0588235	0.117647
0.176471	0.0588235
0	0.117647
0.0588235	0.0588235
0.117647	0
0.0588235	0.117647
0	0.0588235
0.117647	0.117647
0.0588235	0.117647
0.117647	0.0588235
0	0.0588235
0.0588235	0.0588235
0.0588235	0
0.0588235	0.0588235
0	0.0588235
0.0588235	0.0588235
0.0588235	0.176471
0.117647	0.176471
0.117647	0.176471
0	0
0.0588235	0.0588235
0	0.117647
0.0588235	0
0.0588235	0.0588235
0.117647	0.0588235
0.117647	0
0.117647	0.0588235
0.117647	0
0	0
0.0588235	0.176471
0.117647	0
0.0588235	0.117647
0.0588235	0.176471
0	0.117647
0.0588235	0
0.0588235	0.0588235
0.117647	0.117647
0	0
0.0588235	0
0.117647	0
0.0588235	0
0.0588235	0
0.117647	0.0588235
0.0588235	0.0588235
0.0588235	0.0588235
0	0.117647
0.117647	0
0.0588235	0.0588235
0.117647	0.0588235
0.0588235	0.176471
0.117647	0.117647
0.0588235	0.0588235
0.117647	0.117647
0.0588235	0.0588235
0.0588235	0.117647
0.0588235	0.0588235
0	0
0.235294	0.0588235
0	0.0588235
0.117647	0
0	0.0588235
0	0.176471
0	0
0.235294	0.0588235
0.117647	0
0	0.117647
0.176471	0.0588235
0.0588235	0.117647
0.117647	0.0588235
0	0.0588235
0.117647	0
0.0588235	0.0588235
0	0.0588235
0.0588235	0
0	0
0.176471	0.0588235
0	0
0	0.0588235
0.0588235	0.0588235
0.117647	0.0588235
0.117647	0
0.0588235	0
0.0588235	0
0	0.0588235
0.0588235	0.176471
0	0
0.117647	0
0.176471	0.0588235
0.0588235	0.0588235
0.0588235	0.0588235
0.0588235	0.117647
0.176471	0.0588235
0.176471	0.0588235
0.0588235	0
0	0
0.0588235	0.0588235
0.117647	0.0588235
0.117647	0.0588235
0.117647	0.117647
0	0.0588235
0.0588235	0
0	0
0.117647	0
0.0588235	0.0588235
0.117647	0.0588235
0.0588235	0.0588235
0	0.117647
0.176471	0.117647
0	0
0	0.117647
0.0588235	0.117647
0.0588235	0.0588235
0.0588235	0.0588235
0	0.0588235
0	0.0588235
0.0588235	0.0588235
0	0.0588235
0.0588235	0.0588235
0	0.117647
0	0.117647
0.117647	0.0588235
0.0588235	0
0	0.0588235
0.0588235	0.0588235
0.117647	0.117647
0.117647	0
0.0588235	0
0.0588235	0.0588235
0	0
0.117647	0.0588235
0.0588235	0
0.117647	0.117647
0	0.117647
0.117647	0
0.0588235	0.0588235
0.0588235	0.117647
0.176471	0
0.0588235	0.0588235
0	0
0.0588235	0.0588235
0.0588235	0.176471
0.0588235	0
0.0588235	0
0.176471	0.117647
0	0.117647
0.0588235	0.117647
0.117647	0.117647
0.0588235	0.176471
0.0588235	0.0588235
0.0588235	0
0	0
0	0.117647
0.117647	0
0	0
0.235294	0.117647
0.235294	0.176471
0.176471	0.0588235
0.117647	0.0588235
0.0588235	0
0.117647	0.117647
0.235294	0.117647
0.0588235	0
0	0
0	0.117647
0.0588235	0.0588235
0.0588235	0.0588235
0.0588235	0.0588235
0.0588235	0.0588235
0.117647	0.0588235
0	0
0	0
0.117647	0.117647
0.0588235	0.117647
0.117647	0.0588235
0.0588235	0.117647
0	0
0.294118	0.0588235
0.176471	0.235294
0.117647	0.117647
0.117647	0.0588235
0	0.0588235
0.117647	0.117647
0.0588235	0.0588235
0.0588235	0
0	0
0.235294	0.117647
0.0588235	0.176471
0.0588235	0.0588235
0.117647	0.117647
0	0
0	0.0588235
0.117647	0.0588235
0.0588235	0.0588235
0.0588235	0.176471
0	0
0.117647	0.0588235
0.0588235	0
0.0588235	0
0.0588235	0.0588235
0	0
0	0.0588235
0.0588235	0.117647
0.117647	0.176471
0.0588235	0
0.117647	0
0.0588235	0.0588235
0.0588235	0
0	0.117647
0.117647	0.0588235
0.0588235	0
0.0588235	0
0.117647	0.0588235
0.0588235	0
0.0588235	0.117647
0.0588235	0
0.117647	0
0.0588235	0.0588235
0.0588235	0.0588235
0.0588235	0.117647
0.117647	0
0.235294	0.117647
0.0588235	0
0.0588235	0.0588235
0.117647	0.0588235
0.0588235	0
0.117647	0
0	0.117647
0	0.0588235
0.117647	0.0588235
0.0588235	0.0588235
0.0588235	0.0588235
0	0
0	0.117647
0.0588235	0
0.117647	0.0588235
0.117647	0.0588235
0.0588235	0.117647
0.0588235	0
0.0588235	0.0588235
0.0588235	0
0	0
0	0
0.0588235	0
0	0.117647
0.0588235	0
0.117647	0.0588235
0.0588235	0.0588235
0.117647	0
0	0
0.0588235	0.176471
0	0
0	0
0	0.176471
0.117647	0.117647
0.0588235	0
0.0588235	0.0588235
0.235294	0.0588235
0.117647	0.0588235
0.0588235	0.0588235
0.0588235	0.0588235
0.0588235	0.0588235
0.176471	0.176471
0.117647	0.0588235
0.176471	0.0588235
0.117647	0.0588235
0.117647	0.117647
0	0.0588235
0.0588235	0
0.0588235	0.0588235
0.117647	0.0588235
0.0588235	0.0588235
0.0588235	0.0588235
0.117647	0.117647
0.117647	0.117647
0	0
0.0588235	0.0588235
0.0588235	0.0588235
0.0588235	0
0.176471	0.176471
0	0
0.0588235	0
0.176471	0.235294
0	0.117647
0	0
0.176471	0.176471
0.0588235	0.176471
0	0.0588235
0.0588235	0.0588235
0.235294	0.117647
0	0
0	0
0.117647	0.0588235
0	0
0.0588235	0
0.0588235	0.117647
0.0588235	0.176471
0.0588235	0.176471
0.0588235	0
0.117647	0.0588235
0.235294	0.117647
0.176471	0.0588235
0.176471	0
0.0588235	0.117647
0.0588235	0.0588235
0	0.0588235
0	0
0.235294	0.117647
0	0.0588235
0.117647	0
0.117647	0.117647
0	0.117647
0.176471	0.176471
0.117647	0
0	0.0588235
0.117647	0.176471
0	0
0.0588235	0.117647
0.0588235	0.117647
0.0588235	0.176471
0.117647	0
0	0
0.176471	0.0588235
0.0588235	0.294118
0.117647	0.0588235
0.0588235	0.117647
0.0588235	0
0.0588235	0.117647
0.0588235	0.0588235
0	0
0	0.0588235
0.117647	0.176471
0.0588235	0.176471
0.0588235	0.0588235
0.0588235	0.176471
0.117647	0.117647
0.0588235	0.0588235
0.117647	0.0588235
0.0588235	0.117647
0.117647	0.0588235
0	0.0588235
0.176471	0.235294
0.0588235	0.0588235
0.117647	0
0.176471	0.117647
0.117647	0.0588235
0.117647	0
0.0588235	0.0588235
0.0588235	0.0588235
0.0588235	0.0588235
0	0.0588235
0.0588235	0.0588235
0	0.0588235
0.176471	0
0.176471	0.0588235
0	0.0588235
0.117647	0.0588235
0.0588235	0.0588235
0.0588235	0.0588235
0.0588235	0.0588235
0.117647	0.117647
0	0.117647
0.117647	0.0588235
0.0588235	0.117647
0.117647	0.0588235
0	0
0.176471	0.0588235
0.0588235	0.176471
0.0588235	0
0.0588235	0.117647
0.176471	0.0588235
0.176471	0
0.117647	0
0.0588235	0.0588235
0	0.0588235
0.0588235	0.0588235
0.0588235	0
0	0.117647
0.117647	0.117647
0.0588235	0.0588235
0.0588235	0.176471
0.117647	0
0.117647	0.117647
0.0588235	0.0588235
0.117647	0.0588235
0.0588235	0.0588235
0.0588235	0.176471
0.0588235	0.0588235
0.0588235	0
0.0588235	0
0.0588235	0.117647
0.117647	0.0588235
0.117647	0
0.0588235	0.0588235
0.0588235	0
0.0588235	0.117647
0.0588235	0.176471
0.0588235	0.0588235
0	0
0.117647	0.117647
0	0.0588235
0.176471	0.0588235
0.0588235	0.117647
0	0
0	0
0.0588235	0
0	0.0588235
0.117647	0.117647
0	0
0.0588235	0.117647
0.117647	0
0	0.0588235
0.176471	0.176471
0.0588235	0
0.0588235	0.0588235
0	0
0.176471	0.117647
0.117647	0.117647
0	0
0	0.0588235
0.0588235	0.0588235
0.0588235	0.0588235
0.117647	0.117647
0.0588235	0
0.117647	0
0.0588235	0.0588235
0.0588235	0.117647
0.0588235	0
0.0588235	0.0588235
0.117647	0.0588235
0.117647	0.117647
0.117647	0.117647
0.117647	0
0.0588235	0.117647
0.117647	0.0588235
0	0.117647
0.0588235	0.117647
0	0.117647
0.117647	0.117647
0.0588235	0
0	0.117647
0.0588235	0.0588235
0.117647	0
0	0.117647
0	0.117647
0.0588235	0.0588235
0.117647	0.117647
0.0588235	0
0	0.117647
0.176471	0.117647
0	0.0588235
0	0
0.117647	0
0.0588235	0
0.0588235	0.0588235
0.0588235	0.117647
0.0588235	0.117647
0.0588235	0
0.0588235	0.0588235
0	0.0588235
0	0
0.0588235	0.0588235
0.0588235	0.0588235
0.117647	0.176471
0.0588235	0
0.0588235	0.117647
0	0
0.0588235	0.117647
0.0588235	0.117647
0	0.176471
0	0.0588235
0.0588235	0.0588235
0	0.0588235
0	0
0	0
0	0
0	0.0588235
0.117647	0
0.117647	0.0588235
0	0.0588235
0	0.176471
0	0
0.0588235	0
0.176471	0.0588235
0.0588235	0.117647
0.176471	0.0588235
0.117647	0.0588235
0.117647	0
0	0.117647
0.0588235	0.0588235
0.294118	0.0588235
0.117647	0
0.0588235	0
0.0588235	0.0588235
0.117647	0
0.117647	0.117647
0.117647	0.0588235
0	0
0.0588235	0
0.0588235	0
0.117647	0.117647
0.0588235	0.176471
0	0.0588235
0.117647	0.176471
0.117647	0.176471
0.0588235	0.117647
0	0.0588235
0.0588235	0.0588235
0	0
0	0
0.235294	0.117647
0.0588235	0.117647
0.117647	0.0588235
0.0588235	0.117647
0.176471	0.117647
0.235294	0.0588235
0.117647	0
0	0
0	0
0	0.0588235
0.176471	0.235294
0.0588235	0.0588235
0	0.0588235
0	0.0588235
0	0.0588235
0.0588235	0.117647
0	0
0.117647	0.176471
0	0.0588235
0	0
0	0.176471
0	0.0588235
0.176471	0.0588235
0.0588235	0.176471
0.0588235	0
0.0588235	0
0.117647	0.176471
0.0588235	0.117647
0.117647	0.117647
0.117647	0.0588235
0.176471	0.117647
0	0
0.117647	0.117647
0.117647	0
0.0588235	0
0.0588235	0.176471
0	0.0588235
0.176471	0.117647
0.0588235	0
0.117647	0.117647
0.117647	0
0	0.117647
0.0588235	0.176471
0.176471	0.176471
0.0588235	0.0588235
0.117647	0.0588235
0.0588235	0
0	0.0588235
0.0588235	0.0588235
0.0588235	0
0.117647	0.117647
0.0588235	0.0588235
0.0588235	0
0.0588235	0
0	0
0.117647	0
0.0588235	0.0588235
0	0
0.0588235	0
0	0.0588235
0.117647	0.0588235
0.0588235	0.0588235
0.117647	0.0588235
0.0588235	0
0.0588235	0.117647
0	0.0588235
0.235294	0
0	0.0588235
0	0.117647
0.117647	0.0588235
0.0588235	0.0588235
0	0.0588235
0.0588235	0.0588235
0.0588235	0.0588235
0.235294	0.176471
0.117647	0.0588235
0.176471	0.0588235
0.0588235	0.235294
0.0588235	0.0588235
0.176471	0.117647
0.0588235	0
0.0588235	0.0588235
0.0588235	0.176471
0.0588235	0.0588235
0.0588235	0.117647
0.0588235	0.0588235
0	0
0	0.0588235
0	0.117647
0.0588235	0.176471
0	0
0.0588235	0
0.0588235	0.117647
0	0.117647
0	0.0588235
0.117647	0.176471
0	0
0.0588235	0
0.235294	0.117647
0.0588235	0.0588235
0	0.117647
0	0
0.176471	0.176471
0.117647	0.117647
0.176471	0
0.0588235	0.0588235
0.117647	0.0588235
0.0588235	0.176471
0.0588235	0.0588235
0	0
0.117647	0.0588235
0.0588235	0
0	0
0.0588235	0.0588235
0.0588235	0.176471
0	0.117647
0.0588235	0.117647
0.176471	0.0588235
0.0588235	0
0	0.0588235
0.117647	0.0588235
0	0.117647
0	0
0.0588235	0.0588235
0.0588235	0
0.0588235	0
0.0588235	0.117647
0.235294	0.0588235
0	0
0.0588235	0.0588235
0.117647	0.117647
0	0.117647
0.0588235	0.176471
0.0588235	0
0.0588235	0.235294
0.117647	0
0.176471	0.176471
0.0588235	0
0.117647	0
0.0588235	0.0588235
0.117647	0.0588235
0.0588235	0.0588235
0	0.0588235
0.0588235	0
0.117647	0.117647
0	0
0.0588235	0.0588235
0	0.176471
0.294118	0.0588235
0.0588235	0.117647
0	0
0.0588235	0.117647
0	0.117647
0.0588235	0.117647
0.117647	0
0.0588235	0.176471
0.0588235	0.117647
0.117647	0.117647
0	0
0.117647	0.0588235
0	0.117647
0.0588235	0.0588235
0	0.0588235
0.0588235	0.117647
0.117647	0.0588235
0	0
0.0588235	0.176471
0.117647	0.117647
0	0
0.117647	0.0588235
0.0588235	0.0588235
0.117647	0.117647
0.0588235	0.0588235
0	0.0588235
0.0588235	0.0588235
0.117647	0.117647
0.117647	0
0.0588235	0.117647
0	0.0588235
0	0.176471
0.176471	0.117647
0	0.0588235
0.0588235	0.0588235
0	0
0.0588235	0.117647
0.0588235	0.0588235
0	0
0.0588235	0.0588235
0.0588235	0.117647
0.0588235	0
0.0588235	0
0.0588235	0.117647
0.235294	0
0	0
0.0588235	0.0588235
0	0
0.176471	0.0588235
0	0.117647
0.0588235	0
0	0
0.176471	0.0588235
0.0588235	0.0588235
0.235294	0.0588235
0.117647	0.0588235
0	0.0588235
0.0588235	0.0588235
0.235294	0.176471
0.117647	0.0588235
0.176471	0
0.0588235	0
0.117647	0
0	0.0588235
0	0.0588235
0	0.176471
0.0588235	0.117647
0	0.117647
0.0588235	0.0588235
0.0588235	0.0588235
0.176471	0.0588235
0.0588235	0.0588235
0	0
0.0588235	0.117647
0	0
0	0.117647
0	0
0	0
0.0588235	0
0.117647	0.117647
0.0588235	0.0588235
0.0588235	0
0	0
0.0588235	0.0588235
0.0588235	0.117647
0	0.117647
0	0.117647
0	0.0588235
0.176471	0.0588235
0	0.0588235
0	0.0588235
0.117647	0.117647
0.0588235	0.0588235
0.176471	0.117647
0.0588235	0
0.0588235	0.0588235
0.117647	0
0.176471	0.117647
0.0588235	0.117647
0.176471	0.0588235
0	0.0588235
0.176471	0.0588235
0.0588235	0
0.117647	0.117647
0	0
0.0588235	0.176471
0.117647	0.0588235
0.0588235	0.117647
0.0588235	0
0.0588235	0.0588235
0.0588235	0.117647
0	0
0.117647	0.0588235
0.0588235	0.235294
0.117647	0.0588235
0.0588235	0.294118
0.235294	0.0588235
0	0
0.117647	0
0.0588235	0.0588235
0	0
0.176471	0.176471
0.176471	0
0.0588235	0
0.176471	0.0588235
0.0588235	0.117647
0.0588235	0
0	0
0.117647	0.0588235
0	0.0588235
0.0588235	0.176471
0	0.0588235
0.0588235	0.0588235
0	0.0588235
0	0.0588235
0	0
0.0588235	0.0588235
0.117647	0
0.0588235	0.0588235
0.0588235	0.0588235
0.0588235	0
0.117647	0.176471
0.0588235	0.117647
0	0.117647
0.294118	0.0588235
0.176471	0.0588235
0	0.0588235
0.176471	0.117647
0.117647	0.0588235
0.294118	0.117647
0.0588235	0.0588235
0	0
0.0588235	0.235294
0.0588235	0.176471
0.117647	0.117647
0	0.117647
0.117647	0
0.176471	0.0588235
0.0588235	0.117647
0.0588235	0.117647
0.117647	0.0588235
0.0588235	0
0.117647	0.0588235
0.0588235	0
0.117647	0.117647
0.117647	0.0588235
0	0.0588235
0.0588235	0.117647
0.117647	0.117647
0.176471	0.0588235
0.0588235	0.0588235
0.117647	0
0.0588235	0.0588235
0.176471	0.117647
0.0588235	0
0	0.0588235
[truncated: 108,001 more rows]

## Sheet: Extended data 7D_Different ON
Shuffled AB	Shuffled HC2B	Real Overlap AB	Real Overlap HC2B
0	0	0.294118	0.0588235
0	0	0.363636	0.272727
0.0588235	0.0588235	0.176471	0.0588235
0.117647	0.117647	0.294118	0.235294
0	0	0.3	0.2
0.117647	0.117647	0.26087	0.173913
0.117647	0.117647	0.25	0
0	0	0.258065	0.193548
0	0	0.272727	0.272727
0.0588235	0.0588235	0.261905	0.238095
0.117647	0.117647	0.25	0.3125
0	0
0.0588235	0.0588235
0	0
0.0588235	0.0588235
0.117647	0.117647
0.117647	0.117647
0.0588235	0.0588235
0.117647	0.117647
0	0
0.117647	0.117647
0.0588235	0.0588235
0.176471	0.176471
0.0588235	0.0588235
0.117647	0.117647
0.0588235	0.0588235
0.117647	0.117647
0.0588235	0.0588235
0.0588235	0.0588235
0	0
0.0588235	0.0588235
0.176471	0.176471
0.0588235	0.0588235
0.117647	0.117647
0.117647	0.117647
0	0
0.0588235	0.0588235
0.235294	0.235294
0.176471	0.176471
0.0588235	0.0588235
0.117647	0.117647
0.0588235	0.0588235
0	0
0.0588235	0.0588235
0.0588235	0.0588235
0	0
0	0
0.0588235	0.0588235
0	0
0.117647	0.117647
0.117647	0.117647
0	0
0.0588235	0.0588235
0.0588235	0.0588235
0.0588235	0.0588235
0.176471	0.176471
0.117647	0.117647
0.0588235	0.0588235
0	0
0	0
0.117647	0.117647
0.0588235	0.0588235
0.0588235	0.0588235
0.117647	0.117647
0.117647	0.117647
0.0588235	0.0588235
0	0
0.117647	0.117647
0.0588235	0.0588235
0.117647	0.117647
0	0
0.117647	0.117647
0.0588235	0.0588235
0	0
0.176471	0.176471
0	0
0.0588235	0.0588235
0.117647	0.117647
0.117647	0.117647
0.0588235	0.0588235
0.235294	0.235294
0.176471	0.176471
0.117647	0.117647
0.0588235	0.0588235
0.176471	0.176471
0.117647	0.117647
0	0
0.0588235	0.0588235
0.0588235	0.0588235
0.117647	0.117647
0.0588235	0.0588235
0.0588235	0.0588235
0.0588235	0.0588235
0.117647	0.117647
0.0588235	0.0588235
0.0588235	0.0588235
0.117647	0.117647
0.117647	0.117647
0	0
0.0588235	0.0588235
0.117647	0.117647
0.294118	0.294118
0.117647	0.117647
0	0
0.0588235	0.0588235
0.117647	0.117647
0.176471	0.176471
0	0
0	0
0.0588235	0.0588235
0.117647	0.117647
0.117647	0.117647
0.0588235	0.0588235
0.0588235	0.0588235
0.0588235	0.0588235
0.117647	0.117647
0	0
0	0
0.0588235	0.0588235
0.117647	0.117647
0.235294	0.235294
0.117647	0.117647
0	0
0.176471	0.176471
0	0
0.176471	0.176471
0.117647	0.117647
0	0
0.0588235	0.0588235
0.117647	0.117647
0	0
0.0588235	0.0588235
0.0588235	0.0588235
0.117647	0.117647
0.0588235	0.0588235
0.0588235	0.0588235
0.0588235	0.0588235
0.0588235	0.0588235
0.117647	0.117647
0	0
0.117647	0.117647
0.0588235	0.0588235
0.117647	0.117647
0	0
0.0588235	0.0588235
0.117647	0.117647
0.0588235	0.0588235
0	0
0.117647	0.117647
0.0588235	0.0588235
0.0588235	0.0588235
0.0588235	0.0588235
0.117647	0.117647
0	0
0.0588235	0.0588235
0.117647	0.117647
0.176471	0.176471
0.0588235	0.0588235
0.0588235	0.0588235
0.117647	0.117647
0.0588235	0.0588235
0.0588235	0.0588235
0.0588235	0.0588235
0.0588235	0.0588235
0.0588235	0.0588235
0.176471	0.176471
0.0588235	0.0588235
0.0588235	0.0588235
0.0588235	0.0588235
0.117647	0.117647
0.0588235	0.0588235
0.117647	0.117647
0	0
0.0588235	0.0588235
0.0588235	0.0588235
0.117647	0.117647
0	0
0.0588235	0.0588235
0	0
0.117647	0.117647
0	0
0.0588235	0.0588235
0	0
0	0
0	0
0	0
0	0
0.0588235	0.0588235
0.176471	0.176471
0	0
0.0588235	0.0588235
0.0588235	0.0588235
0	0
0.117647	0.117647
0.117647	0.117647
0	0
0.0588235	0.0588235
0.117647	0.117647
0.176471	0.176471
0.0588235	0.0588235
0.117647	0.117647
0.117647	0.117647
0	0
0.0588235	0.0588235
0	0
0.117647	0.117647
0.117647	0.117647
0.0588235	0.0588235
0.176471	0.176471
0	0
0.0588235	0.0588235
0.0588235	0.0588235
0	0
0.117647	0.117647
0	0
0	0
0	0
0.117647	0.117647
0.176471	0.176471
0	0
0.117647	0.117647
0.117647	0.117647
0	0
0.0588235	0.0588235
0.0588235	0.0588235
0.0588235	0.0588235
0	0
0	0
0	0
0.0588235	0.0588235
0.0588235	0.0588235
0.117647	0.117647
0.0588235	0.0588235
0.117647	0.117647
0	0
0.117647	0.117647
0.117647	0.117647
0	0
0	0
0	0
0.117647	0.117647
0.0588235	0.0588235
0.0588235	0.0588235
0.117647	0.117647
0.0588235	0.0588235
0.117647	0.117647
0.0588235	0.0588235
0.176471	0.176471
0.0588235	0.0588235
0.117647	0.117647
0.0588235	0.0588235
0.0588235	0.0588235
0.117647	0.117647
0.176471	0.176471
0.0588235	0.0588235
0	0
0.117647	0.117647
0.117647	0.117647
0	0
0	0
0.117647	0.117647
0.0588235	0.0588235
0.176471	0.176471
0.117647	0.117647
0	0
0.0588235	0.0588235
0.0588235	0.0588235
0	0
0.117647	0.117647
0.0588235	0.0588235
0.117647	0.117647
0.0588235	0.0588235
0.117647	0.117647
0.0588235	0.0588235
0.0588235	0.0588235
0.117647	0.117647
0.117647	0.117647
0.117647	0.117647
0.0588235	0.0588235
0.0588235	0.0588235
0	0
0	0
0.117647	0.117647
0	0
0.117647	0.117647
0.0588235	0.0588235
0.117647	0.117647
0.117647	0.117647
0.0588235	0.0588235
0.176471	0.176471
0	0
0.176471	0.176471
0.0588235	0.0588235
0.0588235	0.0588235
0	0
0.117647	0.117647
0.176471	0.176471
0.117647	0.117647
0.117647	0.117647
0	0
0	0
0.176471	0.176471
0	0
0.117647	0.117647
0.117647	0.117647
0	0
0	0
0.117647	0.117647
0.0588235	0.0588235
0.0588235	0.0588235
0	0
0.176471	0.176471
0.0588235	0.0588235
0.117647	0.117647
0	0
0.117647	0.117647
0.0588235	0.0588235
0.0588235	0.0588235
0	0
0.117647	0.117647
0.0588235	0.0588235
0.117647	0.117647
0.117647	0.117647
0.176471	0.176471
0.117647	0.117647
0.117647	0.117647
0.0588235	0.0588235
0	0
0.176471	0.176471
0.117647	0.117647
0.0588235	0.0588235
0.0588235	0.0588235
0.0588235	0.0588235
0	0
0.235294	0.235294
0.235294	0.235294
0	0
0	0
0.0588235	0.0588235
0.0588235	0.0588235
0.0588235	0.0588235
0.117647	0.117647
0	0
0	0
0.0588235	0.0588235
0.0588235	0.0588235
0.0588235	0.0588235
0.117647	0.117647
0.0588235	0.0588235
0	0
0.0588235	0.0588235
0.0588235	0.0588235
0.0588235	0.0588235
0	0
0.117647	0.117647
0.117647	0.117647
0	0
0.117647	0.117647
0.0588235	0.0588235
0.0588235	0.0588235
0.0588235	0.0588235
0	0
0	0
0.117647	0.117647
0.117647	0.117647
0.0588235	0.0588235
0.0588235	0.0588235
0.0588235	0.0588235
0.0588235	0.0588235
0.0588235	0.0588235
0.117647	0.117647
0	0
0	0
0.176471	0.176471
0	0
0.117647	0.117647
0.117647	0.117647
0.176471	0.176471
0.117647	0.117647
0.0588235	0.0588235
0	0
0.117647	0.117647
0.0588235	0.0588235
0.176471	0.176471
0.0588235	0.0588235
0.117647	0.117647
0.117647	0.117647
0.0588235	0.0588235
0.0588235	0.0588235
0	0
0.117647	0.117647
0	0
0	0
0.117647	0.117647
0.0588235	0.0588235
0	0
0	0
0.0588235	0.0588235
0	0
0.0588235	0.0588235
0.117647	0.117647
0	0
0.117647	0.117647
0	0
0.0588235	0.0588235
0.0588235	0.0588235
0.0588235	0.0588235
0.0588235	0.0588235
0.117647	0.117647
0.0588235	0.0588235
0.117647	0.117647
0.0588235	0.0588235
0.0588235	0.0588235
0.0588235	0.0588235
0.117647	0.117647
0	0
0.0588235	0.0588235
0.0588235	0.0588235
0.0588235	0.0588235
0.0588235	0.0588235
0.0588235	0.0588235
0	0
0.176471	0.176471
0.0588235	0.0588235
0	0
0	0
0.117647	0.117647
0.0588235	0.0588235
0.0588235	0.0588235
0.0588235	0.0588235
0.117647	0.117647
0.117647	0.117647
0.117647	0.117647
0	0
0.0588235	0.0588235
0.0588235	0.0588235
0.0588235	0.0588235
0.117647	0.117647
0.0588235	0.0588235
0.0588235	0.0588235
0.294118	0.294118
0	0
0.0588235	0.0588235
0.0588235	0.0588235
0.117647	0.117647
0.176471	0.176471
0.0588235	0.0588235
0.117647	0.117647
0.176471	0.176471
0.117647	0.117647
0	0
0	0
0.0588235	0.0588235
0.176471	0.176471
0.0588235	0.0588235
0	0
0.0588235	0.0588235
0.117647	0.117647
0	0
0.0588235	0.0588235
0	0
0.0588235	0.0588235
0	0
0.0588235	0.0588235
0.117647	0.117647
0	0
0	0
0.0588235	0.0588235
0.0588235	0.0588235
0	0
0.0588235	0.0588235
0.117647	0.117647
0.117647	0.117647
0.117647	0.117647
0	0
0.0588235	0.0588235
0.0588235	0.0588235
0.117647	0.117647
0	0
0.0588235	0.0588235
0.0588235	0.0588235
0	0
0.117647	0.117647
0.117647	0.117647
0.0588235	0.0588235
0.176471	0.176471
0.117647	0.117647
0.117647	0.117647
0.117647	0.117647
0.0588235	0.0588235
0.0588235	0.0588235
0	0
0.0588235	0.0588235
0	0
0	0
0	0
0	0
0.0588235	0.0588235
0	0
0.117647	0.117647
0.0588235	0.0588235
0.0588235	0.0588235
0.176471	0.176471
0	0
0.176471	0.176471
0.117647	0.117647
0	0
0.117647	0.117647
0.117647	0.117647
0.0588235	0.0588235
0	0
0.117647	0.117647
0.176471	0.176471
0	0
0.117647	0.117647
0.117647	0.117647
0.117647	0.117647
0	0
0.0588235	0.0588235
0.0588235	0.0588235
0.235294	0.235294
0.117647	0.117647
0	0
0.0588235	0.0588235
0	0
0	0
0.0588235	0.0588235
0.0588235	0.0588235
0.117647	0.117647
0.117647	0.117647
0.0588235	0.0588235
0.0588235	0.0588235
0.0588235	0.0588235
0	0
0	0
0.0588235	0.0588235
0.117647	0.117647
0.117647	0.117647
0.0588235	0.0588235
0.117647	0.117647
0.235294	0.235294
0	0
0	0
0.0588235	0.0588235
0	0
0.0588235	0.0588235
0.176471	0.176471
0.176471	0.176471
0.0588235	0.0588235
0.176471	0.176471
0	0
0	0
0.0588235	0.0588235
0	0
0.117647	0.117647
0.0588235	0.0588235
0.117647	0.117647
0	0
0.0588235	0.0588235
0.117647	0.117647
0.0588235	0.0588235
0.176471	0.176471
0.0588235	0.0588235
0.0588235	0.0588235
0	0
0	0
0	0
0.117647	0.117647
0.0588235	0.0588235
0	0
0.0588235	0.0588235
0	0
0	0
0.0588235	0.0588235
0.117647	0.117647
0.0588235	0.0588235
0.0588235	0.0588235
0	0
0.0588235	0.0588235
0.117647	0.117647
0	0
0	0
0.117647	0.117647
0.235294	0.235294
0.0588235	0.0588235
0	0
0.0588235	0.0588235
0.0588235	0.0588235
0.176471	0.176471
0.0588235	0.0588235
0.117647	0.117647
0.0588235	0.0588235
0.0588235	0.0588235
0	0
0.0588235	0.0588235
0.0588235	0.0588235
0.117647	0.117647
0.117647	0.117647
0.0588235	0.0588235
0.176471	0.176471
0.0588235	0.0588235
0.0588235	0.0588235
0.0588235	0.0588235
0.0588235	0.0588235
0	0
0	0
0	0
0	0
0.117647	0.117647
0	0
0.117647	0.117647
0.0588235	0.0588235
0	0
0.0588235	0.0588235
0.117647	0.117647
0	0
0.0588235	0.0588235
0	0
0.117647	0.117647
0.0588235	0.0588235
0	0
0.117647	0.117647
0.0588235	0.0588235
0.0588235	0.0588235
0.0588235	0.0588235
0.0588235	0.0588235
0.117647	0.117647
0.0588235	0.0588235
0.0588235	0.0588235
0.176471	0.176471
0.235294	0.235294
0.176471	0.176471
0.117647	0.117647
0	0
0.117647	0.117647
0.0588235	0.0588235
0.0588235	0.0588235
0	0
0	0
0.117647	0.117647
0	0
0.0588235	0.0588235
0.0588235	0.0588235
0.0588235	0.0588235
0	0
0	0
0	0
0.0588235	0.0588235
0.0588235	0.0588235
0.117647	0.117647
0.117647	0.117647
0.0588235	0.0588235
0.0588235	0.0588235
0.117647	0.117647
0.0588235	0.0588235
0.0588235	0.0588235
0.0588235	0.0588235
0.117647	0.117647
0	0
0	0
0.0588235	0.0588235
0	0
0	0
0.117647	0.117647
0.176471	0.176471
0.0588235	0.0588235
0	0
0	0
0	0
0.0588235	0.0588235
0.117647	0.117647
0	0
0	0
0.0588235	0.0588235
0.0588235	0.0588235
0.0588235	0.0588235
0.117647	0.117647
0.117647	0.117647
0.117647	0.117647
0.117647	0.117647
0.0588235	0.0588235
0	0
0.117647	0.117647
0.0588235	0.0588235
0	0
0.0588235	0.0588235
0	0
0.117647	0.117647
0	0
0	0
0	0
0	0
0	0
0.117647	0.117647
0.117647	0.117647
0	0
0	0
0.0588235	0.0588235
0.117647	0.117647
0.0588235	0.0588235
0.0588235	0.0588235
0	0
0	0
0.117647	0.117647
0.0588235	0.0588235
0.0588235	0.0588235
0.117647	0.117647
0	0
0	0
0	0
0	0
0	0
0.117647	0.117647
0.176471	0.176471
0.0588235	0.0588235
0	0
0	0
0.117647	0.117647
0	0
0.0588235	0.0588235
0.0588235	0.0588235
0.0588235	0.0588235
0.0588235	0.0588235
0	0
0	0
0.0588235	0.0588235
0	0
0.117647	0.117647
0.117647	0.117647
0	0
0.176471	0.176471
0.117647	0.117647
0.117647	0.117647
0	0
0.235294	0.235294
0.176471	0.176471
0	0
0.176471	0.176471
0.176471	0.176471
0.0588235	0.0588235
0.0588235	0.0588235
0	0
0.117647	0.117647
0	0
0.117647	0.117647
0.0588235	0.0588235
0.0588235	0.0588235
0.0588235	0.0588235
0.0588235	0.0588235
0.0588235	0.0588235
0.117647	0.117647
0.117647	0.117647
0.117647	0.117647
0.0588235	0.0588235
0.117647	0.117647
0	0
0.0588235	0.0588235
0	0
0	0
0.0588235	0.0588235
0	0
0	0
0.0588235	0.0588235
0.176471	0.176471
0.117647	0.117647
0.0588235	0.0588235
0.0588235	0.0588235
0.0588235	0.0588235
0.0588235	0.0588235
0	0
0.0588235	0.0588235
0.117647	0.117647
0	0
0	0
0.117647	0.117647
0	0
0.0588235	0.0588235
0	0
0.117647	0.117647
0.117647	0.117647
0.0588235	0.0588235
0.0588235	0.0588235
0.0588235	0.0588235
0.0588235	0.0588235
0.0588235	0.0588235
0	0
0.0588235	0.0588235
0.0588235	0.0588235
0	0
0.117647	0.117647
0.117647	0.117647
0.0588235	0.0588235
0.176471	0.176471
0.0588235	0.0588235
0.0588235	0.0588235
0.0588235	0.0588235
0.0588235	0.0588235
0.0588235	0.0588235
0.117647	0.117647
0.0588235	0.0588235
0.117647	0.117647
0.117647	0.117647
0.117647	0.117647
0.176471	0.176471
0.0588235	0.0588235
0.0588235	0.0588235
0.176471	0.176471
0	0
0.0588235	0.0588235
0.176471	0.176471
0.0588235	0.0588235
0.117647	0.117647
0.117647	0.117647
0.0588235	0.0588235
0.117647	0.117647
0.0588235	0.0588235
0.0588235	0.0588235
0	0
0.117647	0.117647
0.176471	0.176471
0.117647	0.117647
0	0
0.117647	0.117647
0	0
0	0
0.0588235	0.0588235
0.117647	0.117647
0	0
0.117647	0.117647
0.117647	0.117647
0.0588235	0.0588235
0.117647	0.117647
0.0588235	0.0588235
0	0
0	0
0.117647	0.117647
0.117647	0.117647
0.117647	0.117647
0.0588235	0.0588235
0.0588235	0.0588235
0.117647	0.117647
0.0588235	0.0588235
0.0588235	0.0588235
0.117647	0.117647
0	0
0	0
0	0
0.176471	0.176471
0.0588235	0.0588235
0.0588235	0.0588235
0	0
0.0588235	0.0588235
0.117647	0.117647
0	0
0.117647	0.117647
0.117647	0.117647
0	0
0.117647	0.117647
0.176471	0.176471
0.0588235	0.0588235
0.0588235	0.0588235
0.0588235	0.0588235
0.0588235	0.0588235
0.235294	0.235294
0.0588235	0.0588235
0.0588235	0.0588235
0.117647	0.117647
0.0588235	0.0588235
0	0
0.117647	0.117647
0.117647	0.117647
0.0588235	0.0588235
0.117647	0.117647
0.117647	0.117647
0.0588235	0.0588235
0	0
0.117647	0.117647
0	0
0.117647	0.117647
0.0588235	0.0588235
0.117647	0.117647
0	0
0.117647	0.117647
0.0588235	0.0588235
0.0588235	0.0588235
0.0588235	0.0588235
0.0588235	0.0588235
0.235294	0.235294
0	0
0.0588235	0.0588235
0	0
0	0
0.0588235	0.0588235
0	0
0.117647	0.117647
0.117647	0.117647
0	0
0.117647	0.117647
0	0
0	0
0	0
0.117647	0.117647
0.0588235	0.0588235
0.0588235	0.0588235
0.0588235	0.0588235
0	0
0	0
0.0588235	0.0588235
0.117647	0.117647
0.0588235	0.0588235
0.117647	0.117647
0.0588235	0.0588235
0.0588235	0.0588235
0.117647	0.117647
0	0
0.176471	0.176471
0.0588235	0.0588235
0.0588235	0.0588235
0.0588235	0.0588235
0.0588235	0.0588235
0.0588235	0.0588235
0.117647	0.117647
0.176471	0.176471
0.117647	0.117647
0.0588235	0.0588235
0.117647	0.117647
0	0
0.0588235	0.0588235
0.0588235	0.0588235
0.0588235	0.0588235
0.117647	0.117647
0.0588235	0.0588235
0.0588235	0.0588235
0.0588235	0.0588235
0.0588235	0.0588235
0.0588235	0.0588235
0	0
0	0
0.176471	0.176471
0.0588235	0.0588235
0.117647	0.117647
0	0
0	0
0	0
0.0588235	0.0588235
0.0588235	0.0588235
0.176471	0.176471
0.0588235	0.0588235
0.176471	0.176471
0	0
0	0
0	0
0.176471	0.176471
0.0588235	0.0588235
0.0588235	0.0588235
0	0
0.176471	0.176471
0.117647	0.117647
0.0588235	0.0588235
0	0
0.0588235	0.0588235
0.117647	0.117647
0.0588235	0.0588235
0.0588235	0.0588235
0.235294	0.235294
0.0588235	0.0588235
0.0588235	0.0588235
0.0588235	0.0588235
0.117647	0.117647
0.117647	0.117647
0	0
0	0
0	0
0	0
0.117647	0.117647
0.176471	0.176471
0.117647	0.117647
0	0
0.117647	0.117647
0.0588235	0.0588235
0.176471	0.176471
0.117647	0.117647
0	0
0.176471	0.176471
0.0588235	0.0588235
0.117647	0.117647
0.176471	0.176471
0.0588235	0.0588235
0.0588235	0.0588235
0	0
0	0
0	0
0	0
0.176471	0.176471
0.0588235	0.0588235
0.0588235	0.0588235
0.117647	0.117647
0.0588235	0.0588235
0.0588235	0.0588235
0	0
0.0588235	0.0588235
0.117647	0.117647
0	0
0.0588235	0.0588235
0.0588235	0.0588235
0.176471	0.176471
0.0588235	0.0588235
0	0
0.0588235	0.0588235
0.117647	0.117647
0.117647	0.117647
0.0588235	0.0588235
0.117647	0.117647
0	0
0.117647	0.117647
0.0588235	0.0588235
0.0588235	0.0588235
0.117647	0.117647
0.0588235	0.0588235
0	0
0.117647	0.117647
0.0588235	0.0588235
0	0
0.0588235	0.0588235
0.0588235	0.0588235
0.0588235	0.0588235
0.176471	0.176471
0	0
0.0588235	0.0588235
0	0
0	0
0.117647	0.117647
0.176471	0.176471
0.176471	0.176471
0.0588235	0.0588235
0	0
0.0588235	0.0588235
0.0588235	0.0588235
0.0588235	0.0588235
0.0588235	0.0588235
0.117647	0.117647
0.0588235	0.0588235
0.0588235	0.0588235
0	0
0.0588235	0.0588235
0.117647	0.117647
0.0588235	0.0588235
0.117647	0.117647
0	0
0.0588235	0.0588235
0.117647	0.117647
0.117647	0.117647
0.0588235	0.0588235
0.117647	0.117647
0.0588235	0.0588235
0	0
0.0588235	0.0588235
0.0588235	0.0588235
0.0588235	0.0588235
0.0588235	0.0588235
0.117647	0.117647
0.117647	0.117647
0.176471	0.176471
0	0
0.117647	0.117647
0.0588235	0.0588235
0	0
0.117647	0.117647
0	0
0.0588235	0.0588235
0.0588235	0.0588235
0	0
0	0
0.176471	0.176471
0	0
0.117647	0.117647
0.117647	0.117647
0.0588235	0.0588235
0.117647	0.117647
0.0588235	0.0588235
0.0588235	0.0588235
0.117647	0.117647
0.176471	0.176471
0	0
0.0588235	0.0588235
0.117647	0.117647
0.117647	0.117647
0.0588235	0.0588235
0.0588235	0.0588235
0.117647	0.117647
0.235294	0.235294
0.0588235	0.0588235
0.176471	0.176471
0	0
0	0
0	0
0.0588235	0.0588235
0.117647	0.117647
0	0
0.0588235	0.0588235
0.235294	0.235294
0	0
0.0588235	0.0588235
0.117647	0.117647
0.117647	0.117647
0.0588235	0.0588235
0.117647	0.117647
0.0588235	0.0588235
0	0
0.117647	0.117647
0.235294	0.235294
0.117647	0.117647
0	0
0.0588235	0.0588235
0.0588235	0.0588235
0.0588235	0.0588235
0.0588235	0.0588235
0.0588235	0.0588235
0.0588235	0.0588235
0.0588235	0.0588235
0	0
0.176471	0.176471
0.176471	0.176471
0.176471	0.176471
0.0588235	0.0588235
0.117647	0.117647
0.0588235	0.0588235
0	0
0.0588235	0.0588235
0.0588235	0.0588235
0	0
0.0588235	0.0588235
0.117647	0.117647
0.117647	0.117647
0	0
0.117647	0.117647
0.0588235	0.0588235
0.117647	0.117647
0.0588235	0.0588235
0.0588235	0.0588235
0.0588235	0.0588235
0	0
0.0588235	0.0588235
0.0588235	0.0588235
0	0
0	0
0.0588235	0.0588235
0.117647	0.117647
0	0
0.0588235	0.0588235
0.0588235	0.0588235
0.117647	0.117647
0.0588235	0.0588235
0.117647	0.117647
0	0
0.176471	0.176471
0.117647	0.117647
0.0588235	0.0588235
0.0588235	0.0588235
0.0588235	0.0588235
0.117647	0.117647
0.176471	0.176471
0	0
0	0
0.117647	0.117647
0.235294	0.235294
0	0
0.176471	0.176471
0.117647	0.117647
0	0
0.176471	0.176471
0.117647	0.117647
0.117647	0.117647
0	0
0.117647	0.117647
0.0588235	0.0588235
0.0588235	0.0588235
0	0
0.117647	0.117647
0	0
0.0588235	0.0588235
0.176471	0.176471
0	0
0.117647	0.117647
0.117647	0.117647
0	0
0.117647	0.117647
0.117647	0.117647
0	0
0.0588235	0.0588235
0.0588235	0.0588235
0.117647	0.117647
0	0
0.0588235	0.0588235
0.0588235	0.0588235
0.0588235	0.0588235
0	0
0.117647	0.117647
0	0
0	0
0.117647	0.117647
0	0
0.0588235	0.0588235
0	0
0.176471	0.176471
0.0588235	0.0588235
0	0
0.0588235	0.0588235
0.117647	0.117647
0.176471	0.176471
0.176471	0.176471
0.0588235	0.0588235
0	0
0	0
0	0
0.235294	0.235294
0.0588235	0.0588235
0.0588235	0.0588235
0.117647	0.117647
0.0588235	0.0588235
0	0
0	0
0.117647	0.117647
0.117647	0.117647
0	0
0.176471	0.176471
0.0588235	0.0588235
0.117647	0.117647
0	0
0	0
0	0
0.0588235	0.0588235
0.117647	0.117647
0.117647	0.117647
0	0
0	0
0.0588235	0.0588235
0.117647	0.117647
0.0588235	0.0588235
0.117647	0.117647
0.117647	0.117647
0.0588235	0.0588235
0.117647	0.117647
0.176471	0.176471
0	0
0.0588235	0.0588235
0.117647	0.117647
0.0588235	0.0588235
0.0588235	0.0588235
0.0588235	0.0588235
0	0
0.0588235	0.0588235
0.117647	0.117647
0	0
0.176471	0.176471
0.0588235	0.0588235
0.117647	0.117647
0.117647	0.117647
0.117647	0.117647
0.0588235	0.0588235
0.235294	0.235294
0.0588235	0.0588235
0.117647	0.117647
0.0588235	0.0588235
0.0588235	0.0588235
0.0588235	0.0588235
0.0588235	0.0588235
0.0588235	0.0588235
0.0588235	0.0588235
0.117647	0.117647
0.117647	0.117647
0	0
0	0
0.0588235	0.0588235
0.0588235	0.0588235
0.117647	0.117647
0.117647	0.117647
0.0588235	0.0588235
0	0
0.0588235	0.0588235
0.0588235	0.0588235
0	0
0	0
0.0588235	0.0588235
0	0
0.0588235	0.0588235
0.0588235	0.0588235
0.117647	0.117647
0.0588235	0.0588235
0.176471	0.176471
0.117647	0.117647
0.117647	0.117647
0.0588235	0.0588235
0.117647	0.117647
0	0
0.117647	0.117647
0	0
0.176471	0.176471
0.117647	0.117647
0.117647	0.117647
0	0
0.176471	0.176471
0.176471	0.176471
0.117647	0.117647
0	0
0.117647	0.117647
0.0588235	0.0588235
0.176471	0.176471
0.176471	0.176471
0	0
0.0588235	0.0588235
0.0588235	0.0588235
0.0588235	0.0588235
0.176471	0.176471
0.0588235	0.0588235
0.0588235	0.0588235
0.176471	0.176471
0.0588235	0.0588235
0.0588235	0.0588235
0.117647	0.117647
0.117647	0.117647
0.0588235	0.0588235
0.176471	0.176471
0.0588235	0.0588235
0.0588235	0.0588235
0.0588235	0.0588235
0	0
0.0588235	0.0588235
0.0588235	0.0588235
0.0588235	0.0588235
0.0588235	0.0588235
0.0588235	0.0588235
0.0588235	0.0588235
0.117647	0.117647
0	0
0.0588235	0.0588235
0.0588235	0.0588235
0	0
0.0588235	0.0588235
0.117647	0.117647
0.0588235	0.0588235
0.0588235	0.0588235
0.117647	0.117647
0	0
0.0588235	0.0588235
0.0588235	0.0588235
0.0588235	0.0588235
0.0588235	0.0588235
0.0588235	0.0588235
0	0
0	0
0.0588235	0.0588235
0.117647	0.117647
0.0588235	0.0588235
0	0
0	0
0.0588235	0.0588235
0.117647	0.117647
0	0
0.0588235	0.0588235
0.0588235	0.0588235
0.0588235	0.0588235
0.117647	0.117647
0	0
0.0588235	0.0588235
0.176471	0.176471
0.0588235	0.0588235
0.0588235	0.0588235
0	0
0.0588235	0.0588235
0.117647	0.117647
0.117647	0.117647
0.0588235	0.0588235
0	0
0.0588235	0.0588235
0.0588235	0.0588235
0	0
0.0588235	0.0588235
0.0588235	0.0588235
0.117647	0.117647
0	0
0	0
0.117647	0.117647
0.117647	0.117647
0.0588235	0.0588235
0	0
0.117647	0.117647
0.0588235	0.0588235
0	0
0.0588235	0.0588235
0.117647	0.117647
0.0588235	0.0588235
0.176471	0.176471
0.117647	0.117647
0.0588235	0.0588235
0	0
0	0
0.0588235	0.0588235
0	0
0.117647	0.117647
0	0
0.0588235	0.0588235
0	0
0.0588235	0.0588235
0.235294	0.235294
0	0
0.0588235	0.0588235
0.0588235	0.0588235
0.0588235	0.0588235
0.0588235	0.0588235
0.0588235	0.0588235
0.0588235	0.0588235
0.176471	0.176471
0.0588235	0.0588235
0.235294	0.235294
0.117647	0.117647
0.0588235	0.0588235
0.117647	0.117647
0.117647	0.117647
0.0588235	0.0588235
0.117647	0.117647
0.0588235	0.0588235
0.0588235	0.0588235
0.0588235	0.0588235
0	0
0.117647	0.117647
0	0
0.0588235	0.0588235
0.117647	0.117647
0.235294	0.235294
0.0588235	0.0588235
0	0
0.0588235	0.0588235
0.176471	0.176471
0.0588235	0.0588235
0.0588235	0.0588235
0	0
0.0588235	0.0588235
0	0
0.0588235	0.0588235
0.0588235	0.0588235
0.0588235	0.0588235
0.0588235	0.0588235
0	0
0.0588235	0.0588235
0.176471	0.176471
0.117647	0.117647
0	0
0.0588235	0.0588235
0.176471	0.176471
0	0
0.117647	0.117647
0.0588235	0.0588235
0.0588235	0.0588235
0.117647	0.117647
0.117647	0.117647
0.0588235	0.0588235
0	0
0.0588235	0.0588235
0.176471	0.176471
0.117647	0.117647
0.0588235	0.0588235
0	0
0	0
0.0588235	0.0588235
0.117647	0.117647
0.0588235	0.0588235
0.0588235	0.0588235
0.117647	0.117647
0.0588235	0.0588235
0.0588235	0.0588235
0.0588235	0.0588235
0	0
0	0
0.0588235	0.0588235
0.0588235	0.0588235
0.0588235	0.0588235
0.117647	0.117647
0	0
0.0588235	0.0588235
0.0588235	0.0588235
0.0588235	0.0588235
0	0
0	0
0	0
0	0
0.0588235	0.0588235
0.0588235	0.0588235
0.0588235	0.0588235
0	0
0.0588235	0.0588235
0.0588235	0.0588235
0.0588235	0.0588235
0.0588235	0.0588235
0.0588235	0.0588235
0	0
0.235294	0.235294
0.117647	0.117647
0.235294	0.235294
0.117647	0.117647
0.294118	0.294118
0	0
0	0
0	0
0	0
0	0
0.117647	0.117647
0.0588235	0.0588235
0	0
0.0588235	0.0588235
0.176471	0.176471
0	0
0.0588235	0.0588235
0.0588235	0.0588235
0.0588235	0.0588235
0.0588235	0.0588235
0.0588235	0.0588235
0.176471	0.176471
0.117647	0.117647
0.117647	0.117647
0.0588235	0.0588235
0.117647	0.117647
0	0
0.0588235	0.0588235
0.0588235	0.0588235
0.0588235	0.0588235
0.176471	0.176471
0.0588235	0.0588235
0	0
0.0588235	0.0588235
0.117647	0.117647
0	0
0	0
0.176471	0.176471
0	0
0.117647	0.117647
0	0
0.176471	0.176471
0.117647	0.117647
0.0588235	0.0588235
0	0
0.0588235	0.0588235
0.0588235	0.0588235
0	0
0	0
0.176471	0.176471
0.0588235	0.0588235
0	0
0.0588235	0.0588235
0.0588235	0.0588235
0.176471	0.176471
0.0588235	0.0588235
0.117647	0.117647
0.0588235	0.0588235
0	0
0.117647	0.117647
0.117647	0.117647
0.0588235	0.0588235
0.117647	0.117647
0.0588235	0.0588235
0.117647	0.117647
0.117647	0.117647
0.0588235	0.0588235
0.176471	0.176471
0	0
0.0588235	0.0588235
0	0
0.117647	0.117647
0.0588235	0.0588235
0.0588235	0.0588235
0.0588235	0.0588235
0.0588235	0.0588235
0.0588235	0.0588235
0.117647	0.117647
0	0
0.235294	0.235294
0.235294	0.235294
0.117647	0.117647
0.0588235	0.0588235
0.117647	0.117647
0	0
0.0588235	0.0588235
0.0588235	0.0588235
0	0
0	0
0.176471	0.176471
0	0
0.0588235	0.0588235
0.117647	0.117647
0.235294	0.235294
0	0
0	0
0.117647	0.117647
0.0588235	0.0588235
0.0588235	0.0588235
0	0
0.0588235	0.0588235
0.0588235	0.0588235
0.117647	0.117647
0.176471	0.176471
0.0588235	0.0588235
0	0
0.117647	0.117647
0.235294	0.235294
0.0588235	0.0588235
0.0588235	0.0588235
0	0
0.0588235	0.0588235
0	0
0.117647	0.117647
0.117647	0.117647
0.117647	0.117647
0.0588235	0.0588235
0.0588235	0.0588235
0.117647	0.117647
0.0588235	0.0588235
0.176471	0.176471
0.176471	0.176471
0.176471	0.176471
0.0588235	0.0588235
0.117647	0.117647
0	0
0	0
0.117647	0.117647
0.0588235	0.0588235
0.117647	0.117647
0.176471	0.176471
0	0
0.0588235	0.0588235
0	0
0.0588235	0.0588235
0.0588235	0.0588235
0.0588235	0.0588235
0	0
0	0
0.0588235	0.0588235
0.0588235	0.0588235
0	0
0.0588235	0.0588235
0.0588235	0.0588235
0.0588235	0.0588235
0	0
0.117647	0.117647
0.176471	0.176471
0.0588235	0.0588235
0	0
0.117647	0.117647
0.117647	0.117647
0.176471	0.176471
0.117647	0.117647
0.0588235	0.0588235
0.0588235	0.0588235
0.0588235	0.0588235
0	0
0.117647	0.117647
0.117647	0.117647
0	0
0	0
0	0
0.0588235	0.0588235
0.117647	0.117647
0.176471	0.176471
0	0
0.0588235	0.0588235
0	0
0.117647	0.117647
0.0588235	0.0588235
0.0588235	0.0588235
0.117647	0.117647
0.117647	0.117647
0.0588235	0.0588235
0	0
0.0588235	0.0588235
0.117647	0.117647
0	0
0.0588235	0.0588235
0.0588235	0.0588235
0.0588235	0.0588235
0	0
0.117647	0.117647
0.117647	0.117647
0.0588235	0.0588235
0.0588235	0.0588235
0.117647	0.117647
0	0
0.0588235	0.0588235
0.117647	0.117647
0.0588235	0.0588235
0	0
0.117647	0.117647
0.0588235	0.0588235
0.0588235	0.0588235
0	0
0	0
0	0
0.176471	0.176471
0	0
0	0
0	0
0.117647	0.117647
0.117647	0.117647
0.0588235	0.0588235
0.0588235	0.0588235
0.176471	0.176471
0.0588235	0.0588235
0.0588235	0.0588235
0.0588235	0.0588235
0	0
0.0588235	0.0588235
0	0
0.0588235	0.0588235
0.0588235	0.0588235
0.235294	0.235294
0.176471	0.176471
0.0588235	0.0588235
0.117647	0.117647
0.0588235	0.0588235
0	0
0.294118	0.294118
0	0
0.117647	0.117647
0	0
0.117647	0.117647
0	0
0	0
0.0588235	0.0588235
0	0
0.117647	0.117647
0.117647	0.117647
0	0
0	0
0	0
0.117647	0.117647
0.0588235	0.0588235
0.0588235	0.0588235
0.0588235	0.0588235
0.117647	0.117647
0	0
0	0
0	0
0.117647	0.117647
0.0588235	0.0588235
0	0
0	0
0	0
0.117647	0.117647
0.176471	0.176471
0.0588235	0.0588235
0.176471	0.176471
0	0
0	0
0.0588235	0.0588235
0.117647	0.117647
0.0588235	0.0588235
0.0588235	0.0588235
0.0588235	0.0588235
0.0588235	0.0588235
0.0588235	0.0588235
0.117647	0.117647
0.0588235	0.0588235
0.0588235	0.0588235
0	0
0	0
0	0
0.0588235	0.0588235
0.117647	0.117647
0.0588235	0.0588235
0.0588235	0.0588235
0.176471	0.176471
0.176471	0.176471
0.0588235	0.0588235
0.0588235	0.0588235
0	0
0.117647	0.117647
0.117647	0.117647
0.0588235	0.0588235
0.117647	0.117647
0.176471	0.176471
0.117647	0.117647
0.117647	0.117647
0.176471	0.176471
0.0588235	0.0588235
0.117647	0.117647
0.0588235	0.0588235
0.117647	0.117647
0.0588235	0.0588235
0.0588235	0.0588235
0	0
0	0
0	0
0	0
0	0
0	0
0.0588235	0.0588235
0.0588235	0.0588235
0.0588235	0.0588235
0	0
0	0
0	0
0.117647	0.117647
0.0588235	0.0588235
0.117647	0.117647
0	0
0.0588235	0.0588235
0	0
0	0
0.117647	0.117647
0.117647	0.117647
0.117647	0.117647
0.0588235	0.0588235
0.0588235	0.0588235
0	0
0.117647	0.117647
0.0588235	0.0588235
0.0588235	0.0588235
0.117647	0.117647
0.0588235	0.0588235
0	0
0.0588235	0.0588235
0.117647	0.117647
0	0
0	0
0	0
0.0588235	0.0588235
0.0588235	0.0588235
0.0588235	0.0588235
0	0
0	0
0.0588235	0.0588235
0.117647	0.117647
0.176471	0.176471
0.0588235	0.0588235
0.117647	0.117647
0.235294	0.235294
0.0588235	0.0588235
0.0588235	0.0588235
0	0
0.0588235	0.0588235
0.0588235	0.0588235
0	0
0.0588235	0.0588235
0.117647	0.117647
0	0
0	0
0.0588235	0.0588235
0.0588235	0.0588235
0	0
0.0588235	0.0588235
0	0
0.0588235	0.0588235
0.0588235	0.0588235
0.176471	0.176471
0.176471	0.176471
0.0588235	0.0588235
0	0
0	0
0	0
0.0588235	0.0588235
0.117647	0.117647
0	0
0.0588235	0.0588235
0.0588235	0.0588235
0.0588235	0.0588235
0.176471	0.176471
0.117647	0.117647
0.0588235	0.0588235
0.0588235	0.0588235
0.0588235	0.0588235
0.0588235	0.0588235
0.117647	0.117647
0.0588235	0.0588235
0	0
0	0
0.0588235	0.0588235
0.0588235	0.0588235
0	0
0.0588235	0.0588235
0.0588235	0.0588235
0.117647	0.117647
0.0588235	0.0588235
0	0
0.0588235	0.0588235
0.117647	0.117647
0.0588235	0.0588235
0	0
0.0588235	0.0588235
0	0
0.176471	0.176471
0.0588235	0.0588235
0.117647	0.117647
0.176471	0.176471
0	0
0	0
0.176471	0.176471
0.117647	0.117647
0.0588235	0.0588235
0.0588235	0.0588235
0.235294	0.235294
0.0588235	0.0588235
0.117647	0.117647
0.0588235	0.0588235
0.0588235	0.0588235
0.0588235	0.0588235
0	0
0.0588235	0.0588235
0.0588235	0.0588235
0.0588235	0.0588235
0.117647	0.117647
0.176471	0.176471
0.0588235	0.0588235
0.117647	0.117647
0.117647	0.117647
0.117647	0.117647
0.0588235	0.0588235
0.117647	0.117647
0.117647	0.117647
0.117647	0.117647
0.235294	0.235294
0	0
0.0588235	0.0588235
0.117647	0.117647
0.0588235	0.0588235
0.0588235	0.0588235
0.176471	0.176471
0.117647	0.117647
0.0588235	0.0588235
0.117647	0.117647
0.117647	0.117647
0	0
0.117647	0.117647
0	0
0	0
0.0588235	0.0588235
0.0588235	0.0588235
0.117647	0.117647
0.0588235	0.0588235
0.117647	0.117647
0	0
0.0588235	0.0588235
0.0588235	0.0588235
0.117647	0.117647
0.0588235	0.0588235
0.176471	0.176471
0	0
0.117647	0.117647
0.0588235	0.0588235
0.0588235	0.0588235
0	0
0.117647	0.117647
0.117647	0.117647
0.0588235	0.0588235
0.176471	0.176471
0.117647	0.117647
0.117647	0.117647
0	0
0	0
0.0588235	0.0588235
0.117647	0.117647
0.176471	0.176471
0	0
0	0
0.0588235	0.0588235
0	0
0.117647	0.117647
0.176471	0.176471
0.0588235	0.0588235
0.176471	0.176471
0.176471	0.176471
0	0
0.0588235	0.0588235
0	0
0.0588235	0.0588235
0	0
0.176471	0.176471
0.0588235	0.0588235
0.176471	0.176471
0.176471	0.176471
0.0588235	0.0588235
0.0588235	0.0588235
0.0588235	0.0588235
0	0
0.176471	0.176471
0.0588235	0.0588235
0	0
0.0588235	0.0588235
0	0
0	0
0.235294	0.235294
0	0
0	0
0	0
0	0
0.0588235	0.0588235
0.235294	0.235294
0.0588235	0.0588235
0.0588235	0.0588235
0.117647	0.117647
0.0588235	0.0588235
0	0
[truncated: 108,001 more rows]

## Sheet: Extended data 7D_Same OFF
Shuffled AB	Shuffled HC2B	Real Overlap AB	Real Overlap HC2B
0.0454545	0.0454545	0.227273	0.181818
0.136364	0.136364	0.0833333	0.333333
0.0454545	0.0454545	0.333333	0.222222
0.0454545	0.0454545	0.214286	0.142857
0.136364	0.136364	0.121212	0.121212
0.136364	0.136364	0.075	0.175
0.136364	0.136364	0.2	0.35
0	0	0.666667	0
0.0454545	0.0454545	0.263158	0.105263
0.0454545	0.0454545	0.5	0.25
0.181818	0.181818	0.333333	0.125
0.0454545	0.0454545
0.136364	0.136364
0.227273	0.227273
0	0
0.181818	0.181818
0	0
0.0454545	0.0454545
0.0909091	0.0909091
0.0909091	0.0909091
0.0454545	0.0454545
0	0
0.136364	0.136364
0.136364	0.136364
0.0909091	0.0909091
0.136364	0.136364
0.136364	0.136364
0.0909091	0.0909091
0.0909091	0.0909091
0.0909091	0.0909091
0.136364	0.136364
0.0454545	0.0454545
0.0454545	0.0454545
0.0454545	0.0454545
0.0454545	0.0454545
0.0909091	0.0909091
0.0454545	0.0454545
0.0454545	0.0454545
0.0454545	0.0454545
0.136364	0.136364
0	0
0.0454545	0.0454545
0	0
0.181818	0.181818
0	0
0.136364	0.136364
0.136364	0.136364
0.181818	0.181818
0.0454545	0.0454545
0.0454545	0.0454545
0	0
0.0909091	0.0909091
0.0454545	0.0454545
0.0909091	0.0909091
0.0909091	0.0909091
0.0454545	0.0454545
0.0454545	0.0454545
0.0454545	0.0454545
0.0454545	0.0454545
0.0454545	0.0454545
0.181818	0.181818
0.0909091	0.0909091
0.0909091	0.0909091
0.0454545	0.0454545
0.136364	0.136364
0.0909091	0.0909091
0.227273	0.227273
0	0
0.0454545	0.0454545
0.136364	0.136364
0.0909091	0.0909091
0.0454545	0.0454545
0.136364	0.136364
0.227273	0.227273
0.0454545	0.0454545
0.0454545	0.0454545
0.0909091	0.0909091
0.227273	0.227273
0.136364	0.136364
0	0
0.0909091	0.0909091
0.181818	0.181818
0.0909091	0.0909091
0.0454545	0.0454545
0.0909091	0.0909091
0.227273	0.227273
0	0
0.0454545	0.0454545
0.0454545	0.0454545
0.0909091	0.0909091
0.0909091	0.0909091
0	0
0	0
0.136364	0.136364
0.0909091	0.0909091
0.0454545	0.0454545
0.227273	0.227273
0.0909091	0.0909091
0.136364	0.136364
0.136364	0.136364
0.136364	0.136364
0.136364	0.136364
0	0
0.181818	0.181818
0.0909091	0.0909091
0.0454545	0.0454545
0.0909091	0.0909091
0.0909091	0.0909091
0.0909091	0.0909091
0.0454545	0.0454545
0.0909091	0.0909091
0.136364	0.136364
0.0454545	0.0454545
0.0909091	0.0909091
0.0909091	0.0909091
0.272727	0.272727
0.136364	0.136364
0.136364	0.136364
0.136364	0.136364
0.181818	0.181818
0.0454545	0.0454545
0.136364	0.136364
0.0454545	0.0454545
0.0909091	0.0909091
0.136364	0.136364
0.0454545	0.0454545
0.0454545	0.0454545
0.0454545	0.0454545
0.136364	0.136364
0.136364	0.136364
0.0909091	0.0909091
0.0454545	0.0454545
0.0909091	0.0909091
0.0454545	0.0454545
0.136364	0.136364
0.0454545	0.0454545
0.0454545	0.0454545
0.0909091	0.0909091
0.0454545	0.0454545
0	0
0.0909091	0.0909091
0.0909091	0.0909091
0.136364	0.136364
0.0454545	0.0454545
0	0
0.136364	0.136364
0.0909091	0.0909091
0.0454545	0.0454545
0.0454545	0.0454545
0.0454545	0.0454545
0.181818	0.181818
0.0454545	0.0454545
0.0454545	0.0454545
0.0909091	0.0909091
0.0454545	0.0454545
0.0909091	0.0909091
0	0
0	0
0.0909091	0.0909091
0.0454545	0.0454545
0.181818	0.181818
0.0454545	0.0454545
0.136364	0.136364
0.181818	0.181818
0.136364	0.136364
0.136364	0.136364
0.0909091	0.0909091
0.0454545	0.0454545
0.227273	0.227273
0.181818	0.181818
0.0909091	0.0909091
0.0909091	0.0909091
0.0909091	0.0909091
0.0454545	0.0454545
0.0909091	0.0909091
0.0454545	0.0454545
0.0909091	0.0909091
0.0454545	0.0454545
0.0454545	0.0454545
0.0909091	0.0909091
0.0454545	0.0454545
0.0454545	0.0454545
0.181818	0.181818
0.0909091	0.0909091
0	0
0.136364	0.136364
0.136364	0.136364
0.181818	0.181818
0.0909091	0.0909091
0	0
0.0454545	0.0454545
0.0454545	0.0454545
0.0454545	0.0454545
0.0454545	0.0454545
0	0
0.136364	0.136364
0.0909091	0.0909091
0.181818	0.181818
0.0454545	0.0454545
0	0
0.0909091	0.0909091
0.136364	0.136364
0.0909091	0.0909091
0.181818	0.181818
0.227273	0.227273
0.0909091	0.0909091
0.0454545	0.0454545
0	0
0.0909091	0.0909091
0.0454545	0.0454545
0.136364	0.136364
0.0909091	0.0909091
0.0909091	0.0909091
0.181818	0.181818
0.0454545	0.0454545
0.0909091	0.0909091
0.0454545	0.0454545
0.0454545	0.0454545
0.136364	0.136364
0	0
0.0454545	0.0454545
0.0909091	0.0909091
0.0454545	0.0454545
0.227273	0.227273
0.136364	0.136364
0.0909091	0.0909091
0.181818	0.181818
0.0909091	0.0909091
0.0454545	0.0454545
0.0454545	0.0454545
0	0
0.181818	0.181818
0.0454545	0.0454545
0.0454545	0.0454545
0.0909091	0.0909091
0.0909091	0.0909091
0.0909091	0.0909091
0.0454545	0.0454545
0.0454545	0.0454545
0.0454545	0.0454545
0.0454545	0.0454545
0.0909091	0.0909091
0.136364	0.136364
0.0909091	0.0909091
0.136364	0.136364
0.0909091	0.0909091
0.0909091	0.0909091
0.0909091	0.0909091
0.0909091	0.0909091
0.136364	0.136364
0.227273	0.227273
0.0454545	0.0454545
0.0454545	0.0454545
0.0454545	0.0454545
0.0909091	0.0909091
0.0909091	0.0909091
0	0
0.0454545	0.0454545
0.0909091	0.0909091
0	0
0.0909091	0.0909091
0.136364	0.136364
0.0909091	0.0909091
0.0909091	0.0909091
0.136364	0.136364
0.0909091	0.0909091
0.0909091	0.0909091
0.0454545	0.0454545
0.227273	0.227273
0.0909091	0.0909091
0.0909091	0.0909091
0.0909091	0.0909091
0.136364	0.136364
0.0454545	0.0454545
0.136364	0.136364
0.181818	0.181818
0.0454545	0.0454545
0.136364	0.136364
0	0
0.136364	0.136364
0	0
0.0909091	0.0909091
0.136364	0.136364
0.181818	0.181818
0	0
0.0909091	0.0909091
0.0909091	0.0909091
0	0
0.0454545	0.0454545
0.0909091	0.0909091
0.0454545	0.0454545
0.136364	0.136364
0.0454545	0.0454545
0.0909091	0.0909091
0.181818	0.181818
0.181818	0.181818
0	0
0.227273	0.227273
0.181818	0.181818
0.0454545	0.0454545
0.136364	0.136364
0.0909091	0.0909091
0.0909091	0.0909091
0.0454545	0.0454545
0.0454545	0.0454545
0.0909091	0.0909091
0.0454545	0.0454545
0.136364	0.136364
0.0909091	0.0909091
0.0454545	0.0454545
0	0
0.136364	0.136364
0.136364	0.136364
0.0454545	0.0454545
0.0909091	0.0909091
0.0909091	0.0909091
0	0
0.0454545	0.0454545
0	0
0.0454545	0.0454545
0	0
0.0454545	0.0454545
0.227273	0.227273
0.0909091	0.0909091
0.0909091	0.0909091
0.136364	0.136364
0.0909091	0.0909091
0.0909091	0.0909091
0.0909091	0.0909091
0.0454545	0.0454545
0.181818	0.181818
0.136364	0.136364
0.136364	0.136364
0	0
0	0
0.136364	0.136364
0.0454545	0.0454545
0.0909091	0.0909091
0.0454545	0.0454545
0.136364	0.136364
0.0454545	0.0454545
0.136364	0.136364
0.0454545	0.0454545
0.136364	0.136364
0.136364	0.136364
0.0909091	0.0909091
0.136364	0.136364
0.0909091	0.0909091
0.136364	0.136364
0.0909091	0.0909091
0.0454545	0.0454545
0.181818	0.181818
0.136364	0.136364
0.136364	0.136364
0.136364	0.136364
0.0454545	0.0454545
0.0909091	0.0909091
0.0454545	0.0454545
0.227273	0.227273
0.0454545	0.0454545
0.0909091	0.0909091
0.0909091	0.0909091
0.0454545	0.0454545
0.0454545	0.0454545
0	0
0.0909091	0.0909091
0.0909091	0.0909091
0.0909091	0.0909091
0.0909091	0.0909091
0.0454545	0.0454545
0.136364	0.136364
0.0454545	0.0454545
0.0454545	0.0454545
0.0454545	0.0454545
0.181818	0.181818
0.136364	0.136364
0.0454545	0.0454545
0	0
0.0909091	0.0909091
0.0909091	0.0909091
0.0909091	0.0909091
0.0454545	0.0454545
0.0454545	0.0454545
0.0909091	0.0909091
0.0454545	0.0454545
0.136364	0.136364
0.0909091	0.0909091
0.0909091	0.0909091
0.0454545	0.0454545
0.0909091	0.0909091
0.181818	0.181818
0.227273	0.227273
0.181818	0.181818
0.0909091	0.0909091
0.0909091	0.0909091
0.0909091	0.0909091
0.0909091	0.0909091
0.0454545	0.0454545
0.0454545	0.0454545
0.0454545	0.0454545
0.0909091	0.0909091
0	0
0.0909091	0.0909091
0.0909091	0.0909091
0	0
0	0
0.0454545	0.0454545
0.136364	0.136364
0.0909091	0.0909091
0.0454545	0.0454545
0.0454545	0.0454545
0.0909091	0.0909091
0.0454545	0.0454545
0	0
0.0454545	0.0454545
0.136364	0.136364
0.0454545	0.0454545
0.0909091	0.0909091
0.136364	0.136364
0.136364	0.136364
0.181818	0.181818
0.136364	0.136364
0.181818	0.181818
0	0
0.0454545	0.0454545
0	0
0.0454545	0.0454545
0.0909091	0.0909091
0.0454545	0.0454545
0.136364	0.136364
0.0909091	0.0909091
0.0909091	0.0909091
0.181818	0.181818
0.0454545	0.0454545
0.0454545	0.0454545
0.0909091	0.0909091
0.0454545	0.0454545
0.0454545	0.0454545
0.0454545	0.0454545
0.0909091	0.0909091
0.0909091	0.0909091
0.0909091	0.0909091
0.0454545	0.0454545
0.0909091	0.0909091
0.136364	0.136364
0.136364	0.136364
0.181818	0.181818
0	0
0.0909091	0.0909091
0.136364	0.136364
0.136364	0.136364
0.227273	0.227273
0.0909091	0.0909091
0.136364	0.136364
0.136364	0.136364
0.136364	0.136364
0.0909091	0.0909091
0.0454545	0.0454545
0.0454545	0.0454545
0.0454545	0.0454545
0.0909091	0.0909091
0.0909091	0.0909091
0.0454545	0.0454545
0.181818	0.181818
0.0909091	0.0909091
0.136364	0.136364
0.136364	0.136364
0.136364	0.136364
0.0909091	0.0909091
0.136364	0.136364
0.0454545	0.0454545
0.0454545	0.0454545
0.136364	0.136364
0.181818	0.181818
0.0454545	0.0454545
0.136364	0.136364
0.136364	0.136364
0	0
0.0454545	0.0454545
0.0909091	0.0909091
0.136364	0.136364
0.181818	0.181818
0.0909091	0.0909091
0.0909091	0.0909091
0.0454545	0.0454545
0.0909091	0.0909091
0.0909091	0.0909091
0.136364	0.136364
0.136364	0.136364
0.136364	0.136364
0.181818	0.181818
0.181818	0.181818
0.0909091	0.0909091
0.0454545	0.0454545
0.0909091	0.0909091
0.0454545	0.0454545
0.0454545	0.0454545
0.0909091	0.0909091
0.0909091	0.0909091
0.0909091	0.0909091
0.0454545	0.0454545
0.136364	0.136364
0.136364	0.136364
0.0909091	0.0909091
0.0909091	0.0909091
0	0
0.0909091	0.0909091
0.0454545	0.0454545
0.0909091	0.0909091
0.0909091	0.0909091
0.0454545	0.0454545
0.181818	0.181818
0.0909091	0.0909091
0.136364	0.136364
0.227273	0.227273
0.0909091	0.0909091
0.181818	0.181818
0.181818	0.181818
0.0454545	0.0454545
0	0
0.227273	0.227273
0.0454545	0.0454545
0.136364	0.136364
0.0909091	0.0909091
0.0909091	0.0909091
0.181818	0.181818
0.0909091	0.0909091
0.136364	0.136364
0.0454545	0.0454545
0.0909091	0.0909091
0.181818	0.181818
0.227273	0.227273
0.0454545	0.0454545
0.136364	0.136364
0.136364	0.136364
0.181818	0.181818
0.0909091	0.0909091
0.0909091	0.0909091
0.181818	0.181818
0.0454545	0.0454545
0.0454545	0.0454545
0.0454545	0.0454545
0	0
0.181818	0.181818
0.0909091	0.0909091
0.0909091	0.0909091
0.0909091	0.0909091
0.0909091	0.0909091
0	0
0.0454545	0.0454545
0.0909091	0.0909091
0.136364	0.136364
0.0454545	0.0454545
0.136364	0.136364
0.0909091	0.0909091
0.0909091	0.0909091
0.181818	0.181818
0	0
0.136364	0.136364
0.227273	0.227273
0.0909091	0.0909091
0.0454545	0.0454545
0.0454545	0.0454545
0.227273	0.227273
0.136364	0.136364
0	0
0.181818	0.181818
0.0909091	0.0909091
0.136364	0.136364
0.0454545	0.0454545
0.0454545	0.0454545
0.136364	0.136364
0.0909091	0.0909091
0.0454545	0.0454545
0.0909091	0.0909091
0.0454545	0.0454545
0.0909091	0.0909091
0.0454545	0.0454545
0.0909091	0.0909091
0.0454545	0.0454545
0	0
0.0909091	0.0909091
0.0454545	0.0454545
0.0909091	0.0909091
0.136364	0.136364
0	0
0.0909091	0.0909091
0.136364	0.136364
0.0454545	0.0454545
0.0909091	0.0909091
0.0454545	0.0454545
0.0909091	0.0909091
0.0909091	0.0909091
0.0454545	0.0454545
0.136364	0.136364
0.0454545	0.0454545
0.0454545	0.0454545
0.0454545	0.0454545
0.0454545	0.0454545
0.0909091	0.0909091
0.181818	0.181818
0	0
0.0454545	0.0454545
0.181818	0.181818
0	0
0.0909091	0.0909091
0.181818	0.181818
0.0454545	0.0454545
0.0454545	0.0454545
0.0454545	0.0454545
0	0
0	0
0.136364	0.136364
0.136364	0.136364
0.0454545	0.0454545
0	0
0.0909091	0.0909091
0.0909091	0.0909091
0.0909091	0.0909091
0.136364	0.136364
0.136364	0.136364
0.136364	0.136364
0.0909091	0.0909091
0.181818	0.181818
0.0909091	0.0909091
0.136364	0.136364
0.0909091	0.0909091
0.0454545	0.0454545
0.0909091	0.0909091
0.227273	0.227273
0.0454545	0.0454545
0.0909091	0.0909091
0.181818	0.181818
0.0909091	0.0909091
0.0909091	0.0909091
0.181818	0.181818
0.0454545	0.0454545
0.136364	0.136364
0.0454545	0.0454545
0	0
0.0454545	0.0454545
0.0909091	0.0909091
0.0909091	0.0909091
0.181818	0.181818
0.0454545	0.0454545
0.136364	0.136364
0.136364	0.136364
0.0454545	0.0454545
0.0454545	0.0454545
0.136364	0.136364
0.0454545	0.0454545
0	0
0.0909091	0.0909091
0.136364	0.136364
0.136364	0.136364
0.0909091	0.0909091
0.0909091	0.0909091
0.136364	0.136364
0.0909091	0.0909091
0.0454545	0.0454545
0.0454545	0.0454545
0	0
0.0909091	0.0909091
0.0909091	0.0909091
0.136364	0.136364
0.0909091	0.0909091
0	0
0.0909091	0.0909091
0.0454545	0.0454545
0.0454545	0.0454545
0.136364	0.136364
0.0909091	0.0909091
0.181818	0.181818
0.0454545	0.0454545
0.0909091	0.0909091
0.181818	0.181818
0.0909091	0.0909091
0.0454545	0.0454545
0.0909091	0.0909091
0.136364	0.136364
0.0909091	0.0909091
0.0454545	0.0454545
0	0
0.0909091	0.0909091
0.0454545	0.0454545
0.0909091	0.0909091
0.0454545	0.0454545
0	0
0.136364	0.136364
0.0454545	0.0454545
0.0909091	0.0909091
0.227273	0.227273
0.0454545	0.0454545
0.0454545	0.0454545
0.136364	0.136364
0.0454545	0.0454545
0.136364	0.136364
0.136364	0.136364
0	0
0	0
0.0909091	0.0909091
0.0909091	0.0909091
0.0454545	0.0454545
0.0454545	0.0454545
0.181818	0.181818
0	0
0.181818	0.181818
0.0909091	0.0909091
0.0909091	0.0909091
0.136364	0.136364
0.136364	0.136364
0.0909091	0.0909091
0.181818	0.181818
0.0454545	0.0454545
0.0454545	0.0454545
0.0909091	0.0909091
0.0454545	0.0454545
0.0454545	0.0454545
0.0909091	0.0909091
0.0454545	0.0454545
0.0909091	0.0909091
0.0909091	0.0909091
0.0454545	0.0454545
0.0454545	0.0454545
0.0909091	0.0909091
0.0454545	0.0454545
0.0909091	0.0909091
0.0909091	0.0909091
0.0909091	0.0909091
0.181818	0.181818
0.136364	0.136364
0	0
0	0
0.0909091	0.0909091
0	0
0.0909091	0.0909091
0.136364	0.136364
0.0909091	0.0909091
0.0909091	0.0909091
0.136364	0.136364
0.136364	0.136364
0.0909091	0.0909091
0.136364	0.136364
0.0909091	0.0909091
0.227273	0.227273
0.0909091	0.0909091
0.136364	0.136364
0.136364	0.136364
0.181818	0.181818
0.0454545	0.0454545
0.181818	0.181818
0.0454545	0.0454545
0.181818	0.181818
0.136364	0.136364
0.0909091	0.0909091
0.0454545	0.0454545
0.0454545	0.0454545
0.0454545	0.0454545
0.136364	0.136364
0.0454545	0.0454545
0.0909091	0.0909091
0.0909091	0.0909091
0	0
0.227273	0.227273
0.0454545	0.0454545
0.0909091	0.0909091
0.0909091	0.0909091
0.0909091	0.0909091
0.0454545	0.0454545
0.0909091	0.0909091
0	0
0.0454545	0.0454545
0.0909091	0.0909091
0.0909091	0.0909091
0.0454545	0.0454545
0.0909091	0.0909091
0.0454545	0.0454545
0	0
0.0454545	0.0454545
0.227273	0.227273
0.0454545	0.0454545
0.136364	0.136364
0	0
0.0454545	0.0454545
0.136364	0.136364
0.136364	0.136364
0.0909091	0.0909091
0.136364	0.136364
0.0909091	0.0909091
0.181818	0.181818
0.0454545	0.0454545
0.0909091	0.0909091
0.181818	0.181818
0.181818	0.181818
0.0454545	0.0454545
0.181818	0.181818
0.227273	0.227273
0.0454545	0.0454545
0.0454545	0.0454545
0.0454545	0.0454545
0.0909091	0.0909091
0	0
0.0454545	0.0454545
0.136364	0.136364
0.0909091	0.0909091
0	0
0.136364	0.136364
0.0909091	0.0909091
0.136364	0.136364
0.0454545	0.0454545
0	0
0.0909091	0.0909091
0.0454545	0.0454545
0.0909091	0.0909091
0	0
0.0454545	0.0454545
0.0454545	0.0454545
0.136364	0.136364
0.227273	0.227273
0.136364	0.136364
0.136364	0.136364
0.0909091	0.0909091
0.0454545	0.0454545
0.0909091	0.0909091
0.0909091	0.0909091
0.0909091	0.0909091
0.136364	0.136364
0	0
0.0454545	0.0454545
0.181818	0.181818
0.0909091	0.0909091
0.181818	0.181818
0.181818	0.181818
0.0909091	0.0909091
0.0454545	0.0454545
0.0909091	0.0909091
0.0454545	0.0454545
0.181818	0.181818
0.181818	0.181818
0.136364	0.136364
0.0454545	0.0454545
0.181818	0.181818
0.0909091	0.0909091
0.136364	0.136364
0.0909091	0.0909091
0.0454545	0.0454545
0	0
0.136364	0.136364
0.0454545	0.0454545
0.0909091	0.0909091
0	0
0.0909091	0.0909091
0	0
0.0454545	0.0454545
0.0454545	0.0454545
0.0909091	0.0909091
0.0454545	0.0454545
0.0454545	0.0454545
0.0909091	0.0909091
0.0909091	0.0909091
0.0454545	0.0454545
0	0
0.0909091	0.0909091
0.0454545	0.0454545
0.136364	0.136364
0	0
0.136364	0.136364
0.0909091	0.0909091
0.0909091	0.0909091
0.0454545	0.0454545
0.0909091	0.0909091
0.0454545	0.0454545
0.181818	0.181818
0.0454545	0.0454545
0.0909091	0.0909091
0.0454545	0.0454545
0.181818	0.181818
0	0
0.136364	0.136364
0.181818	0.181818
0.0909091	0.0909091
0.181818	0.181818
0.181818	0.181818
0.136364	0.136364
0.0454545	0.0454545
0.0909091	0.0909091
0.0454545	0.0454545
0.227273	0.227273
0.136364	0.136364
0.0909091	0.0909091
0.136364	0.136364
0.0909091	0.0909091
0.136364	0.136364
0.227273	0.227273
0.136364	0.136364
0.227273	0.227273
0.0909091	0.0909091
0.0454545	0.0454545
0.0909091	0.0909091
0.0909091	0.0909091
0.136364	0.136364
0.0454545	0.0454545
0.0454545	0.0454545
0.136364	0.136364
0.0909091	0.0909091
0.227273	0.227273
0.0454545	0.0454545
0.0454545	0.0454545
0	0
0.0909091	0.0909091
0.181818	0.181818
0.181818	0.181818
0.0454545	0.0454545
0.0454545	0.0454545
0.227273	0.227273
0.136364	0.136364
0.136364	0.136364
0.0909091	0.0909091
0.0909091	0.0909091
0	0
0.0909091	0.0909091
0	0
0.181818	0.181818
0.0454545	0.0454545
0.136364	0.136364
0.0909091	0.0909091
0.0909091	0.0909091
0.0909091	0.0909091
0.0909091	0.0909091
0.0454545	0.0454545
0.0909091	0.0909091
0.0454545	0.0454545
0.0909091	0.0909091
0.0909091	0.0909091
0.136364	0.136364
0.0909091	0.0909091
0.136364	0.136364
0.0909091	0.0909091
0.0909091	0.0909091
0.181818	0.181818
0.136364	0.136364
0.0454545	0.0454545
0.0909091	0.0909091
0.136364	0.136364
0.0909091	0.0909091
0.0909091	0.0909091
0.0454545	0.0454545
0.0909091	0.0909091
0	0
0.0909091	0.0909091
0.0454545	0.0454545
0.0909091	0.0909091
0.0909091	0.0909091
0.136364	0.136364
0	0
0	0
0.136364	0.136364
0.0454545	0.0454545
0.0454545	0.0454545
0	0
0	0
0.181818	0.181818
0.0454545	0.0454545
0.0909091	0.0909091
0.136364	0.136364
0	0
0.136364	0.136364
0.0454545	0.0454545
0.0909091	0.0909091
0.136364	0.136364
0.0909091	0.0909091
0.0454545	0.0454545
0.136364	0.136364
0.227273	0.227273
0.0909091	0.0909091
0	0
0.0909091	0.0909091
0	0
0.0909091	0.0909091
0.181818	0.181818
0.181818	0.181818
0.0454545	0.0454545
0.0909091	0.0909091
0.136364	0.136364
0.136364	0.136364
0.0909091	0.0909091
0.0454545	0.0454545
0.0454545	0.0454545
0.136364	0.136364
0	0
0.136364	0.136364
0.227273	0.227273
0.0909091	0.0909091
0.0454545	0.0454545
0.0909091	0.0909091
0	0
0.0909091	0.0909091
0.0909091	0.0909091
0.0909091	0.0909091
0.0454545	0.0454545
0.0909091	0.0909091
0.136364	0.136364
0.0909091	0.0909091
0.227273	0.227273
0.0454545	0.0454545
0.0909091	0.0909091
0.0454545	0.0454545
0.136364	0.136364
0.0909091	0.0909091
0	0
0.181818	0.181818
0	0
0.0909091	0.0909091
0.181818	0.181818
0.0909091	0.0909091
0	0
0.0909091	0.0909091
0.136364	0.136364
0.136364	0.136364
0.0454545	0.0454545
0.0454545	0.0454545
0.0454545	0.0454545
0.0454545	0.0454545
0.181818	0.181818
0.0454545	0.0454545
0.0909091	0.0909091
0.181818	0.181818
0.0454545	0.0454545
0.136364	0.136364
0.181818	0.181818
0.0454545	0.0454545
0.136364	0.136364
0.0454545	0.0454545
0	0
0.181818	0.181818
0.0454545	0.0454545
0.0454545	0.0454545
0.0909091	0.0909091
0.0909091	0.0909091
0.0909091	0.0909091
0	0
0.0454545	0.0454545
0.136364	0.136364
0.0909091	0.0909091
0.136364	0.136364
0.0454545	0.0454545
0.0909091	0.0909091
0.181818	0.181818
0.0909091	0.0909091
0.0454545	0.0454545
0.136364	0.136364
0.136364	0.136364
0.0454545	0.0454545
0.0909091	0.0909091
0.0909091	0.0909091
0.0454545	0.0454545
0.136364	0.136364
0.136364	0.136364
0.0909091	0.0909091
0.227273	0.227273
0.136364	0.136364
0.136364	0.136364
0.0454545	0.0454545
0.136364	0.136364
0.0909091	0.0909091
0.136364	0.136364
0.0454545	0.0454545
0.0454545	0.0454545
0.136364	0.136364
0.0454545	0.0454545
0.136364	0.136364
0.136364	0.136364
0.0454545	0.0454545
0	0
0.136364	0.136364
0.0909091	0.0909091
0	0
0.0909091	0.0909091
0.136364	0.136364
0.0909091	0.0909091
0.136364	0.136364
0.0909091	0.0909091
0.181818	0.181818
0.136364	0.136364
0.0454545	0.0454545
0.0454545	0.0454545
0.0909091	0.0909091
0.0909091	0.0909091
0.0909091	0.0909091
0.136364	0.136364
0.0454545	0.0454545
0.136364	0.136364
0.0454545	0.0454545
0.136364	0.136364
0.136364	0.136364
0.0454545	0.0454545
0.136364	0.136364
0.0909091	0.0909091
0.227273	0.227273
0.0909091	0.0909091
0.136364	0.136364
0.227273	0.227273
0.0454545	0.0454545
0.0454545	0.0454545
0.136364	0.136364
0.0454545	0.0454545
0.0909091	0.0909091
0.0909091	0.0909091
0	0
0.0909091	0.0909091
0.136364	0.136364
0.0454545	0.0454545
0.136364	0.136364
0.0454545	0.0454545
0.0454545	0.0454545
0.0909091	0.0909091
0.0909091	0.0909091
0.0909091	0.0909091
0.181818	0.181818
0.0909091	0.0909091
0.0454545	0.0454545
0.0454545	0.0454545
0.0454545	0.0454545
0.136364	0.136364
0.136364	0.136364
0	0
0.0909091	0.0909091
0	0
0.0909091	0.0909091
0.136364	0.136364
0.0909091	0.0909091
0.0909091	0.0909091
0.0454545	0.0454545
0.0909091	0.0909091
0	0
0.0909091	0.0909091
0.0454545	0.0454545
0.0454545	0.0454545
0	0
0.0454545	0.0454545
0.0909091	0.0909091
0.0909091	0.0909091
0.181818	0.181818
0.227273	0.227273
0.0909091	0.0909091
0.136364	0.136364
0.0909091	0.0909091
0.0909091	0.0909091
0.0454545	0.0454545
0.0454545	0.0454545
0.136364	0.136364
0.181818	0.181818
0.136364	0.136364
0.0909091	0.0909091
0.0454545	0.0454545
0.136364	0.136364
0.136364	0.136364
0.0909091	0.0909091
0.181818	0.181818
0	0
0.0909091	0.0909091
0.0454545	0.0454545
0.0454545	0.0454545
0.136364	0.136364
0.136364	0.136364
0.0909091	0.0909091
0.0454545	0.0454545
0.0454545	0.0454545
0.0909091	0.0909091
0.136364	0.136364
0.0909091	0.0909091
0.0454545	0.0454545
0.0454545	0.0454545
0.136364	0.136364
0.136364	0.136364
0.0454545	0.0454545
0.136364	0.136364
0.0909091	0.0909091
0.181818	0.181818
0.0909091	0.0909091
0.0454545	0.0454545
0.0454545	0.0454545
0.136364	0.136364
0.0454545	0.0454545
0.0454545	0.0454545
0.181818	0.181818
0	0
0.0909091	0.0909091
0.227273	0.227273
0.0454545	0.0454545
0.0909091	0.0909091
0.136364	0.136364
0.0909091	0.0909091
0.136364	0.136364
0.0909091	0.0909091
0.0454545	0.0454545
0.136364	0.136364
0.136364	0.136364
0.181818	0.181818
0	0
0.0909091	0.0909091
0.0454545	0.0454545
0.0454545	0.0454545
0.181818	0.181818
0.0909091	0.0909091
0.0454545	0.0454545
0.0454545	0.0454545
0.136364	0.136364
0.0909091	0.0909091
0.0909091	0.0909091
0.0909091	0.0909091
0.0454545	0.0454545
0.0909091	0.0909091
0.0909091	0.0909091
0.0454545	0.0454545
0.0909091	0.0909091
0.0454545	0.0454545
0.136364	0.136364
0.0454545	0.0454545
0.136364	0.136364
0.136364	0.136364
0.0454545	0.0454545
0.0909091	0.0909091
0.0909091	0.0909091
0.0909091	0.0909091
0.0454545	0.0454545
0.136364	0.136364
0.0454545	0.0454545
0.0454545	0.0454545
0.0454545	0.0454545
0.136364	0.136364
0.136364	0.136364
0.0909091	0.0909091
0.0454545	0.0454545
0.0909091	0.0909091
0.0909091	0.0909091
0.0454545	0.0454545
0.181818	0.181818
0.0454545	0.0454545
0.0909091	0.0909091
0	0
0.0909091	0.0909091
0.181818	0.181818
0.0909091	0.0909091
0.0909091	0.0909091
0.0454545	0.0454545
0.0454545	0.0454545
0.0909091	0.0909091
0	0
0.0909091	0.0909091
0.0909091	0.0909091
0.0909091	0.0909091
0.0454545	0.0454545
0.227273	0.227273
0.0909091	0.0909091
0.272727	0.272727
0.0454545	0.0454545
0.0909091	0.0909091
0.0454545	0.0454545
0.136364	0.136364
0.0454545	0.0454545
0.0454545	0.0454545
0.0909091	0.0909091
0.0909091	0.0909091
0.136364	0.136364
0.0909091	0.0909091
0.0909091	0.0909091
0.0454545	0.0454545
0	0
0.0454545	0.0454545
0.0454545	0.0454545
0.0909091	0.0909091
0.0909091	0.0909091
0.136364	0.136364
0.0454545	0.0454545
0.0909091	0.0909091
0.0909091	0.0909091
0.0909091	0.0909091
0.181818	0.181818
0.0454545	0.0454545
0.0454545	0.0454545
0.0454545	0.0454545
0	0
0.0909091	0.0909091
0.227273	0.227273
0.136364	0.136364
0.0909091	0.0909091
0.0909091	0.0909091
0.136364	0.136364
0.0909091	0.0909091
0.0454545	0.0454545
0.181818	0.181818
0.227273	0.227273
0.136364	0.136364
0.0454545	0.0454545
0.0454545	0.0454545
0.0909091	0.0909091
0.227273	0.227273
0.0454545	0.0454545
0.0454545	0.0454545
0.0454545	0.0454545
0.0909091	0.0909091
0.0454545	0.0454545
0	0
0.0909091	0.0909091
0.0909091	0.0909091
0.136364	0.136364
0.181818	0.181818
0.136364	0.136364
0.0909091	0.0909091
0.0909091	0.0909091
0.0454545	0.0454545
0.0454545	0.0454545
0.0909091	0.0909091
0.0909091	0.0909091
0.0909091	0.0909091
0.0454545	0.0454545
0.136364	0.136364
0	0
0.0909091	0.0909091
0	0
0.136364	0.136364
0.0454545	0.0454545
0.136364	0.136364
0.0909091	0.0909091
0.0454545	0.0454545
0	0
0.227273	0.227273
0.136364	0.136364
0.0909091	0.0909091
0.0909091	0.0909091
0.0909091	0.0909091
0.136364	0.136364
0.0909091	0.0909091
0	0
0.0909091	0.0909091
0	0
0.0909091	0.0909091
0.0454545	0.0454545
0	0
0.0454545	0.0454545
0	0
0.0454545	0.0454545
0	0
0	0
0.0454545	0.0454545
0.227273	0.227273
0	0
0.0454545	0.0454545
0	0
0.0909091	0.0909091
0.0454545	0.0454545
0	0
0	0
0.0909091	0.0909091
0.136364	0.136364
0	0
0.0909091	0.0909091
0.0909091	0.0909091
0.0454545	0.0454545
0	0
0.0909091	0.0909091
0.0909091	0.0909091
0.0909091	0.0909091
0.181818	0.181818
0.0454545	0.0454545
0.181818	0.181818
0.136364	0.136364
0.0909091	0.0909091
0.181818	0.181818
0.0454545	0.0454545
0.0454545	0.0454545
0.272727	0.272727
0.136364	0.136364
0.0909091	0.0909091
0.0454545	0.0454545
0.0909091	0.0909091
0.0909091	0.0909091
0	0
0.136364	0.136364
0.0454545	0.0454545
0.227273	0.227273
0.0909091	0.0909091
0.0454545	0.0454545
0.0454545	0.0454545
0.0909091	0.0909091
0.0454545	0.0454545
0.0909091	0.0909091
0.136364	0.136364
0.0909091	0.0909091
0.0909091	0.0909091
0.0454545	0.0454545
0.0909091	0.0909091
0	0
0.227273	0.227273
0.136364	0.136364
0	0
0	0
0.181818	0.181818
0	0
0.0454545	0.0454545
0.181818	0.181818
0.0454545	0.0454545
0.136364	0.136364
0.181818	0.181818
0.136364	0.136364
0.0909091	0.0909091
0.136364	0.136364
0.136364	0.136364
0.0909091	0.0909091
0.136364	0.136364
0.0909091	0.0909091
0.136364	0.136364
0.0909091	0.0909091
0.136364	0.136364
0.0454545	0.0454545
0.136364	0.136364
0.136364	0.136364
0.0454545	0.0454545
0.0909091	0.0909091
0.0454545	0.0454545
0	0
0.181818	0.181818
0.0454545	0.0454545
0.0909091	0.0909091
0.0909091	0.0909091
0.0454545	0.0454545
0.0909091	0.0909091
0.0454545	0.0454545
0	0
0.136364	0.136364
0	0
0.0454545	0.0454545
0.0454545	0.0454545
0.136364	0.136364
0.0909091	0.0909091
0.136364	0.136364
0.0454545	0.0454545
0.136364	0.136364
0.0454545	0.0454545
0.0909091	0.0909091
0.136364	0.136364
0.0454545	0.0454545
0	0
0.0909091	0.0909091
0.136364	0.136364
0.0454545	0.0454545
0.136364	0.136364
0	0
0.0909091	0.0909091
0.0909091	0.0909091
0.0454545	0.0454545
0.0909091	0.0909091
0.136364	0.136364
0.0909091	0.0909091
0.0909091	0.0909091
0.181818	0.181818
0	0
0.0909091	0.0909091
0.0454545	0.0454545
0.136364	0.136364
0.0454545	0.0454545
0	0
0.136364	0.136364
0	0
0.0454545	0.0454545
0.181818	0.181818
0	0
0.0454545	0.0454545
0.136364	0.136364
0.227273	0.227273
0.136364	0.136364
0.0454545	0.0454545
0.0454545	0.0454545
0.0909091	0.0909091
0.181818	0.181818
0.0454545	0.0454545
0.0454545	0.0454545
0.0909091	0.0909091
0.0454545	0.0454545
0.0909091	0.0909091
0.136364	0.136364
0.0909091	0.0909091
0.0909091	0.0909091
0.0909091	0.0909091
0.0909091	0.0909091
0.136364	0.136364
0.0909091	0.0909091
0.0454545	0.0454545
0.0454545	0.0454545
0.136364	0.136364
0.0909091	0.0909091
0.0454545	0.0454545
0.0909091	0.0909091
0.136364	0.136364
0.136364	0.136364
0.0909091	0.0909091
0.0454545	0.0454545
0.0454545	0.0454545
0.136364	0.136364
0.0909091	0.0909091
0.181818	0.181818
0	0
0.0454545	0.0454545
0.0454545	0.0454545
0.0454545	0.0454545
0.0454545	0.0454545
0.0909091	0.0909091
0.0454545	0.0454545
0.0454545	0.0454545
0.0454545	0.0454545
0.0909091	0.0909091
0.0909091	0.0909091
0.0454545	0.0454545
0	0
0.0909091	0.0909091
0.0909091	0.0909091
0.0454545	0.0454545
0.0909091	0.0909091
0	0
0.0909091	0.0909091
0.0454545	0.0454545
0	0
0	0
0.0909091	0.0909091
0.0909091	0.0909091
0.0909091	0.0909091
0.0909091	0.0909091
0.136364	0.136364
0.0909091	0.0909091
0.0454545	0.0454545
0.227273	0.227273
0.0454545	0.0454545
0.0909091	0.0909091
0.0454545	0.0454545
0.0909091	0.0909091
0.136364	0.136364
0.0909091	0.0909091
0.0909091	0.0909091
0	0
0.0454545	0.0454545
0.0909091	0.0909091
0.0909091	0.0909091
0.0454545	0.0454545
0	0
0.0454545	0.0454545
0.181818	0.181818
0.136364	0.136364
0	0
0.0909091	0.0909091
0.0454545	0.0454545
0.136364	0.136364
0.0454545	0.0454545
0.181818	0.181818
0.0909091	0.0909091
0.0909091	0.0909091
0.0909091	0.0909091
0.136364	0.136364
0.272727	0.272727
0.0454545	0.0454545
0.181818	0.181818
0.136364	0.136364
0.136364	0.136364
0	0
0.136364	0.136364
0	0
0.136364	0.136364
0.0909091	0.0909091
0.136364	0.136364
0.0454545	0.0454545
0.0909091	0.0909091
0	0
0.136364	0.136364
0.181818	0.181818
0	0
0.136364	0.136364
0.0909091	0.0909091
0.0909091	0.0909091
0.0909091	0.0909091
0.0454545	0.0454545
0.0454545	0.0454545
0.181818	0.181818
0.181818	0.181818
0.0454545	0.0454545
0.136364	0.136364
0.0909091	0.0909091
0.0909091	0.0909091
0.0454545	0.0454545
0.136364	0.136364
0.0454545	0.0454545
0.0454545	0.0454545
0.0909091	0.0909091
0.136364	0.136364
0.0909091	0.0909091
0.0454545	0.0454545
0.0909091	0.0909091
0.136364	0.136364
0.136364	0.136364
0.0454545	0.0454545
0.0909091	0.0909091
0.0909091	0.0909091
0.0454545	0.0454545
0	0
0.136364	0.136364
0.136364	0.136364
0.0909091	0.0909091
0.136364	0.136364
0.0454545	0.0454545
0.181818	0.181818
0.0909091	0.0909091
0.0454545	0.0454545
0.136364	0.136364
0.136364	0.136364
0.0454545	0.0454545
0.181818	0.181818
0.0909091	0.0909091
0.0909091	0.0909091
0	0
0.0909091	0.0909091
0.0454545	0.0454545
0.0454545	0.0454545
0.0909091	0.0909091
0.0909091	0.0909091
0.227273	0.227273
0.0909091	0.0909091
0.227273	0.227273
0.0454545	0.0454545
0.181818	0.181818
0.181818	0.181818
0.0454545	0.0454545
0.0454545	0.0454545
0	0
0.0909091	0.0909091
0.181818	0.181818
0.0454545	0.0454545
0.0454545	0.0454545
0.136364	0.136364
0.181818	0.181818
0.136364	0.136364
0.181818	0.181818
0.0454545	0.0454545
0.0909091	0.0909091
0	0
0	0
0.136364	0.136364
0.0454545	0.0454545
0.0454545	0.0454545
0.0909091	0.0909091
0	0
0.0454545	0.0454545
0.136364	0.136364
0.0454545	0.0454545
0.0454545	0.0454545
0.0454545	0.0454545
0	0
0.0909091	0.0909091
0.0454545	0.0454545
0.0909091	0.0909091
0.0909091	0.0909091
0.0909091	0.0909091
0.181818	0.181818
0.0454545	0.0454545
0.0909091	0.0909091
0.0454545	0.0454545
0	0
0.136364	0.136364
0.136364	0.136364
0.0909091	0.0909091
0.181818	0.181818
0	0
0.227273	0.227273
0.136364	0.136364
0.136364	0.136364
0.0454545	0.0454545
0.0909091	0.0909091
0.136364	0.136364
0.0909091	0.0909091
0.136364	0.136364
0.0454545	0.0454545
0	0
0.0454545	0.0454545
0.136364	0.136364
0.0454545	0.0454545
0.0909091	0.0909091
0.0454545	0.0454545
0.0454545	0.0454545
0.0909091	0.0909091
0.0454545	0.0454545
0.136364	0.136364
0.0454545	0.0454545
0.136364	0.136364
0.0909091	0.0909091
0.0909091	0.0909091
0.0454545	0.0454545
0	0
0.0909091	0.0909091
0.0909091	0.0909091
0.0454545	0.0454545
0.136364	0.136364
0.0909091	0.0909091
0.181818	0.181818
0.136364	0.136364
0.136364	0.136364
0.0909091	0.0909091
0.0909091	0.0909091
0.0909091	0.0909091
0.0454545	0.0454545
0.0909091	0.0909091
0.0454545	0.0454545
0.0454545	0.0454545
0.136364	0.136364
0.181818	0.181818
0.0909091	0.0909091
0	0
0.181818	0.181818
0.136364	0.136364
0.0454545	0.0454545
0.0909091	0.0909091
0.0909091	0.0909091
0.0454545	0.0454545
0.0909091	0.0909091
0.0909091	0.0909091
0.0454545	0.0454545
0.0909091	0.0909091
0.0454545	0.0454545
0	0
0	0
0.136364	0.136364
0.136364	0.136364
0.0909091	0.0909091
0.0909091	0.0909091
0.136364	0.136364
0.136364	0.136364
0.0909091	0.0909091
0.0454545	0.0454545
0.136364	0.136364
0.136364	0.136364
0	0
0.136364	0.136364
0.136364	0.136364
0.0454545	0.0454545
0.0454545	0.0454545
0	0
0.0454545	0.0454545
0.181818	0.181818
0.136364	0.136364
0.136364	0.136364
0.0909091	0.0909091
0.0909091	0.0909091
0.0454545	0.0454545
0.227273	0.227273
0.0909091	0.0909091
0.0909091	0.0909091
0.0454545	0.0454545
0	0
0.0909091	0.0909091
0.136364	0.136364
0.0454545	0.0454545
0.0454545	0.0454545
0.0909091	0.0909091
0.136364	0.136364
0.0454545	0.0454545
0.136364	0.136364
0.0909091	0.0909091
0.0909091	0.0909091
0.0454545	0.0454545
0.0454545	0.0454545
0	0
0.0454545	0.0454545
0.0454545	0.0454545
0.0909091	0.0909091
0.0909091	0.0909091
0.136364	0.136364
0	0
0	0
0.0909091	0.0909091
0.0454545	0.0454545
0	0
0.0909091	0.0909091
0	0
0.0909091	0.0909091
0.0909091	0.0909091
0.0909091	0.0909091
0.0454545	0.0454545
0	0
0.0454545	0.0454545
0.136364	0.136364
0.136364	0.136364
0	0
0.0454545	0.0454545
0.136364	0.136364
0.136364	0.136364
0.181818	0.181818
0.0454545	0.0454545
0.0454545	0.0454545
0.136364	0.136364
0	0
0.136364	0.136364
0.0454545	0.0454545
0.181818	0.181818
0.0454545	0.0454545
0.0454545	0.0454545
0.181818	0.181818
0.0454545	0.0454545
0.0909091	0.0909091
0.136364	0.136364
0.181818	0.181818
0.136364	0.136364
0.181818	0.181818
0.0909091	0.0909091
0	0
0.136364	0.136364
0.0454545	0.0454545
0.0454545	0.0454545
0.136364	0.136364
0.227273	0.227273
0	0
0.136364	0.136364
0.0454545	0.0454545
0.0909091	0.0909091
0.0454545	0.0454545
0.0909091	0.0909091
0	0
0.136364	0.136364
0.0454545	0.0454545
0.0909091	0.0909091
0.272727	0.272727
0.0454545	0.0454545
0.0909091	0.0909091
0	0
0.181818	0.181818
0.0909091	0.0909091
0.136364	0.136364
0.0454545	0.0454545
0.0454545	0.0454545
0.0909091	0.0909091
0.0454545	0.0454545
0	0
0	0
0.227273	0.227273
0.0909091	0.0909091
0.181818	0.181818
0	0
0.0909091	0.0909091
0.0454545	0.0454545
0.318182	0.318182
0.136364	0.136364
0.0909091	0.0909091
0.0909091	0.0909091
0.0454545	0.0454545
0	0
0.0454545	0.0454545
0.0909091	0.0909091
0.181818	0.181818
0.136364	0.136364
0.0909091	0.0909091
0	0
0.0909091	0.0909091
0.0909091	0.0909091
0.0909091	0.0909091
0.0909091	0.0909091
0.0454545	0.0454545
0.0909091	0.0909091
0.136364	0.136364
0	0
0	0
0.136364	0.136364
0.0909091	0.0909091
0.0909091	0.0909091
0.0909091	0.0909091
0.0454545	0.0454545
0.0454545	0.0454545
0.0454545	0.0454545
0.0909091	0.0909091
0.136364	0.136364
0	0
0.136364	0.136364
0.136364	0.136364
0.0909091	0.0909091
0.0909091	0.0909091
0.0909091	0.0909091
0	0
0.0909091	0.0909091
0.0454545	0.0454545
0	0
0.136364	0.136364
0.136364	0.136364
0.0454545	0.0454545
0.181818	0.181818
0	0
0	0
0	0
0.0454545	0.0454545
0	0
0.0909091	0.0909091
0.0454545	0.0454545
0.0909091	0.0909091
0.181818	0.181818
0.136364	0.136364
0.0909091	0.0909091
0	0
0.136364	0.136364
0.0909091	0.0909091
0.181818	0.181818
0.0454545	0.0454545
0.136364	0.136364
0.0454545	0.0454545
0.0909091	0.0909091
0.0454545	0.0454545
0.0909091	0.0909091
0.0909091	0.0909091
0.136364	0.136364
0.0454545	0.0454545
0.0454545	0.0454545
0.0454545	0.0454545
0.0454545	0.0454545
0	0
0.0909091	0.0909091
0.0909091	0.0909091
0.136364	0.136364
0.0454545	0.0454545
0.136364	0.136364
0.0909091	0.0909091
0.0454545	0.0454545
0.0909091	0.0909091
0	0
0.0909091	0.0909091
0.136364	0.136364
0.0909091	0.0909091
0.0454545	0.0454545
0.136364	0.136364
0	0
0.0909091	0.0909091
0.227273	0.227273
0.0909091	0.0909091
0.0909091	0.0909091
0	0
0.181818	0.181818
0.181818	0.181818
0	0
0.0909091	0.0909091
0.0454545	0.0454545
0.0909091	0.0909091
0.0909091	0.0909091
0.136364	0.136364
0.0909091	0.0909091
0.0909091	0.0909091
0.181818	0.181818
0	0
0.181818	0.181818
0.0909091	0.0909091
0.0454545	0.0454545
0.136364	0.136364
0.136364	0.136364
0.0454545	0.0454545
0.0454545	0.0454545
0	0
0.136364	0.136364
0.0909091	0.0909091
0.136364	0.136364
0.0454545	0.0454545
0.227273	0.227273
0.0454545	0.0454545
0.136364	0.136364
0.227273	0.227273
0.136364	0.136364
0.227273	0.227273
0.136364	0.136364
0.136364	0.136364
0.136364	0.136364
0.181818	0.181818
0.0454545	0.0454545
0.181818	0.181818
0.227273	0.227273
0.0454545	0.0454545
0	0
0.0454545	0.0454545
0.0454545	0.0454545
0.0454545	0.0454545
0.0454545	0.0454545
0.0454545	0.0454545
0.136364	0.136364
0.0454545	0.0454545
0.0909091	0.0909091
0.181818	0.181818
0.0909091	0.0909091
0.0909091	0.0909091
0.0909091	0.0909091
0.0454545	0.0454545
0.0454545	0.0454545
0.0454545	0.0454545
0.0454545	0.0454545
0.0909091	0.0909091
0.0909091	0.0909091
0.0909091	0.0909091
0.136364	0.136364
0.0454545	0.0454545
0.0909091	0.0909091
0.0454545	0.0454545
[truncated: 108,001 more rows]
