# Supplementary material for: The prefrontal cortex controls memory organization in the hippocampus
Source: Nat Neurosci. 2026 Apr 28;29(5):1191–202. doi: 10.1038/s41593-026-02231-1 (PMC13156042; doi:10.1038/s41593-026-02231-1)
Supplement: Supplementary file 26 — Statistical source data. [file 41593_2026_2231_MOESM26_ESM.xlsx]

## Sheet: Extended figure 8B
Overlap (%)
OFF	ON
11	48
53	58
39	33
27	69
41	57
28.5	51

## Sheet: Extended figure 8C
Cell number
	Ctx 1							Ctx 2
OFF	29	127	47	13	24	21		21	132	43	13	32	26
ON	20	161	60	14	35	19		18	172	67	22	28	16
