# Supplementary material for: The prefrontal cortex controls memory organization in the hippocampus
Source: Nat Neurosci. 2026 Apr 28;29(5):1191–202. doi: 10.1038/s41593-026-02231-1 (PMC13156042; doi:10.1038/s41593-026-02231-1)
Supplement: Supplementary file 27 — Statistical source data. [file 41593_2026_2231_MOESM27_ESM.xlsx]

## Sheet: Extended data 9B
Freezing (%)
	Control									Inhibited
A	7	7	6	13	21	18	21		11	9	25	9	0	4	4	15
C	0	5	2	0	23	3	3		4	0	23	0	0	0	0	2
B	12	10	10	25	39	38	21		12	7	18	1	1	3	7	5
