# Supplementary material for: The prefrontal cortex controls memory organization in the hippocampus
Source: Nat Neurosci. 2026 Apr 28;29(5):1191–202. doi: 10.1038/s41593-026-02231-1 (PMC13156042; doi:10.1038/s41593-026-02231-1)
Supplement: Supplementary file 28 — Statistical source data. [file 41593_2026_2231_MOESM28_ESM.xlsx]

## Sheet: Extended data 10B
SLM cfos/um3
Control	Stim.
3.67712e-06	1.35585e-05
2.15025e-06	1.00072e-05
6.39675e-06	8.80557e-06
1.03179e-06	2.53024e-06
2.9109e-06	4.32228e-06
	9.78734e-06

## Sheet: Extended data 10E
	Layers
	L2	L3	L5	L6		Total cells
mCherry cells	77	71	146	10		304
% of total	25.3289	23.3553	48.0263	3.28947

## Sheet: Extended data 10F
	Layers
	L2	L3	L5	L6		Total cells
Reelin-mCherry positive cells	18	9	22	1		50
% of total	36	18	44	2

## Sheet: Extended data 10G
	Layers
	L2	L3	L5	L6		Total cells
Calbindin-mCherry positive cells	28	17	50	3		98
% of total	28.5714	17.3469	51.0204	3.06122
